# Supplementary material for: Crystal structure of [1,2-bis­(di­phenyl­phosphan­yl)benzene]­hepta­carbonyldi-μ-hydrido-(μ3-2,4,6-tri­methyl­phenyl­phosphin­idene)-triangulo-triruthenium
Source: Acta Crystallogr E Crystallogr Commun. 2017 Jun 2;73(Pt 7):945–8. doi: 10.1107/S2056989017007770 (PMC5499265; doi:10.1107/S2056989017007770)
Supplement: Supplementary file 1 [file e-73-00945-sup1.cif]

##############################################################################
#                                                                            #
# This CIF contains the data in a paper accepted for publication in          #
# Acta Crystallographica Section E. It conforms to the requirements of       #
# Notes for Authors for Acta Crystallographica Section E, and has been       #
# peer reviewed under the auspices of the IUCr Commission on Journals.       #
#                                                                            #
# Full details of the Crystallographic Information File format               #
# are given in the paper "The Crystallographic Information File (CIF):       #
# a New Standard Archive File for Crystallography" by S. R. Hall, F. H.      #
# Allen and I. D. Brown [Acta Cryst. (1991), A47, 655-685].                  #
#                                                                            #
# The current version of the core CIF dictionary is obtainable from          #
# ftp://ftp.iucr.org/pub/cif_core.dic.                                       #
#                                                                            #
# Software is freely available for graphical display of the structure(s)     #
# in this CIF. For information consult the CIF software page                 #
# http://www.iucr.org/resources/cif/software.                                #
#                                                                            #
# This file may be used for bona fide research purposes within the           #
# scientific community so long as proper attribution is given to the journal # 
# article from which it was obtained.                                        #
#                                                                            #
##############################################################################
data_I
_audit_creation_method     SHELXL-97
_journal_date_recd_electronic     2017-04-21
_journal_date_accepted     2017-05-25
_journal_name_full     'Acta Crystallographica, Section E'
_journal_year     2017
_journal_volume     73
_journal_issue      7
_journal_page_first     945
_journal_page_last     948
_journal_paper_category     GM
_journal_paper_doi     10.1107/S2056989017007770
_journal_coeditor_code     IS5476
_publ_contact_author_name     'Taeko Kakizawa'
_publ_contact_author_address
;
Department of Chemistry and Biochemistry
School of Advanced Science and Engineering
Waseda University
Shinjuku
Tokyo 169-8555
Japan
;
_publ_contact_author_email     w499487@aoni.waseda.jp
_publ_contact_author_fax     '+81-3-5286-3494'
_publ_contact_author_phone     '+81-3-5286-3112'
_publ_section_title
;\
Crystal structure of
[1,2-bis(diphenylphosphanyl)benzene]heptacarbonyldi-\m-hydrido-(\m~3~-2,4,6-\
trimethylphenylphosphinidene)-<i>triangulo</i>-triruthenium
;
loop_
    _publ_author_name
    _publ_author_footnote
    _publ_author_address
    'Kakizawa, Taeko' .
;
Department of Chemistry and Biochemistry
School of Advanced Science and Engineering
Waseda University, Shinjuku, Tokyo 169-8555, Japan
;
_publ_section_synopsis
;
The title compound, [Ru~3~(C~30~H~24~P~2~)(C~9~H~11~P)(CO)~7~(\m-H)~2~],
crystallizes with two independent molecules in the asymmetric unit, which have
a similar conformation. The molecules have a trigonal--pyramidal structure of
the phosphinidene-capped triruthenium core with the bidentate phosphine ligand
coordinating to one Ru atom.
;
_chemical_name_systematic
;\
[1,2-Bis(diphenylphosphanyl)benzene]heptacarbonyldi-\m-hydrido-\
(\m~3~-2,4,6-trimethylphenylphosphinidene)-<i>triangulo</i>-triruthenium
;
_chemical_name_common     ?
_chemical_formula_moiety     'C46 H37 O7 P3 Ru3'
_chemical_formula_sum     'C46 H37 O7 P3 Ru3'
_chemical_formula_iupac     '[Ru3 (C30 H24 P2) (C9 H11 P) (C O)7 H2]'
_chemical_formula_weight     1097.88
_chemical_melting_point     ?
_symmetry_cell_setting     triclinic
_symmetry_space_group_name_H-M     'P -1'
_symmetry_space_group_name_Hall     '-P 1'
loop_
    _symmetry_equiv_pos_as_xyz
    'x, y, z'
    '-x, -y, -z'
_cell_length_a     10.9732(2)
_cell_length_b     19.4127(3)
_cell_length_c     22.1186(2)
_cell_angle_alpha     114.1719(11)
_cell_angle_beta     90.2641(14)
_cell_angle_gamma     92.5256(13)
_cell_volume     4293.07(11)
_cell_formula_units_Z     4
_cell_measurement_reflns_used     17326
_cell_measurement_theta_min     3.74
_cell_measurement_theta_max     54.85
_cell_measurement_temperature     150(2)
_exptl_crystal_description     platelet
_exptl_crystal_colour     yellow
_exptl_crystal_size_max     0.20
_exptl_crystal_size_mid     0.20
_exptl_crystal_size_min     0.10
_exptl_crystal_density_diffrn     1.699
_exptl_crystal_density_meas     ?
_exptl_crystal_density_method     'not measured'
_exptl_crystal_F_000     2184
_exptl_absorpt_coefficient_mu     1.205
_exptl_absorpt_correction_type     numerical
_exptl_absorpt_process_details
;
(NUMABS; Higashi, 1999)
;
_exptl_absorpt_correction_T_min     0.7946
_exptl_absorpt_correction_T_max     0.8890
_exptl_special_details     ?
_diffrn_ambient_temperature     150(2)
_diffrn_radiation_type     MoK\a
_diffrn_radiation_wavelength     0.71069
_diffrn_radiation_source     'fine-focus sealed tube'
_diffrn_radiation_monochromator     graphite
_diffrn_measurement_device_type     'Rigaku R-AXIS RAPID imaging plate'
_diffrn_measurement_method     \w
_diffrn_detector_area_resol_mean     ?
_diffrn_reflns_number     30808
_diffrn_reflns_av_R_equivalents     0.0603
_diffrn_reflns_av_sigmaI/netI     0.0459
_diffrn_reflns_theta_min     1.18
_diffrn_reflns_theta_max     25.00
_diffrn_reflns_theta_full     25.00
_diffrn_measured_fraction_theta_max     0.949
_diffrn_measured_fraction_theta_full     0.949
_diffrn_reflns_limit_h_min     -13
_diffrn_reflns_limit_h_max     13
_diffrn_reflns_limit_k_min     -23
_diffrn_reflns_limit_k_max     23
_diffrn_reflns_limit_l_min     -25
_diffrn_reflns_limit_l_max     26
_diffrn_standards_number     ?
_diffrn_standards_interval_count     ?
_diffrn_standards_interval_time     ?
_diffrn_standards_decay_%     ?
_refine_special_details
;
 Refinement of F^2^ against ALL reflections.  The weighted R-factor wR and
 goodness of fit S are based on F^2^, conventional R-factors R are based
 on F, with F set to zero for negative F^2^. The threshold expression of
 F^2^ > 2sigma(F^2^) is used only for calculating R-factors(gt) etc. and is
 not relevant to the choice of reflections for refinement.  R-factors based
 on F^2^ are statistically about twice as large as those based on F, and R-
 factors based on ALL data will be even larger.
;
_reflns_number_total     14332
_reflns_number_gt     12888
_reflns_threshold_expression     >2sigma(I)
_refine_ls_structure_factor_coef     Fsqd
_refine_ls_matrix_type     full
_refine_ls_R_factor_all     0.0659
_refine_ls_R_factor_gt     0.0571
_refine_ls_wR_factor_gt     0.1385
_refine_ls_wR_factor_ref     0.1461
_refine_ls_goodness_of_fit_ref     1.146
_refine_ls_restrained_S_all     1.146
_refine_ls_number_reflns     14332
_refine_ls_number_parameters     1084
_refine_ls_number_restraints     0
_refine_ls_hydrogen_treatment     mixed
_refine_ls_weighting_scheme     calc
_refine_ls_weighting_details
        'calc w=1/[\s^2^(Fo^2^)+(0.0424P)^2^+58.9367P] where P=(Fo^2^+2Fc^2^)/3'
_atom_sites_solution_hydrogens     geom
_atom_sites_solution_primary     direct
_atom_sites_solution_secondary     difmap
_refine_ls_shift/su_max     0.002
_refine_ls_shift/su_mean     0.000
_refine_diff_density_max     2.398
_refine_diff_density_min     -1.055
_refine_ls_extinction_method     none
_refine_ls_extinction_coef     ?
loop_
    _atom_type_symbol
    _atom_type_description
    _atom_type_scat_dispersion_real
    _atom_type_scat_dispersion_imag
    _atom_type_scat_source
    'C' 'C' 0.0033 0.0016
                         'International Tables Vol C Tables 4.2.6.8 and 6.1.1.4'
    'H' 'H' 0.0000 0.0000
                         'International Tables Vol C Tables 4.2.6.8 and 6.1.1.4'
    'O' 'O' 0.0106 0.0060
                         'International Tables Vol C Tables 4.2.6.8 and 6.1.1.4'
    'P' 'P' 0.1023 0.0942
                         'International Tables Vol C Tables 4.2.6.8 and 6.1.1.4'
    'Ru' 'Ru' -1.2594 0.8363
                         'International Tables Vol C Tables 4.2.6.8 and 6.1.1.4'
_computing_data_collection
;
PROCESS-AUTO (Rigaku, 1998)
;
_computing_cell_refinement
;
PROCESS-AUTO (Rigaku, 1998)
;
_computing_data_reduction
;
TEXSAN (Molecular Structure Corporation & Rigaku, 2000)
;
_computing_structure_solution
;
SHELXS97 (Sheldrick, 2008)
;
_computing_structure_refinement
;
SHELXL97 (Sheldrick, 2008)
;
_computing_molecular_graphics
;
Mercury (Macrae <i>et al.</i>,  2008)
;
_computing_publication_material
;
SHELXL97 (Sheldrick, 2008)
;
loop_
    _atom_site_type_symbol
    _atom_site_label
    _atom_site_fract_x
    _atom_site_fract_y
    _atom_site_fract_z
    _atom_site_U_iso_or_equiv
    _atom_site_adp_type
    _atom_site_calc_flag
    _atom_site_refinement_flags
    _atom_site_occupancy
    _atom_site_symmetry_multiplicity
    _atom_site_disorder_assembly
    _atom_site_disorder_group
    Ru Ru1 0.31256(5) 0.26028(3) 0.75171(3) 0.01095(13) Uani d . 1 1 . .
    Ru Ru2 0.46980(5) 0.14462(3) 0.66411(3) 0.01404(14) Uani d . 1 1 . .
    H H1 0.476(7) 0.245(4) 0.734(4) 0.009(18) Uiso d . 1 1 . .
    Ru Ru3 0.32957(5) 0.10606(3) 0.75184(3) 0.01345(14) Uani d . 1 1 . .
    H H2 0.339(9) 0.200(5) 0.795(5) 0.04(3) Uiso d . 1 1 . .
    P P1 0.25754(17) 0.14136(10) 0.67012(9) 0.0129(4) Uani d . 1 1 . .
    P P2 0.13347(16) 0.31589(10) 0.79671(9) 0.0120(4) Uani d . 1 1 . .
    P P3 0.40423(17) 0.35848(10) 0.84357(9) 0.0129(4) Uani d . 1 1 . .
    O O1 0.3105(5) 0.3441(3) 0.6639(3) 0.0265(13) Uani d . 1 1 . .
    O O2 0.7107(5) 0.1556(4) 0.7402(3) 0.0351(15) Uani d . 1 1 . .
    O O3 0.4961(6) -0.0170(3) 0.5614(3) 0.0312(14) Uani d . 1 1 . .
    O O4 0.5533(6) 0.2249(4) 0.5763(3) 0.0423(17) Uani d . 1 1 . .
    O O5 0.5549(6) 0.1033(3) 0.8335(3) 0.0290(13) Uani d . 1 1 . .
    O O6 0.3259(6) -0.0617(3) 0.6626(3) 0.0311(14) Uani d . 1 1 . .
    O O7 0.1338(6) 0.0692(4) 0.8334(3) 0.0357(15) Uani d . 1 1 . .
    C C1 0.3093(7) 0.3127(4) 0.6981(4) 0.0174(16) Uani d . 1 1 . .
    C C2 0.6206(7) 0.1514(5) 0.7123(4) 0.0200(16) Uani d . 1 1 . .
    C C3 0.4858(7) 0.0438(5) 0.5995(4) 0.0213(17) Uani d . 1 1 . .
    C C4 0.5209(7) 0.1923(5) 0.6072(4) 0.0254(18) Uani d . 1 1 . .
    C C5 0.4721(7) 0.1063(4) 0.8044(4) 0.0183(16) Uani d . 1 1 . .
    C C6 0.3291(7) 0.0008(4) 0.6957(4) 0.0165(15) Uani d . 1 1 . .
    C C7 0.2031(8) 0.0875(4) 0.8042(4) 0.0211(17) Uani d . 1 1 . .
    C C8 0.1249(7) 0.1149(4) 0.6131(4) 0.0179(16) Uani d . 1 1 . .
    C C9 0.0131(7) 0.0926(4) 0.6318(4) 0.0170(15) Uani d . 1 1 . .
    C C10 -0.0904(7) 0.0792(4) 0.5911(4) 0.0237(17) Uani d . 1 1 . .
    H H3 -0.1658 0.0648 0.6046 0.028 Uiso calc R 1 1 . .
    C C11 -0.0857(7) 0.0864(4) 0.5310(4) 0.0230(18) Uani d . 1 1 . .
    C C12 0.0259(8) 0.1060(4) 0.5117(4) 0.0231(18) Uani d . 1 1 . .
    H H4 0.0302 0.1102 0.4704 0.028 Uiso calc R 1 1 . .
    C C13 0.1334(7) 0.1200(4) 0.5511(4) 0.0178(16) Uani d . 1 1 . .
    C C14 -0.0027(7) 0.0839(5) 0.6958(4) 0.0229(17) Uani d . 1 1 . .
    H H5 -0.0898 0.0770 0.7027 0.034 Uiso calc R 1 1 . .
    H H6 0.0315 0.1293 0.7326 0.034 Uiso calc R 1 1 . .
    H H7 0.0398 0.0397 0.6938 0.034 Uiso calc R 1 1 . .
    C C15 -0.1997(8) 0.0746(5) 0.4889(5) 0.034(2) Uani d . 1 1 . .
    H H8 -0.1779 0.0753 0.4462 0.051 Uiso calc R 1 1 . .
    H H9 -0.2549 0.1151 0.5116 0.051 Uiso calc R 1 1 . .
    H H10 -0.2403 0.0257 0.4814 0.051 Uiso calc R 1 1 . .
    C C16 0.2493(8) 0.1401(5) 0.5258(4) 0.0268(18) Uani d . 1 1 . .
    H H11 0.2773 0.1919 0.5548 0.040 Uiso calc R 1 1 . .
    H H12 0.2352 0.1363 0.4808 0.040 Uiso calc R 1 1 . .
    H H13 0.3115 0.1051 0.5253 0.040 Uiso calc R 1 1 . .
    C C17 0.0234(7) 0.3264(4) 0.7393(4) 0.0154(15) Uani d . 1 1 . .
    C C18 -0.0664(7) 0.2694(4) 0.7084(4) 0.0187(16) Uani d . 1 1 . .
    H H14 -0.0735 0.2269 0.7193 0.022 Uiso calc R 1 1 . .
    C C19 -0.1455(7) 0.2749(5) 0.6616(4) 0.0224(17) Uani d . 1 1 . .
    H H15 -0.2072 0.2362 0.6410 0.027 Uiso calc R 1 1 . .
    C C20 -0.1357(7) 0.3356(5) 0.6447(4) 0.0235(17) Uani d . 1 1 . .
    H H16 -0.1896 0.3384 0.6122 0.028 Uiso calc R 1 1 . .
    C C21 -0.0471(8) 0.3926(5) 0.6752(4) 0.0247(18) Uani d . 1 1 . .
    H H17 -0.0414 0.4352 0.6644 0.030 Uiso calc R 1 1 . .
    C C22 0.0335(7) 0.3875(4) 0.7216(4) 0.0206(16) Uani d . 1 1 . .
    H H18 0.0958 0.4260 0.7415 0.025 Uiso calc R 1 1 . .
    C C23 0.0430(7) 0.2847(4) 0.8510(3) 0.0140(14) Uani d . 1 1 . .
    C C24 -0.0835(7) 0.2969(4) 0.8594(4) 0.0194(16) Uani d . 1 1 . .
    H H19 -0.1259 0.3175 0.8336 0.023 Uiso calc R 1 1 . .
    C C25 -0.1440(8) 0.2781(5) 0.9057(4) 0.0252(18) Uani d . 1 1 . .
    H H20 -0.2291 0.2850 0.9108 0.030 Uiso calc R 1 1 . .
    C C26 -0.0844(8) 0.2497(5) 0.9446(4) 0.0233(17) Uani d . 1 1 . .
    H H21 -0.1278 0.2375 0.9763 0.028 Uiso calc R 1 1 . .
    C C27 0.0399(8) 0.2389(5) 0.9373(4) 0.0239(17) Uani d . 1 1 . .
    H H22 0.0823 0.2199 0.9643 0.029 Uiso calc R 1 1 . .
    C C28 0.1020(7) 0.2563(4) 0.8899(4) 0.0216(17) Uani d . 1 1 . .
    H H23 0.1868 0.2483 0.8846 0.026 Uiso calc R 1 1 . .
    C C29 0.1736(7) 0.4141(4) 0.8553(4) 0.0148(15) Uani d . 1 1 . .
    C C30 0.0865(7) 0.4675(5) 0.8825(4) 0.0246(18) Uani d . 1 1 . .
    H H24 0.0035 0.4544 0.8685 0.029 Uiso calc R 1 1 . .
    C C31 0.1184(8) 0.5396(5) 0.9297(4) 0.0259(18) Uani d . 1 1 . .
    H H25 0.0577 0.5750 0.9491 0.031 Uiso calc R 1 1 . .
    C C32 0.2408(8) 0.5591(4) 0.9481(4) 0.0219(17) Uani d . 1 1 . .
    H H26 0.2643 0.6089 0.9788 0.026 Uiso calc R 1 1 . .
    C C33 0.3288(7) 0.5064(4) 0.9219(4) 0.0190(16) Uani d . 1 1 . .
    H H27 0.4115 0.5199 0.9363 0.023 Uiso calc R 1 1 . .
    C C34 0.2975(7) 0.4340(4) 0.8747(3) 0.0137(14) Uani d . 1 1 . .
    C C35 0.5467(7) 0.4072(4) 0.8360(4) 0.0159(15) Uani d . 1 1 . .
    C C36 0.5693(7) 0.4159(5) 0.7780(4) 0.0253(18) Uani d . 1 1 . .
    H H28 0.5123 0.3953 0.7418 0.030 Uiso calc R 1 1 . .
    C C37 0.6753(8) 0.4548(5) 0.7723(5) 0.0289(19) Uani d . 1 1 . .
    H H29 0.6895 0.4611 0.7325 0.035 Uiso calc R 1 1 . .
    C C38 0.7601(8) 0.4843(5) 0.8242(5) 0.0282(19) Uani d . 1 1 . .
    H H30 0.8323 0.5108 0.8202 0.034 Uiso calc R 1 1 . .
    C C39 0.7388(8) 0.4748(5) 0.8811(4) 0.0280(19) Uani d . 1 1 . .
    H H31 0.7980 0.4939 0.9163 0.034 Uiso calc R 1 1 . .
    C C40 0.6333(7) 0.4380(4) 0.8888(4) 0.0207(16) Uani d . 1 1 . .
    H H32 0.6191 0.4335 0.9294 0.025 Uiso calc R 1 1 . .
    C C41 0.4316(7) 0.3373(4) 0.9156(3) 0.0161(15) Uani d . 1 1 . .
    C C42 0.5178(7) 0.2834(4) 0.9100(4) 0.0211(17) Uani d . 1 1 . .
    H H33 0.5643 0.2626 0.8710 0.025 Uiso calc R 1 1 . .
    C C43 0.5347(7) 0.2609(4) 0.9606(4) 0.0231(17) Uani d . 1 1 . .
    H H34 0.5942 0.2253 0.9568 0.028 Uiso calc R 1 1 . .
    C C44 0.4660(8) 0.2894(4) 1.0168(4) 0.0246(18) Uani d . 1 1 . .
    H H35 0.4766 0.2722 1.0509 0.029 Uiso calc R 1 1 . .
    C C45 0.3815(8) 0.3431(5) 1.0237(4) 0.0245(18) Uani d . 1 1 . .
    H H36 0.3348 0.3631 1.0626 0.029 Uiso calc R 1 1 . .
    C C46 0.3655(7) 0.3674(5) 0.9726(4) 0.0225(17) Uani d . 1 1 . .
    H H37 0.3089 0.4048 0.9774 0.027 Uiso calc R 1 1 . .
    Ru Ru4 0.77029(5) -0.25228(3) 0.74916(3) 0.01190(13) Uani d . 1 1 . .
    Ru Ru5 0.94605(5) -0.13718(3) 0.83747(3) 0.01403(14) Uani d . 1 1 . .
    H H38 0.927(9) -0.2271 0.769(5) 0.04(3) Uiso d . 1 1 . .
    Ru Ru6 0.81076(5) -0.09780(3) 0.75031(3) 0.01341(14) Uani d . 1 1 . .
    H H39 0.790(7) -0.197(4) 0.707(4) 0.01(2) Uiso d . 1 1 . .
    P P4 0.73332(17) -0.13435(10) 0.83138(9) 0.0132(4) Uani d . 1 1 . .
    P P5 0.58284(17) -0.30934(10) 0.70325(9) 0.0146(4) Uani d . 1 1 . .
    P P6 0.84595(17) -0.34968(10) 0.65773(9) 0.0143(4) Uani d . 1 1 . .
    O O8 0.7578(6) -0.3344(3) 0.8385(3) 0.0281(13) Uani d . 1 1 . .
    O O9 1.1827(6) -0.1484(4) 0.7605(3) 0.0379(16) Uani d . 1 1 . .
    O O10 1.0006(6) 0.0239(3) 0.9413(3) 0.0299(14) Uani d . 1 1 . .
    O O11 1.0190(6) -0.2175(4) 0.9243(3) 0.0369(16) Uani d . 1 1 . .
    O O12 1.0304(6) -0.1009(3) 0.6637(3) 0.0315(14) Uani d . 1 1 . .
    O O13 0.8434(6) 0.0700(3) 0.8399(3) 0.0292(13) Uani d . 1 1 . .
    O O14 0.6197(6) -0.0579(4) 0.6711(3) 0.0366(16) Uani d . 1 1 . .
    C C47 0.7611(7) -0.3053(4) 0.8032(4) 0.0185(16) Uani d . 1 1 . .
    C C48 1.0960(7) -0.1437(5) 0.7896(4) 0.0223(17) Uani d . 1 1 . .
    C C49 0.9797(7) -0.0358(5) 0.9024(4) 0.0194(16) Uani d . 1 1 . .
    C C50 0.9908(7) -0.1858(5) 0.8935(4) 0.0199(17) Uani d . 1 1 . .
    C C51 0.9495(7) -0.1000(4) 0.6951(4) 0.0185(16) Uani d . 1 1 . .
    C C52 0.8327(7) 0.0072(5) 0.8064(4) 0.0216(17) Uani d . 1 1 . .
    C C53 0.6867(8) -0.0769(4) 0.6997(4) 0.0219(17) Uani d . 1 1 . .
    C C54 0.6061(7) -0.1109(4) 0.8879(3) 0.0135(14) Uani d . 1 1 . .
    C C55 0.4958(7) -0.0884(4) 0.8698(4) 0.0200(16) Uani d . 1 1 . .
    C C56 0.3966(8) -0.0769(4) 0.9104(4) 0.0243(18) Uani d . 1 1 . .
    H H40 0.3231 -0.0620 0.8975 0.029 Uiso calc R 1 1 . .
    C C57 0.4001(8) -0.0863(4) 0.9694(4) 0.0236(17) Uani d . 1 1 . .
    C C58 0.5077(7) -0.1054(4) 0.9881(4) 0.0196(16) Uani d . 1 1 . .
    H H41 0.5123 -0.1103 1.0291 0.024 Uiso calc R 1 1 . .
    C C59 0.6120(8) -0.1182(4) 0.9492(4) 0.0227(17) Uani d . 1 1 . .
    C C60 0.4810(7) -0.0774(5) 0.8062(4) 0.0226(17) Uani d . 1 1 . .
    H H42 0.3980 -0.0623 0.8028 0.034 Uiso calc R 1 1 . .
    H H43 0.4955 -0.1248 0.7681 0.034 Uiso calc R 1 1 . .
    H H44 0.5400 -0.0378 0.8065 0.034 Uiso calc R 1 1 . .
    C C61 0.2873(8) -0.0769(5) 1.0112(4) 0.0282(19) Uani d . 1 1 . .
    H H45 0.2374 -0.1243 0.9943 0.042 Uiso calc R 1 1 . .
    H H46 0.2397 -0.0365 1.0087 0.042 Uiso calc R 1 1 . .
    H H47 0.3121 -0.0637 1.0573 0.042 Uiso calc R 1 1 . .
    C C62 0.7273(8) -0.1390(5) 0.9740(4) 0.0247(18) Uani d . 1 1 . .
    H H48 0.7129 -0.1404 1.0172 0.037 Uiso calc R 1 1 . .
    H H49 0.7930 -0.1012 0.9786 0.037 Uiso calc R 1 1 . .
    H H50 0.7507 -0.1888 0.9424 0.037 Uiso calc R 1 1 . .
    C C63 0.4730(6) -0.3206(4) 0.7608(4) 0.0168(15) Uani d . 1 1 . .
    C C64 0.3901(7) -0.2650(4) 0.7910(4) 0.0218(17) Uani d . 1 1 . .
    H H51 0.3859 -0.2236 0.7788 0.026 Uiso calc R 1 1 . .
    C C65 0.3129(8) -0.2703(5) 0.8395(4) 0.0275(19) Uani d . 1 1 . .
    H H52 0.2565 -0.2323 0.8602 0.033 Uiso calc R 1 1 . .
    C C66 0.3185(8) -0.3300(5) 0.8571(4) 0.0276(19) Uani d . 1 1 . .
    H H53 0.2656 -0.3334 0.8897 0.033 Uiso calc R 1 1 . .
    C C67 0.4010(8) -0.3855(5) 0.8274(4) 0.0275(19) Uani d . 1 1 . .
    H H54 0.4041 -0.4271 0.8394 0.033 Uiso calc R 1 1 . .
    C C68 0.4787(7) -0.3804(5) 0.7803(4) 0.0237(17) Uani d . 1 1 . .
    H H55 0.5366 -0.4179 0.7610 0.028 Uiso calc R 1 1 . .
    C C69 0.4935(7) -0.2793(4) 0.6491(4) 0.0198(16) Uani d . 1 1 . .
    C C70 0.3682(7) -0.2961(5) 0.6383(4) 0.0234(17) Uani d . 1 1 . .
    H H56 0.3255 -0.3215 0.6611 0.028 Uiso calc R 1 1 . .
    C C71 0.3065(8) -0.2754(5) 0.5940(4) 0.0282(19) Uani d . 1 1 . .
    H H57 0.2209 -0.2855 0.5875 0.034 Uiso calc R 1 1 . .
    C C72 0.3678(8) -0.2403(5) 0.5592(4) 0.0256(18) Uani d . 1 1 . .
    H H58 0.3242 -0.2269 0.5287 0.031 Uiso calc R 1 1 . .
    C C73 0.4930(8) -0.2245(5) 0.5684(4) 0.0246(18) Uani d . 1 1 . .
    H H59 0.5360 -0.2007 0.5444 0.029 Uiso calc R 1 1 . .
    C C74 0.5532(8) -0.2443(4) 0.6137(4) 0.0232(17) Uani d . 1 1 . .
    H H60 0.6386 -0.2334 0.6206 0.028 Uiso calc R 1 1 . .
    C C75 0.6098(7) -0.4080(4) 0.6468(4) 0.0181(15) Uani d . 1 1 . .
    C C76 0.5137(8) -0.4625(5) 0.6205(4) 0.0277(19) Uani d . 1 1 . .
    H H61 0.4317 -0.4492 0.6311 0.033 Uiso calc R 1 1 . .
    C C77 0.5391(9) -0.5362(5) 0.5787(5) 0.036(2) Uani d . 1 1 . .
    H H62 0.4743 -0.5736 0.5614 0.043 Uiso calc R 1 1 . .
    C C78 0.6579(8) -0.5555(5) 0.5621(4) 0.030(2) Uani d . 1 1 . .
    H H63 0.6740 -0.6061 0.5336 0.036 Uiso calc R 1 1 . .
    C C79 0.7532(8) -0.5022(5) 0.5864(4) 0.0256(18) Uani d . 1 1 . .
    H H64 0.8345 -0.5162 0.5748 0.031 Uiso calc R 1 1 . .
    C C80 0.7305(7) -0.4267(4) 0.6286(4) 0.0177(15) Uani d . 1 1 . .
    C C81 0.9866(6) -0.3947(4) 0.6631(4) 0.0159(15) Uani d . 1 1 . .
    C C82 1.0196(7) -0.3937(5) 0.7252(4) 0.0230(17) Uani d . 1 1 . .
    H H65 0.9723 -0.3678 0.7629 0.028 Uiso calc R 1 1 . .
    C C83 1.1215(8) -0.4307(5) 0.7308(5) 0.0292(19) Uani d . 1 1 . .
    H H66 1.1440 -0.4300 0.7726 0.035 Uiso calc R 1 1 . .
    C C84 1.1894(8) -0.4680(5) 0.6770(5) 0.031(2) Uani d . 1 1 . .
    H H67 1.2583 -0.4938 0.6814 0.037 Uiso calc R 1 1 . .
    C C85 1.1591(8) -0.4688(5) 0.6156(5) 0.032(2) Uani d . 1 1 . .
    H H68 1.2076 -0.4943 0.5783 0.038 Uiso calc R 1 1 . .
    C C86 1.0577(8) -0.4322(5) 0.6092(4) 0.0268(18) Uani d . 1 1 . .
    H H69 1.0367 -0.4328 0.5672 0.032 Uiso calc R 1 1 . .
    C C87 0.8699(7) -0.3309(4) 0.5843(4) 0.0189(16) Uani d . 1 1 . .
    C C88 0.9687(8) -0.2832(5) 0.5841(4) 0.0252(18) Uani d . 1 1 . .
    H H70 1.0245 -0.2641 0.6209 0.030 Uiso calc R 1 1 . .
    C C89 0.9870(8) -0.2634(5) 0.5320(4) 0.0266(18) Uani d . 1 1 . .
    H H71 1.0546 -0.2307 0.5328 0.032 Uiso calc R 1 1 . .
    C C90 0.9049(9) -0.2917(5) 0.4772(4) 0.033(2) Uani d . 1 1 . .
    H H72 0.9176 -0.2790 0.4405 0.039 Uiso calc R 1 1 . .
    C C91 0.8061(9) -0.3379(5) 0.4773(4) 0.033(2) Uani d . 1 1 . .
    H H73 0.7495 -0.3560 0.4409 0.039 Uiso calc R 1 1 . .
    C C92 0.7887(9) -0.3582(5) 0.5301(4) 0.0275(19) Uani d . 1 1 . .
    H H74 0.7210 -0.3908 0.5293 0.033 Uiso calc R 1 1 . .
loop_
    _atom_site_aniso_label
    _atom_site_aniso_U_11
    _atom_site_aniso_U_22
    _atom_site_aniso_U_33
    _atom_site_aniso_U_12
    _atom_site_aniso_U_13
    _atom_site_aniso_U_23
    Ru1 0.0100(3) 0.0136(3) 0.0100(3) 0.0008(2) 0.0009(2) 0.0056(2)
    Ru2 0.0106(3) 0.0204(3) 0.0123(3) 0.0038(2) 0.0026(2) 0.0075(2)
    Ru3 0.0132(3) 0.0146(3) 0.0143(3) 0.0020(2) 0.0007(2) 0.0077(2)
    P1 0.0149(9) 0.0120(8) 0.0115(8) 0.0022(7) -0.0023(7) 0.0045(7)
    P2 0.0106(9) 0.0128(8) 0.0127(8) 0.0010(7) 0.0004(7) 0.0053(7)
    P3 0.0115(9) 0.0160(9) 0.0119(8) -0.0004(7) -0.0006(7) 0.0066(7)
    O1 0.030(3) 0.034(3) 0.025(3) 0.000(3) -0.001(3) 0.022(3)
    O2 0.015(3) 0.062(4) 0.033(3) 0.006(3) -0.001(3) 0.025(3)
    O3 0.035(4) 0.033(4) 0.023(3) 0.015(3) 0.007(3) 0.007(3)
    O4 0.036(4) 0.070(5) 0.037(4) -0.006(3) 0.004(3) 0.038(4)
    O5 0.030(3) 0.030(3) 0.028(3) 0.003(3) -0.009(3) 0.013(3)
    O6 0.036(4) 0.018(3) 0.035(3) 0.004(2) 0.001(3) 0.007(3)
    O7 0.035(4) 0.044(4) 0.039(4) 0.005(3) 0.017(3) 0.028(3)
    C1 0.019(4) 0.021(4) 0.013(3) 0.005(3) -0.001(3) 0.007(3)
    C2 0.017(4) 0.029(4) 0.021(4) 0.003(3) 0.014(3) 0.016(3)
    C3 0.018(4) 0.031(5) 0.017(4) 0.008(3) 0.004(3) 0.011(4)
    C4 0.013(4) 0.039(5) 0.023(4) 0.003(3) 0.000(3) 0.010(4)
    C5 0.018(4) 0.020(4) 0.017(4) 0.006(3) 0.013(3) 0.008(3)
    C6 0.016(4) 0.021(4) 0.016(4) 0.004(3) 0.000(3) 0.010(3)
    C7 0.029(4) 0.018(4) 0.017(4) 0.001(3) 0.004(3) 0.008(3)
    C8 0.018(4) 0.016(4) 0.017(4) 0.006(3) -0.007(3) 0.004(3)
    C9 0.018(4) 0.011(3) 0.021(4) -0.001(3) 0.002(3) 0.006(3)
    C10 0.015(4) 0.023(4) 0.026(4) 0.001(3) -0.002(3) 0.004(3)
    C11 0.024(4) 0.011(3) 0.025(4) 0.008(3) -0.009(3) -0.002(3)
    C12 0.027(5) 0.023(4) 0.018(4) 0.009(3) -0.005(3) 0.006(3)
    C13 0.022(4) 0.014(4) 0.016(4) 0.004(3) -0.002(3) 0.003(3)
    C14 0.013(4) 0.029(4) 0.028(4) -0.001(3) 0.000(3) 0.014(4)
    C15 0.023(5) 0.029(5) 0.043(5) 0.003(4) -0.014(4) 0.007(4)
    C16 0.027(5) 0.036(5) 0.021(4) 0.003(4) -0.003(4) 0.015(4)
    C17 0.015(4) 0.019(4) 0.016(3) 0.010(3) 0.003(3) 0.010(3)
    C18 0.019(4) 0.016(4) 0.022(4) 0.002(3) -0.005(3) 0.008(3)
    C19 0.017(4) 0.026(4) 0.024(4) 0.005(3) 0.001(3) 0.010(3)
    C20 0.018(4) 0.032(4) 0.021(4) 0.004(3) -0.005(3) 0.010(3)
    C21 0.029(5) 0.034(5) 0.024(4) 0.009(4) 0.003(4) 0.024(4)
    C22 0.012(4) 0.024(4) 0.028(4) -0.002(3) -0.001(3) 0.012(3)
    C23 0.014(4) 0.014(3) 0.013(3) -0.001(3) 0.003(3) 0.005(3)
    C24 0.017(4) 0.026(4) 0.016(4) 0.006(3) 0.002(3) 0.009(3)
    C25 0.020(4) 0.033(5) 0.020(4) 0.003(3) 0.006(3) 0.007(4)
    C26 0.027(4) 0.029(4) 0.017(4) -0.003(3) 0.008(3) 0.013(3)
    C27 0.026(4) 0.030(4) 0.020(4) 0.007(3) 0.004(3) 0.015(4)
    C28 0.019(4) 0.026(4) 0.020(4) 0.008(3) 0.005(3) 0.010(3)
    C29 0.016(4) 0.015(3) 0.013(3) -0.001(3) -0.003(3) 0.006(3)
    C30 0.017(4) 0.027(4) 0.028(4) 0.002(3) -0.006(3) 0.009(4)
    C31 0.028(5) 0.018(4) 0.029(4) 0.003(3) 0.002(4) 0.007(3)
    C32 0.029(4) 0.014(4) 0.020(4) 0.000(3) 0.003(3) 0.005(3)
    C33 0.019(4) 0.017(4) 0.021(4) -0.001(3) -0.005(3) 0.008(3)
    C34 0.014(4) 0.018(4) 0.011(3) 0.002(3) 0.003(3) 0.008(3)
    C35 0.015(4) 0.007(3) 0.022(4) 0.002(3) -0.003(3) 0.003(3)
    C36 0.018(4) 0.034(5) 0.025(4) -0.006(3) -0.001(3) 0.013(4)
    C37 0.020(4) 0.042(5) 0.040(5) -0.004(4) 0.004(4) 0.033(4)
    C38 0.024(4) 0.021(4) 0.041(5) -0.002(3) 0.010(4) 0.014(4)
    C39 0.020(4) 0.024(4) 0.032(5) -0.004(3) -0.009(4) 0.003(4)
    C40 0.022(4) 0.017(4) 0.021(4) -0.003(3) -0.003(3) 0.006(3)
    C41 0.015(4) 0.021(4) 0.011(3) -0.003(3) -0.005(3) 0.006(3)
    C42 0.019(4) 0.021(4) 0.024(4) -0.001(3) -0.008(3) 0.010(3)
    C43 0.020(4) 0.021(4) 0.031(4) -0.004(3) -0.011(4) 0.014(4)
    C44 0.038(5) 0.023(4) 0.016(4) -0.010(3) -0.006(4) 0.013(3)
    C45 0.031(5) 0.028(4) 0.013(4) 0.003(3) 0.004(3) 0.007(3)
    C46 0.024(4) 0.027(4) 0.020(4) 0.005(3) -0.002(3) 0.013(3)
    Ru4 0.0126(3) 0.0127(3) 0.0111(3) 0.0000(2) 0.0016(2) 0.0058(2)
    Ru5 0.0115(3) 0.0191(3) 0.0125(3) -0.0007(2) 0.0012(2) 0.0077(2)
    Ru6 0.0132(3) 0.0149(3) 0.0143(3) -0.0004(2) 0.0016(2) 0.0083(2)
    P4 0.0135(9) 0.0140(9) 0.0118(8) -0.0007(7) 0.0037(7) 0.0050(7)
    P5 0.0135(9) 0.0163(9) 0.0144(9) -0.0009(7) 0.0008(7) 0.0070(7)
    P6 0.0138(9) 0.0161(9) 0.0133(9) 0.0006(7) 0.0028(7) 0.0063(7)
    O8 0.037(4) 0.031(3) 0.027(3) -0.006(3) -0.003(3) 0.024(3)
    O9 0.018(3) 0.066(5) 0.041(4) 0.002(3) 0.013(3) 0.033(4)
    O10 0.031(3) 0.025(3) 0.024(3) -0.007(3) -0.004(3) 0.001(3)
    O11 0.030(4) 0.058(4) 0.041(4) 0.008(3) 0.000(3) 0.038(4)
    O12 0.037(4) 0.028(3) 0.032(3) 0.004(3) 0.021(3) 0.015(3)
    O13 0.034(3) 0.017(3) 0.032(3) 0.002(2) 0.001(3) 0.006(3)
    O14 0.037(4) 0.040(4) 0.045(4) 0.003(3) -0.012(3) 0.030(3)
    C47 0.016(4) 0.019(4) 0.020(4) -0.005(3) 0.001(3) 0.009(3)
    C48 0.014(4) 0.029(4) 0.026(4) 0.004(3) -0.002(4) 0.013(4)
    C49 0.011(4) 0.030(5) 0.021(4) -0.006(3) 0.002(3) 0.016(4)
    C50 0.008(4) 0.037(5) 0.012(3) 0.000(3) 0.006(3) 0.008(3)
    C51 0.025(4) 0.014(4) 0.019(4) -0.002(3) 0.007(4) 0.010(3)
    C52 0.016(4) 0.032(5) 0.022(4) 0.000(3) -0.001(3) 0.016(4)
    C53 0.029(4) 0.015(4) 0.023(4) 0.002(3) 0.001(4) 0.008(3)
    C54 0.015(4) 0.012(3) 0.013(3) 0.000(3) 0.006(3) 0.006(3)
    C55 0.022(4) 0.018(4) 0.022(4) 0.002(3) 0.001(3) 0.010(3)
    C56 0.022(4) 0.017(4) 0.033(5) 0.001(3) 0.006(4) 0.009(3)
    C57 0.026(4) 0.015(4) 0.026(4) 0.001(3) 0.015(4) 0.004(3)
    C58 0.024(4) 0.021(4) 0.014(4) -0.005(3) 0.012(3) 0.008(3)
    C59 0.028(5) 0.019(4) 0.020(4) -0.002(3) 0.000(3) 0.007(3)
    C60 0.015(4) 0.028(4) 0.030(4) 0.001(3) 0.005(3) 0.017(4)
    C61 0.024(4) 0.030(5) 0.023(4) 0.004(3) 0.016(4) 0.002(4)
    C62 0.033(5) 0.028(4) 0.015(4) 0.002(4) 0.007(3) 0.011(3)
    C63 0.010(4) 0.022(4) 0.018(4) -0.005(3) 0.001(3) 0.009(3)
    C64 0.025(4) 0.023(4) 0.021(4) -0.002(3) -0.003(3) 0.013(3)
    C65 0.025(5) 0.027(4) 0.020(4) -0.007(3) 0.011(4) 0.000(3)
    C66 0.021(4) 0.041(5) 0.019(4) -0.013(4) 0.001(3) 0.012(4)
    C67 0.031(5) 0.033(5) 0.028(4) -0.006(4) -0.003(4) 0.023(4)
    C68 0.016(4) 0.031(4) 0.028(4) -0.001(3) 0.003(3) 0.015(4)
    C69 0.023(4) 0.023(4) 0.016(4) 0.000(3) 0.001(3) 0.010(3)
    C70 0.023(4) 0.026(4) 0.019(4) -0.002(3) -0.004(3) 0.006(3)
    C71 0.016(4) 0.045(5) 0.029(4) 0.002(4) -0.003(4) 0.021(4)
    C72 0.027(5) 0.028(4) 0.024(4) 0.008(3) -0.004(4) 0.013(4)
    C73 0.031(5) 0.031(4) 0.015(4) -0.007(4) -0.001(3) 0.014(3)
    C74 0.024(4) 0.024(4) 0.023(4) -0.005(3) -0.006(3) 0.011(3)
    C75 0.016(4) 0.020(4) 0.022(4) -0.001(3) 0.001(3) 0.012(3)
    C76 0.023(4) 0.023(4) 0.032(5) -0.005(3) 0.000(4) 0.007(4)
    C77 0.032(5) 0.025(5) 0.045(6) -0.005(4) -0.004(4) 0.008(4)
    C78 0.035(5) 0.013(4) 0.031(5) -0.004(3) 0.003(4) -0.001(3)
    C79 0.022(4) 0.026(4) 0.025(4) 0.004(3) -0.001(3) 0.006(4)
    C80 0.024(4) 0.017(4) 0.013(3) 0.003(3) 0.002(3) 0.007(3)
    C81 0.007(3) 0.019(4) 0.019(4) 0.002(3) 0.006(3) 0.005(3)
    C82 0.022(4) 0.025(4) 0.023(4) 0.004(3) -0.002(3) 0.011(3)
    C83 0.028(5) 0.031(5) 0.036(5) -0.002(4) -0.006(4) 0.021(4)
    C84 0.018(4) 0.024(4) 0.051(6) 0.004(3) 0.002(4) 0.017(4)
    C85 0.024(5) 0.022(4) 0.048(6) 0.004(3) 0.008(4) 0.013(4)
    C86 0.029(5) 0.026(4) 0.029(4) 0.000(3) 0.007(4) 0.014(4)
    C87 0.019(4) 0.016(4) 0.019(4) 0.005(3) 0.009(3) 0.004(3)
    C88 0.026(4) 0.027(4) 0.024(4) 0.009(3) 0.005(4) 0.011(4)
    C89 0.028(5) 0.028(4) 0.032(5) 0.007(3) 0.018(4) 0.019(4)
    C90 0.048(6) 0.036(5) 0.021(4) 0.017(4) 0.014(4) 0.017(4)
    C91 0.052(6) 0.029(5) 0.018(4) -0.004(4) -0.003(4) 0.011(4)
    C92 0.038(5) 0.025(4) 0.018(4) -0.009(4) -0.001(4) 0.008(3)
_geom_special_details
;
 All esds (except the esd in the dihedral angle between two l.s. planes)
 are estimated using the full covariance matrix.  The cell esds are taken
 into account individually in the estimation of esds in distances, angles
 and torsion angles; correlations between esds in cell parameters are only
 used when they are defined by crystal symmetry.  An approximate (isotropic)
 treatment of cell esds is used for estimating esds involving l.s. planes.
;
loop_
    _geom_bond_atom_site_label_1
    _geom_bond_atom_site_label_2
    _geom_bond_site_symmetry_2
    _geom_bond_distance
    _geom_bond_publ_flag
    Ru1 C1 . 1.853(7) ?
    Ru1 P2 . 2.3115(19) ?
    Ru1 P1 . 2.3252(18) ?
    Ru1 P3 . 2.3267(19) ?
    Ru1 Ru2 . 2.9297(8) ?
    Ru1 Ru3 . 3.0089(8) ?
    Ru1 H1 . 1.85(8) ?
    Ru1 H2 . 1.82(10) ?
    Ru2 C3 . 1.909(8) ?
    Ru2 C4 . 1.915(9) ?
    Ru2 C2 . 1.935(8) ?
    Ru2 P1 . 2.3332(19) ?
    Ru2 Ru3 . 2.7945(8) ?
    Ru2 H1 . 1.93(7) ?
    Ru3 C6 . 1.908(8) ?
    Ru3 C7 . 1.926(8) ?
    Ru3 C5 . 1.943(8) ?
    Ru3 P1 . 2.3259(18) ?
    Ru3 H2 . 1.67(10) ?
    P1 C8 . 1.833(7) ?
    P2 C17 . 1.826(7) ?
    P2 C23 . 1.830(7) ?
    P2 C29 . 1.845(7) ?
    P3 C34 . 1.824(7) ?
    P3 C41 . 1.828(7) ?
    P3 C35 . 1.835(8) ?
    O1 C1 . 1.150(9) ?
    O2 C2 . 1.144(10) ?
    O3 C3 . 1.148(10) ?
    O4 C4 . 1.155(11) ?
    O5 C5 . 1.130(10) ?
    O6 C6 . 1.130(9) ?
    O7 C7 . 1.136(10) ?
    C8 C9 . 1.403(11) ?
    C8 C13 . 1.418(11) ?
    C9 C10 . 1.394(11) ?
    C9 C14 . 1.502(11) ?
    C10 C11 . 1.393(12) ?
    C10 H3 . 0.9500 ?
    C11 C12 . 1.387(13) ?
    C11 C15 . 1.508(11) ?
    C12 C13 . 1.411(11) ?
    C12 H4 . 0.9500 ?
    C13 C16 . 1.490(12) ?
    C14 H5 . 0.9800 ?
    C14 H6 . 0.9800 ?
    C14 H7 . 0.9800 ?
    C15 H8 . 0.9800 ?
    C15 H9 . 0.9800 ?
    C15 H10 . 0.9800 ?
    C16 H11 . 0.9800 ?
    C16 H12 . 0.9800 ?
    C16 H13 . 0.9800 ?
    C17 C18 . 1.393(11) ?
    C17 C22 . 1.394(11) ?
    C18 C19 . 1.388(11) ?
    C18 H14 . 0.9500 ?
    C19 C20 . 1.373(12) ?
    C19 H15 . 0.9500 ?
    C20 C21 . 1.383(12) ?
    C20 H16 . 0.9500 ?
    C21 C22 . 1.387(11) ?
    C21 H17 . 0.9500 ?
    C22 H18 . 0.9500 ?
    C23 C28 . 1.372(11) ?
    C23 C24 . 1.418(10) ?
    C24 C25 . 1.385(12) ?
    C24 H19 . 0.9500 ?
    C25 C26 . 1.373(12) ?
    C25 H20 . 0.9500 ?
    C26 C27 . 1.389(12) ?
    C26 H21 . 0.9500 ?
    C27 C28 . 1.398(11) ?
    C27 H22 . 0.9500 ?
    C28 H23 . 0.9500 ?
    C29 C30 . 1.390(11) ?
    C29 C34 . 1.412(10) ?
    C30 C31 . 1.388(12) ?
    C30 H24 . 0.9500 ?
    C31 C32 . 1.392(12) ?
    C31 H25 . 0.9500 ?
    C32 C33 . 1.385(11) ?
    C32 H26 . 0.9500 ?
    C33 C34 . 1.392(10) ?
    C33 H27 . 0.9500 ?
    C35 C36 . 1.385(11) ?
    C35 C40 . 1.411(10) ?
    C36 C37 . 1.392(12) ?
    C36 H28 . 0.9500 ?
    C37 C38 . 1.384(13) ?
    C37 H29 . 0.9500 ?
    C38 C39 . 1.365(13) ?
    C38 H30 . 0.9500 ?
    C39 C40 . 1.382(12) ?
    C39 H31 . 0.9500 ?
    C40 H32 . 0.9500 ?
    C41 C46 . 1.378(11) ?
    C41 C42 . 1.410(11) ?
    C42 C43 . 1.373(11) ?
    C42 H33 . 0.9500 ?
    C43 C44 . 1.379(12) ?
    C43 H34 . 0.9500 ?
    C44 C45 . 1.388(12) ?
    C44 H35 . 0.9500 ?
    C45 C46 . 1.404(11) ?
    C45 H36 . 0.9500 ?
    C46 H37 . 0.9500 ?
    Ru4 C47 . 1.871(8) ?
    Ru4 P5 . 2.3126(19) ?
    Ru4 P6 . 2.3187(19) ?
    Ru4 P4 . 2.3221(19) ?
    Ru4 Ru5 . 2.9220(8) ?
    Ru4 Ru6 . 3.0018(8) ?
    Ru4 H38 . 1.77(10) ?
    Ru4 H39 . 1.71(8) ?
    Ru5 C50 . 1.914(8) ?
    Ru5 C49 . 1.920(8) ?
    Ru5 C48 . 1.942(9) ?
    Ru5 P4 . 2.3419(19) ?
    Ru5 Ru6 . 2.7902(8) ?
    Ru5 H38 . 1.78(5) ?
    Ru6 C52 . 1.906(9) ?
    Ru6 C53 . 1.918(8) ?
    Ru6 C51 . 1.948(8) ?
    Ru6 P4 . 2.3331(19) ?
    Ru6 H39 . 1.77(8) ?
    P4 C54 . 1.823(7) ?
    P5 C63 . 1.828(8) ?
    P5 C69 . 1.829(8) ?
    P5 C75 . 1.847(8) ?
    P6 C80 . 1.815(8) ?
    P6 C87 . 1.821(8) ?
    P6 C81 . 1.834(7) ?
    O8 C47 . 1.135(9) ?
    O9 C48 . 1.136(10) ?
    O10 C49 . 1.138(10) ?
    O11 C50 . 1.137(10) ?
    O12 C51 . 1.125(10) ?
    O13 C52 . 1.138(10) ?
    O14 C53 . 1.134(10) ?
    C54 C55 . 1.415(10) ?
    C54 C59 . 1.420(11) ?
    C55 C56 . 1.381(12) ?
    C55 C60 . 1.517(11) ?
    C56 C57 . 1.390(12) ?
    C56 H40 . 0.9500 ?
    C57 C58 . 1.366(12) ?
    C57 C61 . 1.521(11) ?
    C58 C59 . 1.404(12) ?
    C58 H41 . 0.9500 ?
    C59 C62 . 1.512(11) ?
    C60 H42 . 0.9800 ?
    C60 H43 . 0.9800 ?
    C60 H44 . 0.9800 ?
    C61 H45 . 0.9800 ?
    C61 H46 . 0.9800 ?
    C61 H47 . 0.9800 ?
    C62 H48 . 0.9800 ?
    C62 H49 . 0.9800 ?
    C62 H50 . 0.9800 ?
    C63 C64 . 1.394(11) ?
    C63 C68 . 1.398(11) ?
    C64 C65 . 1.404(12) ?
    C64 H51 . 0.9500 ?
    C65 C66 . 1.369(13) ?
    C65 H52 . 0.9500 ?
    C66 C67 . 1.388(13) ?
    C66 H53 . 0.9500 ?
    C67 C68 . 1.381(12) ?
    C67 H54 . 0.9500 ?
    C68 H55 . 0.9500 ?
    C69 C74 . 1.380(11) ?
    C69 C70 . 1.396(11) ?
    C70 C71 . 1.387(11) ?
    C70 H56 . 0.9500 ?
    C71 C72 . 1.379(12) ?
    C71 H57 . 0.9500 ?
    C72 C73 . 1.390(12) ?
    C72 H58 . 0.9500 ?
    C73 C74 . 1.386(11) ?
    C73 H59 . 0.9500 ?
    C74 H60 . 0.9500 ?
    C75 C76 . 1.401(11) ?
    C75 C80 . 1.405(11) ?
    C76 C77 . 1.391(13) ?
    C76 H61 . 0.9500 ?
    C77 C78 . 1.381(13) ?
    C77 H62 . 0.9500 ?
    C78 C79 . 1.378(12) ?
    C78 H63 . 0.9500 ?
    C79 C80 . 1.412(11) ?
    C79 H64 . 0.9500 ?
    C81 C86 . 1.380(11) ?
    C81 C82 . 1.411(11) ?
    C82 C83 . 1.389(11) ?
    C82 H65 . 0.9500 ?
    C83 C84 . 1.358(13) ?
    C83 H66 . 0.9500 ?
    C84 C85 . 1.391(14) ?
    C84 H67 . 0.9500 ?
    C85 C86 . 1.384(12) ?
    C85 H68 . 0.9500 ?
    C86 H69 . 0.9500 ?
    C87 C92 . 1.394(11) ?
    C87 C88 . 1.395(12) ?
    C88 C89 . 1.369(12) ?
    C88 H70 . 0.9500 ?
    C89 C90 . 1.408(13) ?
    C89 H71 . 0.9500 ?
    C90 C91 . 1.375(14) ?
    C90 H72 . 0.9500 ?
    C91 C92 . 1.389(12) ?
    C91 H73 . 0.9500 ?
    C92 H74 . 0.9500 ?
loop_
    _geom_angle_atom_site_label_1
    _geom_angle_atom_site_label_2
    _geom_angle_atom_site_label_3
    _geom_angle_site_symmetry_1
    _geom_angle_site_symmetry_3
    _geom_angle
    _geom_angle_publ_flag
    C1 Ru1 P2 . . 87.6(2) ?
    C1 Ru1 P1 . . 97.1(2) ?
    P2 Ru1 P1 . . 106.74(7) ?
    C1 Ru1 P3 . . 96.2(2) ?
    P2 Ru1 P3 . . 84.03(7) ?
    P1 Ru1 P3 . . 163.17(7) ?
    C1 Ru1 Ru2 . . 94.3(2) ?
    P2 Ru1 Ru2 . . 157.89(5) ?
    P1 Ru1 Ru2 . . 51.15(5) ?
    P3 Ru1 Ru2 . . 117.56(5) ?
    C1 Ru1 Ru3 . . 144.2(2) ?
    P2 Ru1 Ru3 . . 112.36(5) ?
    P1 Ru1 Ru3 . . 49.70(5) ?
    P3 Ru1 Ru3 . . 114.56(5) ?
    Ru2 Ru1 Ru3 . . 56.123(19) ?
    C1 Ru1 H1 . . 89(2) ?
    P2 Ru1 H1 . . 162(2) ?
    P1 Ru1 H1 . . 91(2) ?
    P3 Ru1 H1 . . 79(2) ?
    Ru2 Ru1 H1 . . 40(2) ?
    Ru3 Ru1 H1 . . 80(2) ?
    C1 Ru1 H2 . . 169(3) ?
    P2 Ru1 H2 . . 103(3) ?
    P1 Ru1 H2 . . 78(3) ?
    P3 Ru1 H2 . . 87(3) ?
    Ru2 Ru1 H2 . . 75(3) ?
    Ru3 Ru1 H2 . . 29(3) ?
    H1 Ru1 H2 . . 82(4) ?
    C3 Ru2 C4 . . 95.3(4) ?
    C3 Ru2 C2 . . 96.4(3) ?
    C4 Ru2 C2 . . 100.8(3) ?
    C3 Ru2 P1 . . 98.0(2) ?
    C4 Ru2 P1 . . 110.0(2) ?
    C2 Ru2 P1 . . 144.4(2) ?
    C3 Ru2 Ru3 . . 96.4(2) ?
    C4 Ru2 Ru3 . . 160.7(2) ?
    C2 Ru2 Ru3 . . 93.2(2) ?
    P1 Ru2 Ru3 . . 53.03(5) ?
    C3 Ru2 Ru1 . . 148.7(2) ?
    C4 Ru2 Ru1 . . 99.3(3) ?
    C2 Ru2 Ru1 . . 107.8(2) ?
    P1 Ru2 Ru1 . . 50.91(5) ?
    Ru3 Ru2 Ru1 . . 63.37(2) ?
    C3 Ru2 H1 . . 172(2) ?
    C4 Ru2 H1 . . 86(2) ?
    C2 Ru2 H1 . . 76(2) ?
    P1 Ru2 H1 . . 89(2) ?
    Ru3 Ru2 H1 . . 85(2) ?
    Ru1 Ru2 H1 . . 38(2) ?
    C6 Ru3 C7 . . 90.6(3) ?
    C6 Ru3 C5 . . 95.2(3) ?
    C7 Ru3 C5 . . 99.7(3) ?
    C6 Ru3 P1 . . 95.1(2) ?
    C7 Ru3 P1 . . 113.9(2) ?
    C5 Ru3 P1 . . 144.7(2) ?
    C6 Ru3 Ru2 . . 92.4(2) ?
    C7 Ru3 Ru2 . . 167.0(2) ?
    C5 Ru3 Ru2 . . 92.6(2) ?
    P1 Ru3 Ru2 . . 53.27(5) ?
    C6 Ru3 Ru1 . . 143.5(2) ?
    C7 Ru3 Ru1 . . 110.9(2) ?
    C5 Ru3 Ru1 . . 109.1(2) ?
    P1 Ru3 Ru1 . . 49.68(5) ?
    Ru2 Ru3 Ru1 . . 60.50(2) ?
    C6 Ru3 H2 . . 174(3) ?
    C7 Ru3 H2 . . 95(3) ?
    C5 Ru3 H2 . . 85(3) ?
    P1 Ru3 H2 . . 81(3) ?
    Ru2 Ru3 H2 . . 81(3) ?
    Ru1 Ru3 H2 . . 32(3) ?
    C8 P1 Ru1 . . 127.4(2) ?
    C8 P1 Ru3 . . 135.9(3) ?
    Ru1 P1 Ru3 . . 80.62(6) ?
    C8 P1 Ru2 . . 138.0(3) ?
    Ru1 P1 Ru2 . . 77.94(6) ?
    Ru3 P1 Ru2 . . 73.71(5) ?
    C17 P2 C23 . . 105.4(3) ?
    C17 P2 C29 . . 103.7(3) ?
    C23 P2 C29 . . 99.4(3) ?
    C17 P2 Ru1 . . 116.4(2) ?
    C23 P2 Ru1 . . 121.6(2) ?
    C29 P2 Ru1 . . 107.6(2) ?
    C34 P3 C41 . . 102.6(3) ?
    C34 P3 C35 . . 103.6(3) ?
    C41 P3 C35 . . 104.2(3) ?
    C34 P3 Ru1 . . 107.8(2) ?
    C41 P3 Ru1 . . 115.6(2) ?
    C35 P3 Ru1 . . 120.9(2) ?
    O1 C1 Ru1 . . 177.8(7) ?
    O2 C2 Ru2 . . 179.1(7) ?
    O3 C3 Ru2 . . 179.1(7) ?
    O4 C4 Ru2 . . 175.9(8) ?
    O5 C5 Ru3 . . 177.2(7) ?
    O6 C6 Ru3 . . 178.4(7) ?
    O7 C7 Ru3 . . 172.6(7) ?
    C9 C8 C13 . . 119.7(7) ?
    C9 C8 P1 . . 120.0(6) ?
    C13 C8 P1 . . 120.2(6) ?
    C10 C9 C8 . . 120.0(7) ?
    C10 C9 C14 . . 116.9(7) ?
    C8 C9 C14 . . 123.0(7) ?
    C11 C10 C9 . . 121.5(8) ?
    C11 C10 H3 . . 119.3 ?
    C9 C10 H3 . . 119.3 ?
    C12 C11 C10 . . 118.2(7) ?
    C12 C11 C15 . . 121.1(8) ?
    C10 C11 C15 . . 120.7(8) ?
    C11 C12 C13 . . 122.5(8) ?
    C11 C12 H4 . . 118.7 ?
    C13 C12 H4 . . 118.7 ?
    C12 C13 C8 . . 118.0(7) ?
    C12 C13 C16 . . 118.6(7) ?
    C8 C13 C16 . . 123.5(7) ?
    C9 C14 H5 . . 109.5 ?
    C9 C14 H6 . . 109.5 ?
    H5 C14 H6 . . 109.5 ?
    C9 C14 H7 . . 109.5 ?
    H5 C14 H7 . . 109.5 ?
    H6 C14 H7 . . 109.5 ?
    C11 C15 H8 . . 109.5 ?
    C11 C15 H9 . . 109.5 ?
    H8 C15 H9 . . 109.5 ?
    C11 C15 H10 . . 109.5 ?
    H8 C15 H10 . . 109.5 ?
    H9 C15 H10 . . 109.5 ?
    C13 C16 H11 . . 109.5 ?
    C13 C16 H12 . . 109.5 ?
    H11 C16 H12 . . 109.5 ?
    C13 C16 H13 . . 109.5 ?
    H11 C16 H13 . . 109.5 ?
    H12 C16 H13 . . 109.5 ?
    C18 C17 C22 . . 119.1(7) ?
    C18 C17 P2 . . 119.5(5) ?
    C22 C17 P2 . . 121.1(6) ?
    C19 C18 C17 . . 119.7(7) ?
    C19 C18 H14 . . 120.1 ?
    C17 C18 H14 . . 120.1 ?
    C20 C19 C18 . . 120.9(8) ?
    C20 C19 H15 . . 119.6 ?
    C18 C19 H15 . . 119.6 ?
    C19 C20 C21 . . 119.8(7) ?
    C19 C20 H16 . . 120.1 ?
    C21 C20 H16 . . 120.1 ?
    C20 C21 C22 . . 120.0(7) ?
    C20 C21 H17 . . 120.0 ?
    C22 C21 H17 . . 120.0 ?
    C21 C22 C17 . . 120.4(7) ?
    C21 C22 H18 . . 119.8 ?
    C17 C22 H18 . . 119.8 ?
    C28 C23 C24 . . 119.1(7) ?
    C28 C23 P2 . . 118.6(6) ?
    C24 C23 P2 . . 121.8(5) ?
    C25 C24 C23 . . 118.8(7) ?
    C25 C24 H19 . . 120.6 ?
    C23 C24 H19 . . 120.6 ?
    C26 C25 C24 . . 121.8(8) ?
    C26 C25 H20 . . 119.1 ?
    C24 C25 H20 . . 119.1 ?
    C25 C26 C27 . . 119.6(7) ?
    C25 C26 H21 . . 120.2 ?
    C27 C26 H21 . . 120.2 ?
    C26 C27 C28 . . 119.4(7) ?
    C26 C27 H22 . . 120.3 ?
    C28 C27 H22 . . 120.3 ?
    C23 C28 C27 . . 121.3(7) ?
    C23 C28 H23 . . 119.4 ?
    C27 C28 H23 . . 119.4 ?
    C30 C29 C34 . . 119.5(7) ?
    C30 C29 P2 . . 122.5(6) ?
    C34 C29 P2 . . 117.9(5) ?
    C31 C30 C29 . . 121.3(7) ?
    C31 C30 H24 . . 119.4 ?
    C29 C30 H24 . . 119.4 ?
    C30 C31 C32 . . 118.9(8) ?
    C30 C31 H25 . . 120.5 ?
    C32 C31 H25 . . 120.5 ?
    C33 C32 C31 . . 120.5(7) ?
    C33 C32 H26 . . 119.7 ?
    C31 C32 H26 . . 119.7 ?
    C32 C33 C34 . . 120.9(7) ?
    C32 C33 H27 . . 119.6 ?
    C34 C33 H27 . . 119.6 ?
    C33 C34 C29 . . 118.8(7) ?
    C33 C34 P3 . . 123.7(6) ?
    C29 C34 P3 . . 117.0(5) ?
    C36 C35 C40 . . 118.7(7) ?
    C36 C35 P3 . . 119.7(6) ?
    C40 C35 P3 . . 121.6(6) ?
    C35 C36 C37 . . 120.3(8) ?
    C35 C36 H28 . . 119.8 ?
    C37 C36 H28 . . 119.8 ?
    C38 C37 C36 . . 120.6(8) ?
    C38 C37 H29 . . 119.7 ?
    C36 C37 H29 . . 119.7 ?
    C39 C38 C37 . . 119.2(8) ?
    C39 C38 H30 . . 120.4 ?
    C37 C38 H30 . . 120.4 ?
    C38 C39 C40 . . 121.6(8) ?
    C38 C39 H31 . . 119.2 ?
    C40 C39 H31 . . 119.2 ?
    C39 C40 C35 . . 119.6(8) ?
    C39 C40 H32 . . 120.2 ?
    C35 C40 H32 . . 120.2 ?
    C46 C41 C42 . . 119.2(7) ?
    C46 C41 P3 . . 122.8(6) ?
    C42 C41 P3 . . 117.8(6) ?
    C43 C42 C41 . . 120.2(8) ?
    C43 C42 H33 . . 119.9 ?
    C41 C42 H33 . . 119.9 ?
    C42 C43 C44 . . 120.6(8) ?
    C42 C43 H34 . . 119.7 ?
    C44 C43 H34 . . 119.7 ?
    C43 C44 C45 . . 120.3(7) ?
    C43 C44 H35 . . 119.9 ?
    C45 C44 H35 . . 119.9 ?
    C44 C45 C46 . . 119.4(8) ?
    C44 C45 H36 . . 120.3 ?
    C46 C45 H36 . . 120.3 ?
    C41 C46 C45 . . 120.3(7) ?
    C41 C46 H37 . . 119.8 ?
    C45 C46 H37 . . 119.8 ?
    C47 Ru4 P5 . . 87.9(2) ?
    C47 Ru4 P6 . . 96.1(2) ?
    P5 Ru4 P6 . . 83.67(7) ?
    C47 Ru4 P4 . . 96.6(2) ?
    P5 Ru4 P4 . . 106.98(7) ?
    P6 Ru4 P4 . . 163.70(7) ?
    C47 Ru4 Ru5 . . 93.6(2) ?
    P5 Ru4 Ru5 . . 158.48(5) ?
    P6 Ru4 Ru5 . . 117.43(5) ?
    P4 Ru4 Ru5 . . 51.51(5) ?
    C47 Ru4 Ru6 . . 143.8(2) ?
    P5 Ru4 Ru6 . . 112.95(5) ?
    P6 Ru4 Ru6 . . 114.79(5) ?
    P4 Ru4 Ru6 . . 50.01(5) ?
    Ru5 Ru4 Ru6 . . 56.180(19) ?
    C47 Ru4 H38 . . 92(3) ?
    P5 Ru4 H38 . . 166.7(19) ?
    P6 Ru4 H38 . . 83(2) ?
    P4 Ru4 H38 . . 86.2(16) ?
    Ru5 Ru4 H38 . . 34.8(18) ?
    Ru6 Ru4 H38 . . 74.1(16) ?
    C47 Ru4 H39 . . 174(3) ?
    P5 Ru4 H39 . . 98(3) ?
    P6 Ru4 H39 . . 87(3) ?
    P4 Ru4 H39 . . 79(3) ?
    Ru5 Ru4 H39 . . 80(3) ?
    Ru6 Ru4 H39 . . 31(3) ?
    H38 Ru4 H39 . . 83(4) ?
    C50 Ru5 C49 . . 95.8(3) ?
    C50 Ru5 C48 . . 100.4(3) ?
    C49 Ru5 C48 . . 95.9(3) ?
    C50 Ru5 P4 . . 109.9(2) ?
    C49 Ru5 P4 . . 98.4(2) ?
    C48 Ru5 P4 . . 144.8(2) ?
    C50 Ru5 Ru6 . . 160.7(2) ?
    C49 Ru5 Ru6 . . 96.2(2) ?
    C48 Ru5 Ru6 . . 93.4(2) ?
    P4 Ru5 Ru6 . . 53.21(5) ?
    C50 Ru5 Ru4 . . 99.2(2) ?
    C49 Ru5 Ru4 . . 148.9(2) ?
    C48 Ru5 Ru4 . . 107.8(2) ?
    P4 Ru5 Ru4 . . 50.90(5) ?
    Ru6 Ru5 Ru4 . . 63.36(2) ?
    C50 Ru5 H38 . . 90(3) ?
    C49 Ru5 H38 . . 172(3) ?
    C48 Ru5 H38 . . 77(3) ?
    P4 Ru5 H38 . . 85(3) ?
    Ru6 Ru5 H38 . . 80(3) ?
    Ru4 Ru5 H38 . . 34(3) ?
    C52 Ru6 C53 . . 90.5(3) ?
    C52 Ru6 C51 . . 95.2(3) ?
    C53 Ru6 C51 . . 98.8(3) ?
    C52 Ru6 P4 . . 96.2(2) ?
    C53 Ru6 P4 . . 113.5(3) ?
    C51 Ru6 P4 . . 145.6(2) ?
    C52 Ru6 Ru5 . . 91.8(2) ?
    C53 Ru6 Ru5 . . 166.9(3) ?
    C51 Ru6 Ru5 . . 93.8(2) ?
    P4 Ru6 Ru5 . . 53.50(5) ?
    C52 Ru6 Ru4 . . 144.0(2) ?
    C53 Ru6 Ru4 . . 111.7(2) ?
    C51 Ru6 Ru4 . . 108.1(2) ?
    P4 Ru6 Ru4 . . 49.69(5) ?
    Ru5 Ru6 Ru4 . . 60.465(19) ?
    C52 Ru6 H39 . . 174(3) ?
    C53 Ru6 H39 . . 94(3) ?
    C51 Ru6 H39 . . 89(3) ?
    P4 Ru6 H39 . . 78(3) ?
    Ru5 Ru6 H39 . . 83(3) ?
    Ru4 Ru6 H39 . . 30(3) ?
    C54 P4 Ru4 . . 126.8(2) ?
    C54 P4 Ru6 . . 137.3(2) ?
    Ru4 P4 Ru6 . . 80.31(6) ?
    C54 P4 Ru5 . . 138.0(2) ?
    Ru4 P4 Ru5 . . 77.58(6) ?
    Ru6 P4 Ru5 . . 73.28(6) ?
    C63 P5 C69 . . 104.9(4) ?
    C63 P5 C75 . . 102.8(3) ?
    C69 P5 C75 . . 101.0(3) ?
    C63 P5 Ru4 . . 115.9(2) ?
    C69 P5 Ru4 . . 122.5(3) ?
    C75 P5 Ru4 . . 107.0(2) ?
    C80 P6 C87 . . 102.3(3) ?
    C80 P6 C81 . . 104.3(3) ?
    C87 P6 C81 . . 102.2(3) ?
    C80 P6 Ru4 . . 107.7(3) ?
    C87 P6 Ru4 . . 116.3(2) ?
    C81 P6 Ru4 . . 121.8(2) ?
    O8 C47 Ru4 . . 176.6(7) ?
    O9 C48 Ru5 . . 178.8(8) ?
    O10 C49 Ru5 . . 179.1(7) ?
    O11 C50 Ru5 . . 176.8(7) ?
    O12 C51 Ru6 . . 179.3(8) ?
    O13 C52 Ru6 . . 178.7(7) ?
    O14 C53 Ru6 . . 173.2(7) ?
    C55 C54 C59 . . 118.2(7) ?
    C55 C54 P4 . . 120.1(6) ?
    C59 C54 P4 . . 121.6(6) ?
    C56 C55 C54 . . 119.6(7) ?
    C56 C55 C60 . . 118.0(7) ?
    C54 C55 C60 . . 122.3(7) ?
    C55 C56 C57 . . 122.6(8) ?
    C55 C56 H40 . . 118.7 ?
    C57 C56 H40 . . 118.7 ?
    C58 C57 C56 . . 117.9(7) ?
    C58 C57 C61 . . 121.0(8) ?
    C56 C57 C61 . . 121.1(8) ?
    C57 C58 C59 . . 122.5(7) ?
    C57 C58 H41 . . 118.8 ?
    C59 C58 H41 . . 118.8 ?
    C58 C59 C54 . . 119.1(7) ?
    C58 C59 C62 . . 118.8(7) ?
    C54 C59 C62 . . 122.1(7) ?
    C55 C60 H42 . . 109.5 ?
    C55 C60 H43 . . 109.5 ?
    H42 C60 H43 . . 109.5 ?
    C55 C60 H44 . . 109.5 ?
    H42 C60 H44 . . 109.5 ?
    H43 C60 H44 . . 109.5 ?
    C57 C61 H45 . . 109.5 ?
    C57 C61 H46 . . 109.5 ?
    H45 C61 H46 . . 109.5 ?
    C57 C61 H47 . . 109.5 ?
    H45 C61 H47 . . 109.5 ?
    H46 C61 H47 . . 109.5 ?
    C59 C62 H48 . . 109.5 ?
    C59 C62 H49 . . 109.5 ?
    H48 C62 H49 . . 109.5 ?
    C59 C62 H50 . . 109.5 ?
    H48 C62 H50 . . 109.5 ?
    H49 C62 H50 . . 109.5 ?
    C64 C63 C68 . . 119.0(7) ?
    C64 C63 P5 . . 119.7(6) ?
    C68 C63 P5 . . 120.9(6) ?
    C63 C64 C65 . . 119.8(7) ?
    C63 C64 H51 . . 120.1 ?
    C65 C64 H51 . . 120.1 ?
    C66 C65 C64 . . 120.3(8) ?
    C66 C65 H52 . . 119.9 ?
    C64 C65 H52 . . 119.9 ?
    C65 C66 C67 . . 120.2(8) ?
    C65 C66 H53 . . 119.9 ?
    C67 C66 H53 . . 119.9 ?
    C68 C67 C66 . . 120.1(8) ?
    C68 C67 H54 . . 120.0 ?
    C66 C67 H54 . . 120.0 ?
    C67 C68 C63 . . 120.5(8) ?
    C67 C68 H55 . . 119.7 ?
    C63 C68 H55 . . 119.7 ?
    C74 C69 C70 . . 118.8(7) ?
    C74 C69 P5 . . 119.0(6) ?
    C70 C69 P5 . . 122.0(6) ?
    C71 C70 C69 . . 119.3(8) ?
    C71 C70 H56 . . 120.3 ?
    C69 C70 H56 . . 120.3 ?
    C72 C71 C70 . . 121.0(8) ?
    C72 C71 H57 . . 119.5 ?
    C70 C71 H57 . . 119.5 ?
    C71 C72 C73 . . 120.4(7) ?
    C71 C72 H58 . . 119.8 ?
    C73 C72 H58 . . 119.8 ?
    C74 C73 C72 . . 118.1(8) ?
    C74 C73 H59 . . 120.9 ?
    C72 C73 H59 . . 120.9 ?
    C69 C74 C73 . . 122.4(8) ?
    C69 C74 H60 . . 118.8 ?
    C73 C74 H60 . . 118.8 ?
    C76 C75 C80 . . 120.3(7) ?
    C76 C75 P5 . . 121.8(6) ?
    C80 C75 P5 . . 117.8(6) ?
    C77 C76 C75 . . 119.5(8) ?
    C77 C76 H61 . . 120.3 ?
    C75 C76 H61 . . 120.3 ?
    C78 C77 C76 . . 120.5(8) ?
    C78 C77 H62 . . 119.8 ?
    C76 C77 H62 . . 119.8 ?
    C79 C78 C77 . . 120.8(8) ?
    C79 C78 H63 . . 119.6 ?
    C77 C78 H63 . . 119.6 ?
    C78 C79 C80 . . 120.2(8) ?
    C78 C79 H64 . . 119.9 ?
    C80 C79 H64 . . 119.9 ?
    C75 C80 C79 . . 118.7(7) ?
    C75 C80 P6 . . 116.8(6) ?
    C79 C80 P6 . . 124.4(6) ?
    C86 C81 C82 . . 119.0(7) ?
    C86 C81 P6 . . 123.4(6) ?
    C82 C81 P6 . . 117.5(6) ?
    C83 C82 C81 . . 119.6(8) ?
    C83 C82 H65 . . 120.2 ?
    C81 C82 H65 . . 120.2 ?
    C84 C83 C82 . . 120.5(8) ?
    C84 C83 H66 . . 119.7 ?
    C82 C83 H66 . . 119.7 ?
    C83 C84 C85 . . 120.5(8) ?
    C83 C84 H67 . . 119.7 ?
    C85 C84 H67 . . 119.7 ?
    C86 C85 C84 . . 119.6(9) ?
    C86 C85 H68 . . 120.2 ?
    C84 C85 H68 . . 120.2 ?
    C81 C86 C85 . . 120.7(8) ?
    C81 C86 H69 . . 119.6 ?
    C85 C86 H69 . . 119.6 ?
    C92 C87 C88 . . 118.5(7) ?
    C92 C87 P6 . . 122.4(6) ?
    C88 C87 P6 . . 118.9(6) ?
    C89 C88 C87 . . 121.5(8) ?
    C89 C88 H70 . . 119.3 ?
    C87 C88 H70 . . 119.3 ?
    C88 C89 C90 . . 119.6(8) ?
    C88 C89 H71 . . 120.2 ?
    C90 C89 H71 . . 120.2 ?
    C91 C90 C89 . . 119.5(8) ?
    C91 C90 H72 . . 120.2 ?
    C89 C90 H72 . . 120.2 ?
    C90 C91 C92 . . 120.5(8) ?
    C90 C91 H73 . . 119.7 ?
    C92 C91 H73 . . 119.7 ?
    C91 C92 C87 . . 120.3(8) ?
    C91 C92 H74 . . 119.8 ?
    C87 C92 H74 . . 119.8 ?
loop_
    _geom_torsion_atom_site_label_1
    _geom_torsion_atom_site_label_2
    _geom_torsion_atom_site_label_3
    _geom_torsion_atom_site_label_4
    _geom_torsion_site_symmetry_1
    _geom_torsion_site_symmetry_2
    _geom_torsion_site_symmetry_3
    _geom_torsion_site_symmetry_4
    _geom_torsion
    _geom_torsion_publ_flag
    C1 Ru1 Ru2 C3 . . . . -104.0(5) ?
    P2 Ru1 Ru2 C3 . . . . -9.8(5) ?
    P1 Ru1 Ru2 C3 . . . . -8.3(4) ?
    P3 Ru1 Ru2 C3 . . . . 156.7(4) ?
    Ru3 Ru1 Ru2 C3 . . . . 54.4(4) ?
    C1 Ru1 Ru2 C4 . . . . 12.6(3) ?
    P2 Ru1 Ru2 C4 . . . . 106.8(3) ?
    P1 Ru1 Ru2 C4 . . . . 108.3(2) ?
    P3 Ru1 Ru2 C4 . . . . -86.6(2) ?
    Ru3 Ru1 Ru2 C4 . . . . 171.0(2) ?
    C1 Ru1 Ru2 C2 . . . . 117.2(3) ?
    P2 Ru1 Ru2 C2 . . . . -148.7(3) ?
    P1 Ru1 Ru2 C2 . . . . -147.1(2) ?
    P3 Ru1 Ru2 C2 . . . . 17.9(2) ?
    Ru3 Ru1 Ru2 C2 . . . . -84.5(2) ?
    C1 Ru1 Ru2 P1 . . . . -95.7(2) ?
    P2 Ru1 Ru2 P1 . . . . -1.57(14) ?
    P3 Ru1 Ru2 P1 . . . . 165.02(8) ?
    Ru3 Ru1 Ru2 P1 . . . . 62.64(6) ?
    C1 Ru1 Ru2 Ru3 . . . . -158.4(2) ?
    P2 Ru1 Ru2 Ru3 . . . . -64.21(14) ?
    P1 Ru1 Ru2 Ru3 . . . . -62.64(6) ?
    P3 Ru1 Ru2 Ru3 . . . . 102.38(6) ?
    C3 Ru2 Ru3 C6 . . . . -0.7(3) ?
    C4 Ru2 Ru3 C6 . . . . 126.3(8) ?
    C2 Ru2 Ru3 C6 . . . . -97.4(3) ?
    P1 Ru2 Ru3 C6 . . . . 94.5(2) ?
    Ru1 Ru2 Ru3 C6 . . . . 154.2(2) ?
    C3 Ru2 Ru3 C7 . . . . -104.1(10) ?
    C4 Ru2 Ru3 C7 . . . . 22.9(13) ?
    C2 Ru2 Ru3 C7 . . . . 159.1(10) ?
    P1 Ru2 Ru3 C7 . . . . -8.9(10) ?
    Ru1 Ru2 Ru3 C7 . . . . 50.7(10) ?
    C3 Ru2 Ru3 C5 . . . . 94.6(3) ?
    C4 Ru2 Ru3 C5 . . . . -138.4(8) ?
    C2 Ru2 Ru3 C5 . . . . -2.1(3) ?
    P1 Ru2 Ru3 C5 . . . . -170.2(2) ?
    Ru1 Ru2 Ru3 C5 . . . . -110.5(2) ?
    C3 Ru2 Ru3 P1 . . . . -95.2(2) ?
    C4 Ru2 Ru3 P1 . . . . 31.8(8) ?
    C2 Ru2 Ru3 P1 . . . . 168.0(2) ?
    Ru1 Ru2 Ru3 P1 . . . . 59.64(6) ?
    C3 Ru2 Ru3 Ru1 . . . . -154.8(2) ?
    C4 Ru2 Ru3 Ru1 . . . . -27.8(7) ?
    C2 Ru2 Ru3 Ru1 . . . . 108.4(2) ?
    P1 Ru2 Ru3 Ru1 . . . . -59.64(6) ?
    C1 Ru1 Ru3 C6 . . . . -8.1(6) ?
    P2 Ru1 Ru3 C6 . . . . 111.5(4) ?
    P1 Ru1 Ru3 C6 . . . . 18.1(4) ?
    P3 Ru1 Ru3 C6 . . . . -154.8(4) ?
    Ru2 Ru1 Ru3 C6 . . . . -47.0(4) ?
    C1 Ru1 Ru3 C7 . . . . -130.4(5) ?
    P2 Ru1 Ru3 C7 . . . . -10.8(3) ?
    P1 Ru1 Ru3 C7 . . . . -104.2(3) ?
    P3 Ru1 Ru3 C7 . . . . 82.9(3) ?
    Ru2 Ru1 Ru3 C7 . . . . -169.3(3) ?
    C1 Ru1 Ru3 C5 . . . . 120.8(5) ?
    P2 Ru1 Ru3 C5 . . . . -119.6(2) ?
    P1 Ru1 Ru3 C5 . . . . 147.0(2) ?
    P3 Ru1 Ru3 C5 . . . . -25.9(2) ?
    Ru2 Ru1 Ru3 C5 . . . . 81.9(2) ?
    C1 Ru1 Ru3 P1 . . . . -26.2(4) ?
    P2 Ru1 Ru3 P1 . . . . 93.41(8) ?
    P3 Ru1 Ru3 P1 . . . . -172.90(8) ?
    Ru2 Ru1 Ru3 P1 . . . . -65.09(6) ?
    C1 Ru1 Ru3 Ru2 . . . . 38.9(4) ?
    P2 Ru1 Ru3 Ru2 . . . . 158.50(5) ?
    P1 Ru1 Ru3 Ru2 . . . . 65.09(6) ?
    P3 Ru1 Ru3 Ru2 . . . . -107.81(6) ?
    C1 Ru1 P1 C8 . . . . -52.8(4) ?
    P2 Ru1 P1 C8 . . . . 36.8(4) ?
    P3 Ru1 P1 C8 . . . . 165.1(4) ?
    Ru2 Ru1 P1 C8 . . . . -142.6(4) ?
    Ru3 Ru1 P1 C8 . . . . 142.2(4) ?
    C1 Ru1 P1 Ru3 . . . . 164.9(2) ?
    P2 Ru1 P1 Ru3 . . . . -105.42(6) ?
    P3 Ru1 P1 Ru3 . . . . 22.9(3) ?
    Ru2 Ru1 P1 Ru3 . . . . 75.20(5) ?
    C1 Ru1 P1 Ru2 . . . . 89.7(2) ?
    P2 Ru1 P1 Ru2 . . . . 179.38(6) ?
    P3 Ru1 P1 Ru2 . . . . -52.3(3) ?
    Ru3 Ru1 P1 Ru2 . . . . -75.20(5) ?
    C6 Ru3 P1 C8 . . . . 55.0(4) ?
    C7 Ru3 P1 C8 . . . . -37.9(4) ?
    C5 Ru3 P1 C8 . . . . 161.4(5) ?
    Ru2 Ru3 P1 C8 . . . . 144.3(4) ?
    Ru1 Ru3 P1 C8 . . . . -135.7(4) ?
    C6 Ru3 P1 Ru1 . . . . -169.3(2) ?
    C7 Ru3 P1 Ru1 . . . . 97.7(3) ?
    C5 Ru3 P1 Ru1 . . . . -62.9(4) ?
    Ru2 Ru3 P1 Ru1 . . . . -80.07(5) ?
    C6 Ru3 P1 Ru2 . . . . -89.2(2) ?
    C7 Ru3 P1 Ru2 . . . . 177.8(2) ?
    C5 Ru3 P1 Ru2 . . . . 17.2(4) ?
    Ru1 Ru3 P1 Ru2 . . . . 80.07(5) ?
    C3 Ru2 P1 C8 . . . . -50.5(4) ?
    C4 Ru2 P1 C8 . . . . 48.1(5) ?
    C2 Ru2 P1 C8 . . . . -163.4(5) ?
    Ru3 Ru2 P1 C8 . . . . -142.6(4) ?
    Ru1 Ru2 P1 C8 . . . . 133.8(4) ?
    C3 Ru2 P1 Ru1 . . . . 175.7(2) ?
    C4 Ru2 P1 Ru1 . . . . -85.7(3) ?
    C2 Ru2 P1 Ru1 . . . . 62.8(4) ?
    Ru3 Ru2 P1 Ru1 . . . . 83.62(5) ?
    C3 Ru2 P1 Ru3 . . . . 92.0(2) ?
    C4 Ru2 P1 Ru3 . . . . -169.3(3) ?
    C2 Ru2 P1 Ru3 . . . . -20.9(4) ?
    Ru1 Ru2 P1 Ru3 . . . . -83.62(5) ?
    C1 Ru1 P2 C17 . . . . 38.4(4) ?
    P1 Ru1 P2 C17 . . . . -58.3(3) ?
    P3 Ru1 P2 C17 . . . . 134.9(3) ?
    Ru2 Ru1 P2 C17 . . . . -57.0(3) ?
    Ru3 Ru1 P2 C17 . . . . -111.0(3) ?
    C1 Ru1 P2 C23 . . . . 169.3(4) ?
    P1 Ru1 P2 C23 . . . . 72.6(3) ?
    P3 Ru1 P2 C23 . . . . -94.2(3) ?
    Ru2 Ru1 P2 C23 . . . . 73.8(3) ?
    Ru3 Ru1 P2 C23 . . . . 19.9(3) ?
    C1 Ru1 P2 C29 . . . . -77.3(3) ?
    P1 Ru1 P2 C29 . . . . -174.1(2) ?
    P3 Ru1 P2 C29 . . . . 19.2(2) ?
    Ru2 Ru1 P2 C29 . . . . -172.8(2) ?
    Ru3 Ru1 P2 C29 . . . . 133.3(2) ?
    C1 Ru1 P3 C34 . . . . 66.0(3) ?
    P2 Ru1 P3 C34 . . . . -20.9(2) ?
    P1 Ru1 P3 C34 . . . . -151.8(3) ?
    Ru2 Ru1 P3 C34 . . . . 164.1(2) ?
    Ru3 Ru1 P3 C34 . . . . -132.8(2) ?
    C1 Ru1 P3 C41 . . . . -179.9(4) ?
    P2 Ru1 P3 C41 . . . . 93.2(3) ?
    P1 Ru1 P3 C41 . . . . -37.7(4) ?
    Ru2 Ru1 P3 C41 . . . . -81.8(3) ?
    Ru3 Ru1 P3 C41 . . . . -18.7(3) ?
    C1 Ru1 P3 C35 . . . . -52.7(4) ?
    P2 Ru1 P3 C35 . . . . -139.6(3) ?
    P1 Ru1 P3 C35 . . . . 89.5(4) ?
    Ru2 Ru1 P3 C35 . . . . 45.4(3) ?
    Ru3 Ru1 P3 C35 . . . . 108.5(3) ?
    Ru1 P1 C8 C9 . . . . -88.1(6) ?
    Ru3 P1 C8 C9 . . . . 31.6(8) ?
    Ru2 P1 C8 C9 . . . . 154.7(4) ?
    Ru1 P1 C8 C13 . . . . 89.2(6) ?
    Ru3 P1 C8 C13 . . . . -151.1(5) ?
    Ru2 P1 C8 C13 . . . . -28.0(8) ?
    C13 C8 C9 C10 . . . . -3.2(11) ?
    P1 C8 C9 C10 . . . . 174.1(6) ?
    C13 C8 C9 C14 . . . . 178.4(7) ?
    P1 C8 C9 C14 . . . . -4.3(10) ?
    C8 C9 C10 C11 . . . . 0.9(11) ?
    C14 C9 C10 C11 . . . . 179.4(7) ?
    C9 C10 C11 C12 . . . . 1.3(11) ?
    C9 C10 C11 C15 . . . . -177.7(7) ?
    C10 C11 C12 C13 . . . . -1.1(11) ?
    C15 C11 C12 C13 . . . . 177.8(7) ?
    C11 C12 C13 C8 . . . . -1.1(11) ?
    C11 C12 C13 C16 . . . . 179.5(7) ?
    C9 C8 C13 C12 . . . . 3.3(10) ?
    P1 C8 C13 C12 . . . . -174.0(5) ?
    C9 C8 C13 C16 . . . . -177.4(7) ?
    P1 C8 C13 C16 . . . . 5.3(10) ?
    C23 P2 C17 C18 . . . . -46.7(7) ?
    C29 P2 C17 C18 . . . . -150.8(6) ?
    Ru1 P2 C17 C18 . . . . 91.4(6) ?
    C23 P2 C17 C22 . . . . 138.4(6) ?
    C29 P2 C17 C22 . . . . 34.4(7) ?
    Ru1 P2 C17 C22 . . . . -83.5(6) ?
    C22 C17 C18 C19 . . . . -1.1(12) ?
    P2 C17 C18 C19 . . . . -176.0(6) ?
    C17 C18 C19 C20 . . . . 0.7(12) ?
    C18 C19 C20 C21 . . . . -0.9(13) ?
    C19 C20 C21 C22 . . . . 1.5(13) ?
    C20 C21 C22 C17 . . . . -2.0(12) ?
    C18 C17 C22 C21 . . . . 1.8(12) ?
    P2 C17 C22 C21 . . . . 176.6(6) ?
    C17 P2 C23 C28 . . . . 166.0(6) ?
    C29 P2 C23 C28 . . . . -86.8(6) ?
    Ru1 P2 C23 C28 . . . . 30.6(7) ?
    C17 P2 C23 C24 . . . . -21.2(7) ?
    C29 P2 C23 C24 . . . . 85.9(6) ?
    Ru1 P2 C23 C24 . . . . -156.6(5) ?
    C28 C23 C24 C25 . . . . -1.4(11) ?
    P2 C23 C24 C25 . . . . -174.1(6) ?
    C23 C24 C25 C26 . . . . 1.4(12) ?
    C24 C25 C26 C27 . . . . -0.4(13) ?
    C25 C26 C27 C28 . . . . -0.7(12) ?
    C24 C23 C28 C27 . . . . 0.3(12) ?
    P2 C23 C28 C27 . . . . 173.3(6) ?
    C26 C27 C28 C23 . . . . 0.8(12) ?
    C17 P2 C29 C30 . . . . 44.8(7) ?
    C23 P2 C29 C30 . . . . -63.8(7) ?
    Ru1 P2 C29 C30 . . . . 168.6(6) ?
    C17 P2 C29 C34 . . . . -137.8(6) ?
    C23 P2 C29 C34 . . . . 113.7(6) ?
    Ru1 P2 C29 C34 . . . . -13.9(6) ?
    C34 C29 C30 C31 . . . . -1.7(12) ?
    P2 C29 C30 C31 . . . . 175.8(7) ?
    C29 C30 C31 C32 . . . . 2.4(13) ?
    C30 C31 C32 C33 . . . . -2.9(13) ?
    C31 C32 C33 C34 . . . . 2.6(12) ?
    C32 C33 C34 C29 . . . . -1.8(11) ?
    C32 C33 C34 P3 . . . . -173.9(6) ?
    C30 C29 C34 C33 . . . . 1.3(11) ?
    P2 C29 C34 C33 . . . . -176.2(6) ?
    C30 C29 C34 P3 . . . . 173.9(6) ?
    P2 C29 C34 P3 . . . . -3.6(8) ?
    C41 P3 C34 C33 . . . . 69.1(7) ?
    C35 P3 C34 C33 . . . . -39.2(7) ?
    Ru1 P3 C34 C33 . . . . -168.4(6) ?
    C41 P3 C34 C29 . . . . -103.1(6) ?
    C35 P3 C34 C29 . . . . 148.6(6) ?
    Ru1 P3 C34 C29 . . . . 19.4(6) ?
    C34 P3 C35 C36 . . . . -88.0(7) ?
    C41 P3 C35 C36 . . . . 164.9(6) ?
    Ru1 P3 C35 C36 . . . . 32.7(7) ?
    C34 P3 C35 C40 . . . . 90.3(6) ?
    C41 P3 C35 C40 . . . . -16.7(7) ?
    Ru1 P3 C35 C40 . . . . -148.9(5) ?
    C40 C35 C36 C37 . . . . -0.4(12) ?
    P3 C35 C36 C37 . . . . 178.0(7) ?
    C35 C36 C37 C38 . . . . 0.9(13) ?
    C36 C37 C38 C39 . . . . 0.1(13) ?
    C37 C38 C39 C40 . . . . -1.6(13) ?
    C38 C39 C40 C35 . . . . 2.1(12) ?
    C36 C35 C40 C39 . . . . -1.1(11) ?
    P3 C35 C40 C39 . . . . -179.4(6) ?
    C34 P3 C41 C46 . . . . 8.9(7) ?
    C35 P3 C41 C46 . . . . 116.6(7) ?
    Ru1 P3 C41 C46 . . . . -108.2(6) ?
    C34 P3 C41 C42 . . . . -176.2(6) ?
    C35 P3 C41 C42 . . . . -68.4(6) ?
    Ru1 P3 C41 C42 . . . . 66.8(6) ?
    C46 C41 C42 C43 . . . . 0.5(11) ?
    P3 C41 C42 C43 . . . . -174.7(6) ?
    C41 C42 C43 C44 . . . . 1.4(12) ?
    C42 C43 C44 C45 . . . . -2.0(12) ?
    C43 C44 C45 C46 . . . . 0.7(12) ?
    C42 C41 C46 C45 . . . . -1.7(12) ?
    P3 C41 C46 C45 . . . . 173.2(6) ?
    C44 C45 C46 C41 . . . . 1.2(13) ?
    C47 Ru4 Ru5 C50 . . . . 12.6(3) ?
    P5 Ru4 Ru5 C50 . . . . 106.0(3) ?
    P6 Ru4 Ru5 C50 . . . . -86.1(2) ?
    P4 Ru4 Ru5 C50 . . . . 108.3(2) ?
    Ru6 Ru4 Ru5 C50 . . . . 171.2(2) ?
    C47 Ru4 Ru5 C49 . . . . -105.3(5) ?
    P5 Ru4 Ru5 C49 . . . . -12.0(5) ?
    P6 Ru4 Ru5 C49 . . . . 156.0(4) ?
    P4 Ru4 Ru5 C49 . . . . -9.7(4) ?
    Ru6 Ru4 Ru5 C49 . . . . 53.2(4) ?
    C47 Ru4 Ru5 C48 . . . . 116.8(3) ?
    P5 Ru4 Ru5 C48 . . . . -149.9(3) ?
    P6 Ru4 Ru5 C48 . . . . 18.0(2) ?
    P4 Ru4 Ru5 C48 . . . . -147.6(2) ?
    Ru6 Ru4 Ru5 C48 . . . . -84.7(2) ?
    C47 Ru4 Ru5 P4 . . . . -95.6(2) ?
    P5 Ru4 Ru5 P4 . . . . -2.30(15) ?
    P6 Ru4 Ru5 P4 . . . . 165.66(8) ?
    Ru6 Ru4 Ru5 P4 . . . . 62.90(6) ?
    C47 Ru4 Ru5 Ru6 . . . . -158.5(2) ?
    P5 Ru4 Ru5 Ru6 . . . . -65.19(15) ?
    P6 Ru4 Ru5 Ru6 . . . . 102.76(6) ?
    P4 Ru4 Ru5 Ru6 . . . . -62.90(6) ?
    C50 Ru5 Ru6 C52 . . . . 128.6(7) ?
    C49 Ru5 Ru6 C52 . . . . 0.5(3) ?
    C48 Ru5 Ru6 C52 . . . . -95.8(3) ?
    P4 Ru5 Ru6 C52 . . . . 96.3(2) ?
    Ru4 Ru5 Ru6 C52 . . . . 155.9(2) ?
    C50 Ru5 Ru6 C53 . . . . 28.6(12) ?
    C49 Ru5 Ru6 C53 . . . . -99.5(10) ?
    C48 Ru5 Ru6 C53 . . . . 164.2(10) ?
    P4 Ru5 Ru6 C53 . . . . -3.7(10) ?
    Ru4 Ru5 Ru6 C53 . . . . 55.9(10) ?
    C50 Ru5 Ru6 C51 . . . . -136.0(7) ?
    C49 Ru5 Ru6 C51 . . . . 95.8(3) ?
    C48 Ru5 Ru6 C51 . . . . -0.5(3) ?
    P4 Ru5 Ru6 C51 . . . . -168.3(2) ?
    Ru4 Ru5 Ru6 C51 . . . . -108.7(2) ?
    C50 Ru5 Ru6 P4 . . . . 32.3(7) ?
    C49 Ru5 Ru6 P4 . . . . -95.8(2) ?
    C48 Ru5 Ru6 P4 . . . . 167.9(2) ?
    Ru4 Ru5 Ru6 P4 . . . . 59.61(6) ?
    C50 Ru5 Ru6 Ru4 . . . . -27.3(7) ?
    C49 Ru5 Ru6 Ru4 . . . . -155.4(2) ?
    C48 Ru5 Ru6 Ru4 . . . . 108.3(2) ?
    P4 Ru5 Ru6 Ru4 . . . . -59.61(6) ?
    C47 Ru4 Ru6 C52 . . . . -5.7(6) ?
    P5 Ru4 Ru6 C52 . . . . 114.9(4) ?
    P6 Ru4 Ru6 C52 . . . . -151.5(4) ?
    P4 Ru4 Ru6 C52 . . . . 21.5(4) ?
    Ru5 Ru4 Ru6 C52 . . . . -43.9(4) ?
    C47 Ru4 Ru6 C53 . . . . -130.2(5) ?
    P5 Ru4 Ru6 C53 . . . . -9.6(3) ?
    P6 Ru4 Ru6 C53 . . . . 84.1(3) ?
    P4 Ru4 Ru6 C53 . . . . -102.9(3) ?
    Ru5 Ru4 Ru6 C53 . . . . -168.4(3) ?
    C47 Ru4 Ru6 C51 . . . . 122.2(5) ?
    P5 Ru4 Ru6 C51 . . . . -117.2(2) ?
    P6 Ru4 Ru6 C51 . . . . -23.6(2) ?
    P4 Ru4 Ru6 C51 . . . . 149.4(3) ?
    Ru5 Ru4 Ru6 C51 . . . . 84.0(2) ?
    C47 Ru4 Ru6 P4 . . . . -27.2(4) ?
    P5 Ru4 Ru6 P4 . . . . 93.37(8) ?
    P6 Ru4 Ru6 P4 . . . . -172.97(8) ?
    Ru5 Ru4 Ru6 P4 . . . . -65.43(6) ?
    C47 Ru4 Ru6 Ru5 . . . . 38.2(4) ?
    P5 Ru4 Ru6 Ru5 . . . . 158.80(6) ?
    P6 Ru4 Ru6 Ru5 . . . . -107.54(6) ?
    P4 Ru4 Ru6 Ru5 . . . . 65.43(6) ?
    C47 Ru4 P4 C54 . . . . -52.5(4) ?
    P5 Ru4 P4 C54 . . . . 37.3(3) ?
    P6 Ru4 P4 C54 . . . . 166.7(3) ?
    Ru5 Ru4 P4 C54 . . . . -141.8(3) ?
    Ru6 Ru4 P4 C54 . . . . 143.4(3) ?
    C47 Ru4 P4 Ru6 . . . . 164.2(2) ?
    P5 Ru4 P4 Ru6 . . . . -106.02(7) ?
    P6 Ru4 P4 Ru6 . . . . 23.3(3) ?
    Ru5 Ru4 P4 Ru6 . . . . 74.86(5) ?
    C47 Ru4 P4 Ru5 . . . . 89.3(2) ?
    P5 Ru4 P4 Ru5 . . . . 179.12(6) ?
    P6 Ru4 P4 Ru5 . . . . -51.6(3) ?
    Ru6 Ru4 P4 Ru5 . . . . -74.86(5) ?
    C52 Ru6 P4 C54 . . . . 57.3(4) ?
    C53 Ru6 P4 C54 . . . . -36.0(4) ?
    C51 Ru6 P4 C54 . . . . 165.9(5) ?
    Ru5 Ru6 P4 C54 . . . . 144.9(4) ?
    Ru4 Ru6 P4 C54 . . . . -135.2(4) ?
    C52 Ru6 P4 Ru4 . . . . -167.5(2) ?
    C53 Ru6 P4 Ru4 . . . . 99.3(3) ?
    C51 Ru6 P4 Ru4 . . . . -58.9(4) ?
    Ru5 Ru6 P4 Ru4 . . . . -79.84(5) ?
    C52 Ru6 P4 Ru5 . . . . -87.7(2) ?
    C53 Ru6 P4 Ru5 . . . . 179.1(2) ?
    C51 Ru6 P4 Ru5 . . . . 20.9(4) ?
    Ru4 Ru6 P4 Ru5 . . . . 79.84(5) ?
    C50 Ru5 P4 C54 . . . . 46.5(4) ?
    C49 Ru5 P4 C54 . . . . -52.8(4) ?
    C48 Ru5 P4 C54 . . . . -165.7(5) ?
    Ru6 Ru5 P4 C54 . . . . -144.3(4) ?
    Ru4 Ru5 P4 C54 . . . . 132.2(4) ?
    C50 Ru5 P4 Ru4 . . . . -85.7(3) ?
    C49 Ru5 P4 Ru4 . . . . 175.0(2) ?
    C48 Ru5 P4 Ru4 . . . . 62.1(4) ?
    Ru6 Ru5 P4 Ru4 . . . . 83.46(5) ?
    C50 Ru5 P4 Ru6 . . . . -169.2(3) ?
    C49 Ru5 P4 Ru6 . . . . 91.5(2) ?
    C48 Ru5 P4 Ru6 . . . . -21.3(4) ?
    Ru4 Ru5 P4 Ru6 . . . . -83.46(5) ?
    C47 Ru4 P5 C63 . . . . 38.4(4) ?
    P6 Ru4 P5 C63 . . . . 134.7(3) ?
    P4 Ru4 P5 C63 . . . . -57.9(3) ?
    Ru5 Ru4 P5 C63 . . . . -56.0(3) ?
    Ru6 Ru4 P5 C63 . . . . -111.0(3) ?
    C47 Ru4 P5 C69 . . . . 168.9(4) ?
    P6 Ru4 P5 C69 . . . . -94.8(3) ?
    P4 Ru4 P5 C69 . . . . 72.6(3) ?
    Ru5 Ru4 P5 C69 . . . . 74.5(3) ?
    Ru6 Ru4 P5 C69 . . . . 19.5(3) ?
    C47 Ru4 P5 C75 . . . . -75.5(3) ?
    P6 Ru4 P5 C75 . . . . 20.8(3) ?
    P4 Ru4 P5 C75 . . . . -171.8(3) ?
    Ru5 Ru4 P5 C75 . . . . -169.9(3) ?
    Ru6 Ru4 P5 C75 . . . . 135.1(3) ?
    C47 Ru4 P6 C80 . . . . 64.0(3) ?
    P5 Ru4 P6 C80 . . . . -23.2(3) ?
    P4 Ru4 P6 C80 . . . . -155.0(3) ?
    Ru5 Ru4 P6 C80 . . . . 161.3(2) ?
    Ru6 Ru4 P6 C80 . . . . -135.5(2) ?
    C47 Ru4 P6 C87 . . . . 178.0(4) ?
    P5 Ru4 P6 C87 . . . . 90.9(3) ?
    P4 Ru4 P6 C87 . . . . -41.0(4) ?
    Ru5 Ru4 P6 C87 . . . . -84.7(3) ?
    Ru6 Ru4 P6 C87 . . . . -21.5(3) ?
    C47 Ru4 P6 C81 . . . . -56.2(4) ?
    P5 Ru4 P6 C81 . . . . -143.4(3) ?
    P4 Ru4 P6 C81 . . . . 84.7(4) ?
    Ru5 Ru4 P6 C81 . . . . 41.0(3) ?
    Ru6 Ru4 P6 C81 . . . . 104.2(3) ?
    Ru4 P4 C54 C55 . . . . -89.1(6) ?
    Ru6 P4 C54 C55 . . . . 30.8(8) ?
    Ru5 P4 C54 C55 . . . . 155.4(5) ?
    Ru4 P4 C54 C59 . . . . 87.6(6) ?
    Ru6 P4 C54 C59 . . . . -152.5(5) ?
    Ru5 P4 C54 C59 . . . . -27.8(8) ?
    C59 C54 C55 C56 . . . . -2.3(11) ?
    P4 C54 C55 C56 . . . . 174.5(6) ?
    C59 C54 C55 C60 . . . . 178.7(7) ?
    P4 C54 C55 C60 . . . . -4.4(10) ?
    C54 C55 C56 C57 . . . . 0.3(12) ?
    C60 C55 C56 C57 . . . . 179.3(7) ?
    C55 C56 C57 C58 . . . . 2.0(12) ?
    C55 C56 C57 C61 . . . . -177.0(8) ?
    C56 C57 C58 C59 . . . . -2.2(12) ?
    C61 C57 C58 C59 . . . . 176.8(7) ?
    C57 C58 C59 C54 . . . . 0.2(12) ?
    C57 C58 C59 C62 . . . . 179.8(7) ?
    C55 C54 C59 C58 . . . . 2.1(11) ?
    P4 C54 C59 C58 . . . . -174.7(6) ?
    C55 C54 C59 C62 . . . . -177.6(7) ?
    P4 C54 C59 C62 . . . . 5.7(10) ?
    C69 P5 C63 C64 . . . . -46.0(7) ?
    C75 P5 C63 C64 . . . . -151.2(6) ?
    Ru4 P5 C63 C64 . . . . 92.4(6) ?
    C69 P5 C63 C68 . . . . 140.6(6) ?
    C75 P5 C63 C68 . . . . 35.3(7) ?
    Ru4 P5 C63 C68 . . . . -81.0(6) ?
    C68 C63 C64 C65 . . . . -0.9(11) ?
    P5 C63 C64 C65 . . . . -174.5(6) ?
    C63 C64 C65 C66 . . . . -0.2(12) ?
    C64 C65 C66 C67 . . . . 0.4(12) ?
    C65 C66 C67 C68 . . . . 0.6(13) ?
    C66 C67 C68 C63 . . . . -1.7(12) ?
    C64 C63 C68 C67 . . . . 1.9(12) ?
    P5 C63 C68 C67 . . . . 175.3(6) ?
    C63 P5 C69 C74 . . . . 160.6(6) ?
    C75 P5 C69 C74 . . . . -92.9(7) ?
    Ru4 P5 C69 C74 . . . . 25.7(8) ?
    C63 P5 C69 C70 . . . . -24.7(7) ?
    C75 P5 C69 C70 . . . . 81.8(7) ?
    Ru4 P5 C69 C70 . . . . -159.6(5) ?
    C74 C69 C70 C71 . . . . -1.8(12) ?
    P5 C69 C70 C71 . . . . -176.6(6) ?
    C69 C70 C71 C72 . . . . 1.7(13) ?
    C70 C71 C72 C73 . . . . -0.5(13) ?
    C71 C72 C73 C74 . . . . -0.6(13) ?
    C70 C69 C74 C73 . . . . 0.8(12) ?
    P5 C69 C74 C73 . . . . 175.6(6) ?
    C72 C73 C74 C69 . . . . 0.4(13) ?
    C63 P5 C75 C76 . . . . 45.1(7) ?
    C69 P5 C75 C76 . . . . -63.2(7) ?
    Ru4 P5 C75 C76 . . . . 167.6(6) ?
    C63 P5 C75 C80 . . . . -137.2(6) ?
    C69 P5 C75 C80 . . . . 114.5(6) ?
    Ru4 P5 C75 C80 . . . . -14.7(6) ?
    C80 C75 C76 C77 . . . . 3.0(13) ?
    P5 C75 C76 C77 . . . . -179.4(7) ?
    C75 C76 C77 C78 . . . . -1.2(14) ?
    C76 C77 C78 C79 . . . . -0.2(15) ?
    C77 C78 C79 C80 . . . . -0.3(14) ?
    C76 C75 C80 C79 . . . . -3.4(11) ?
    P5 C75 C80 C79 . . . . 178.8(6) ?
    C76 C75 C80 P6 . . . . 173.1(6) ?
    P5 C75 C80 P6 . . . . -4.6(8) ?
    C78 C79 C80 C75 . . . . 2.1(12) ?
    C78 C79 C80 P6 . . . . -174.1(7) ?
    C87 P6 C80 C75 . . . . -101.2(6) ?
    C81 P6 C80 C75 . . . . 152.6(6) ?
    Ru4 P6 C80 C75 . . . . 21.8(6) ?
    C87 P6 C80 C79 . . . . 75.1(7) ?
    C81 P6 C80 C79 . . . . -31.1(7) ?
    Ru4 P6 C80 C79 . . . . -161.8(6) ?
    C80 P6 C81 C86 . . . . 81.7(7) ?
    C87 P6 C81 C86 . . . . -24.5(7) ?
    Ru4 P6 C81 C86 . . . . -156.4(6) ?
    C80 P6 C81 C82 . . . . -95.2(6) ?
    C87 P6 C81 C82 . . . . 158.5(6) ?
    Ru4 P6 C81 C82 . . . . 26.6(7) ?
    C86 C81 C82 C83 . . . . -0.7(12) ?
    P6 C81 C82 C83 . . . . 176.4(6) ?
    C81 C82 C83 C84 . . . . -0.1(13) ?
    C82 C83 C84 C85 . . . . 1.0(13) ?
    C83 C84 C85 C86 . . . . -1.0(13) ?
    C82 C81 C86 C85 . . . . 0.6(12) ?
    P6 C81 C86 C85 . . . . -176.2(6) ?
    C84 C85 C86 C81 . . . . 0.2(13) ?
    C80 P6 C87 C92 . . . . 15.4(7) ?
    C81 P6 C87 C92 . . . . 123.3(7) ?
    Ru4 P6 C87 C92 . . . . -101.6(7) ?
    C80 P6 C87 C88 . . . . -169.0(6) ?
    C81 P6 C87 C88 . . . . -61.1(7) ?
    Ru4 P6 C87 C88 . . . . 73.9(6) ?
    C92 C87 C88 C89 . . . . -0.2(12) ?
    P6 C87 C88 C89 . . . . -176.0(6) ?
    C87 C88 C89 C90 . . . . -0.2(12) ?
    C88 C89 C90 C91 . . . . 1.1(13) ?
    C89 C90 C91 C92 . . . . -1.6(14) ?
    C90 C91 C92 C87 . . . . 1.1(14) ?
    C88 C87 C92 C91 . . . . -0.2(12) ?
    P6 C87 C92 C91 . . . . 175.4(7) ?
_iucr_refine_instructions_details
;
TITL pub
REM  Yadorkari-X generated
CELL 0.71069 10.9732 19.4127 22.1186 114.1719 90.2641 92.5256
ZERR 4.0 0.0002 0.0003 0.0002 0.0011 0.0014 0.0013
LATT 1
REM  SPGR P-1 unknown
SFAC C H O P Ru
UNIT 184.000000 148.000000 28.000000 12.000000 12.000000
SIZE 0.20 0.20 0.10
TEMP -123.0
L.S. 10
FMAP 2
PLAN -20
ACTA
CONF
BOND$H
MERG 2
OMIT -10.000000 50.000000
OMIT   5 -15   9
OMIT   4  -8   8
OMIT   5  -6   7
OMIT  -4   5   5
OMIT  -5   3   5
OMIT   2   4   8
OMIT  -4  -8   2
OMIT   2   9   1
OMIT   1   9   2
OMIT   0   0   2
OMIT   0   1   0
OMIT   0  -1   2
OMIT   1   0   0
OMIT  -3  -9   2
OMIT  -1   4   9
OMIT   6  11   6
OMIT  -3   0  10
OMIT   1  -1   1
OMIT   0   6   7
OMIT  -3  -7  10
OMIT   5 -11   3
OMIT   6 -15   6
OMIT   4   7   1
OMIT   6  17   0
OMIT   6 -14   6
OMIT   0   0   1
OMIT  -3  -6  11
OMIT  -4  -4  13
OMIT   6 -13  16
OMIT   1   7  13
OMIT  12  -9   6
OMIT  -1  -3  12
OMIT  -3 -13  22
OMIT  -5  10  10
OMIT   2   7   5
OMIT  -5  -8  15
OMIT   6   1   2
OMIT   1 -21  13
OMIT  -9   3   5
OMIT  -1   1   0
OMIT  -6 -17   2
OMIT -10   0   8
OMIT   9  -8  11
OMIT  -4  -1   7
OMIT   2   9   0
OMIT   6  15   2
OMIT  -3  -9   1
OMIT -10   2   4
OMIT  -1  15   3
OMIT   6 -20  14
WGHT    0.042400   58.936703
FVAR       0.92118
RU1   5    0.312562    0.260283    0.751715    11.00000    0.01002    0.01363 =
         0.00999    0.00561    0.00089    0.00079
RU2   5    0.469805    0.144616    0.664108    11.00000    0.01056    0.02039 =
         0.01227    0.00752    0.00255    0.00377
H1    2    0.476412    0.245336    0.733686    11.00000    0.00930
RU3   5    0.329566    0.106065    0.751841    11.00000    0.01319    0.01465 =
         0.01434    0.00769    0.00075    0.00197
H2    2    0.338544    0.199870    0.794744    11.00000    0.03600
P1    4    0.257537    0.141359    0.670124    11.00000    0.01486    0.01200 =
         0.01147    0.00446   -0.00230    0.00221
P2    4    0.133467    0.315893    0.796712    11.00000    0.01063    0.01282 =
         0.01272    0.00532    0.00042    0.00097
P3    4    0.404234    0.358478    0.843568    11.00000    0.01151    0.01603 =
         0.01193    0.00657   -0.00058   -0.00040
O1    3    0.310513    0.344107    0.663861    11.00000    0.02995    0.03386 =
         0.02536    0.02203   -0.00075    0.00010
O2    3    0.710675    0.155590    0.740197    11.00000    0.01510    0.06226 =
         0.03336    0.02480   -0.00074    0.00641
O3    3    0.496126   -0.017027    0.561366    11.00000    0.03505    0.03312 =
         0.02272    0.00743    0.00705    0.01469
O4    3    0.553335    0.224923    0.576320    11.00000    0.03603    0.06988 =
         0.03656    0.03846    0.00445   -0.00553
O5    3    0.554937    0.103265    0.833543    11.00000    0.03019    0.03016 =
         0.02791    0.01308   -0.00925    0.00336
O6    3    0.325930   -0.061671    0.662635    11.00000    0.03643    0.01798 =
         0.03541    0.00731    0.00060    0.00363
O7    3    0.133812    0.069218    0.833435    11.00000    0.03545    0.04427 =
         0.03880    0.02823    0.01656    0.00526
C1    1    0.309253    0.312663    0.698075    11.00000    0.01889    0.02064 =
         0.01343    0.00726   -0.00072    0.00516
C2    1    0.620633    0.151445    0.712348    11.00000    0.01666    0.02933 =
         0.02050    0.01635    0.01409    0.00322
C3    1    0.485756    0.043811    0.599544    11.00000    0.01843    0.03110 =
         0.01677    0.01141    0.00450    0.00782
C4    1    0.520867    0.192286    0.607238    11.00000    0.01282    0.03865 =
         0.02260    0.01021   -0.00018    0.00311
C5    1    0.472100    0.106281    0.804385    11.00000    0.01845    0.02029 =
         0.01730    0.00839    0.01346    0.00590
C6    1    0.329089    0.000785    0.695734    11.00000    0.01564    0.02127 =
         0.01551    0.01021    0.00031    0.00438
C7    1    0.203114    0.087486    0.804228    11.00000    0.02857    0.01850 =
         0.01655    0.00754    0.00352    0.00070
C8    1    0.124917    0.114925    0.613071    11.00000    0.01842    0.01605 =
         0.01730    0.00447   -0.00691    0.00649
C9    1    0.013144    0.092626    0.631811    11.00000    0.01819    0.01114 =
         0.02074    0.00577    0.00233   -0.00147
C10   1   -0.090380    0.079222    0.591077    11.00000    0.01540    0.02327 =
         0.02626    0.00394   -0.00228    0.00074
AFIX  43
H3    2   -0.165811    0.064848    0.604588    11.00000   -1.20000
AFIX   0
C11   1   -0.085720    0.086430    0.531006    11.00000    0.02386    0.01065 =
         0.02531   -0.00248   -0.00876    0.00845
C12   1    0.025902    0.106014    0.511717    11.00000    0.02745    0.02265 =
         0.01795    0.00639   -0.00502    0.00921
AFIX  43
H4    2    0.030157    0.110162    0.470440    11.00000   -1.20000
AFIX   0
C13   1    0.133420    0.120018    0.551076    11.00000    0.02166    0.01361 =
         0.01577    0.00333   -0.00217    0.00384
C14   1   -0.002719    0.083888    0.695768    11.00000    0.01336    0.02889 =
         0.02840    0.01384   -0.00013   -0.00137
AFIX 137
H5    2   -0.089774    0.076999    0.702655    11.00000   -1.50000
H6    2    0.031486    0.129272    0.732569    11.00000   -1.50000
H7    2    0.039783    0.039693    0.693804    11.00000   -1.50000
AFIX   0
C15   1   -0.199684    0.074577    0.488850    11.00000    0.02253    0.02944 =
         0.04264    0.00746   -0.01383    0.00252
AFIX 137
H8    2   -0.177876    0.075260    0.446177    11.00000   -1.50000
H9    2   -0.254935    0.115095    0.511631    11.00000   -1.50000
H10   2   -0.240298    0.025676    0.481350    11.00000   -1.50000
AFIX   0
C16   1    0.249279    0.140061    0.525834    11.00000    0.02741    0.03566 =
         0.02078    0.01493   -0.00332    0.00332
AFIX 137
H11   2    0.277252    0.191889    0.554837    11.00000   -1.50000
H12   2    0.235247    0.136331    0.480783    11.00000   -1.50000
H13   2    0.311539    0.105146    0.525281    11.00000   -1.50000
AFIX   0
C17   1    0.023441    0.326385    0.739272    11.00000    0.01527    0.01888 =
         0.01563    0.00981    0.00336    0.01009
C18   1   -0.066403    0.269384    0.708391    11.00000    0.01863    0.01626 =
         0.02182    0.00826   -0.00546    0.00199
AFIX  43
H14   2   -0.073501    0.226896    0.719316    11.00000   -1.20000
AFIX   0
C19   1   -0.145497    0.274922    0.661601    11.00000    0.01670    0.02597 =
         0.02421    0.00970    0.00098    0.00457
AFIX  43
H15   2   -0.207227    0.236245    0.640977    11.00000   -1.20000
AFIX   0
C20   1   -0.135694    0.335564    0.644732    11.00000    0.01758    0.03153 =
         0.02063    0.00972   -0.00466    0.00409
AFIX  43
H16   2   -0.189638    0.338357    0.612183    11.00000   -1.20000
AFIX   0
C21   1   -0.047108    0.392552    0.675239    11.00000    0.02925    0.03389 =
         0.02355    0.02391    0.00300    0.00865
AFIX  43
H17   2   -0.041418    0.435157    0.664435    11.00000   -1.20000
AFIX   0
C22   1    0.033461    0.387534    0.721615    11.00000    0.01174    0.02386 =
         0.02775    0.01248   -0.00055   -0.00211
AFIX  43
H18   2    0.095830    0.426005    0.741455    11.00000   -1.20000
AFIX   0
C23   1    0.042975    0.284701    0.850994    11.00000    0.01408    0.01424 =
         0.01310    0.00511    0.00268   -0.00075
C24   1   -0.083508    0.296859    0.859351    11.00000    0.01654    0.02641 =
         0.01622    0.00913    0.00184    0.00573
AFIX  43
H19   2   -0.125919    0.317501    0.833600    11.00000   -1.20000
AFIX   0
C25   1   -0.144040    0.278092    0.905728    11.00000    0.01964    0.03295 =
         0.01951    0.00709    0.00570    0.00283
AFIX  43
H20   2   -0.229143    0.285034    0.910797    11.00000   -1.20000
AFIX   0
C26   1   -0.084356    0.249710    0.944596    11.00000    0.02720    0.02915 =
         0.01709    0.01341    0.00818   -0.00314
AFIX  43
H21   2   -0.127805    0.237541    0.976266    11.00000   -1.20000
AFIX   0
C27   1    0.039902    0.238909    0.937319    11.00000    0.02636    0.02997 =
         0.02037    0.01485    0.00445    0.00691
AFIX  43
H22   2    0.082283    0.219858    0.964299    11.00000   -1.20000
AFIX   0
C28   1    0.102045    0.256318    0.889945    11.00000    0.01940    0.02575 =
         0.02042    0.00959    0.00453    0.00818
AFIX  43
H23   2    0.186843    0.248336    0.884621    11.00000   -1.20000
AFIX   0
C29   1    0.173595    0.414094    0.855292    11.00000    0.01606    0.01487 =
         0.01343    0.00586   -0.00326   -0.00125
C30   1    0.086464    0.467501    0.882472    11.00000    0.01713    0.02661 =
         0.02768    0.00880   -0.00557    0.00222
AFIX  43
H24   2    0.003466    0.454432    0.868463    11.00000   -1.20000
AFIX   0
C31   1    0.118388    0.539554    0.929683    11.00000    0.02755    0.01842 =
         0.02931    0.00703    0.00223    0.00277
AFIX  43
H25   2    0.057665    0.574966    0.949137    11.00000   -1.20000
AFIX   0
C32   1    0.240836    0.559080    0.948061    11.00000    0.02896    0.01410 =
         0.02043    0.00496    0.00293    0.00003
AFIX  43
H26   2    0.264276    0.608922    0.978814    11.00000   -1.20000
AFIX   0
C33   1    0.328757    0.506423    0.921869    11.00000    0.01865    0.01669 =
         0.02126    0.00762   -0.00479   -0.00057
AFIX  43
H27   2    0.411494    0.519942    0.936274    11.00000   -1.20000
AFIX   0
C34   1    0.297458    0.433968    0.874723    11.00000    0.01356    0.01793 =
         0.01142    0.00757    0.00278    0.00217
C35   1    0.546699    0.407196    0.836038    11.00000    0.01507    0.00693 =
         0.02241    0.00263   -0.00298    0.00169
C36   1    0.569338    0.415918    0.777954    11.00000    0.01831    0.03363 =
         0.02469    0.01342   -0.00052   -0.00569
AFIX  43
H28   2    0.512285    0.395295    0.741811    11.00000   -1.20000
AFIX   0
C37   1    0.675306    0.454764    0.772290    11.00000    0.01995    0.04202 =
         0.04002    0.03272    0.00432   -0.00356
AFIX  43
H29   2    0.689533    0.461072    0.732483    11.00000   -1.20000
AFIX   0
C38   1    0.760129    0.484281    0.824181    11.00000    0.02360    0.02133 =
         0.04053    0.01360    0.00961   -0.00158
AFIX  43
H30   2    0.832308    0.510840    0.820217    11.00000   -1.20000
AFIX   0
C39   1    0.738836    0.474775    0.881106    11.00000    0.01997    0.02361 =
         0.03172    0.00309   -0.00867   -0.00375
AFIX  43
H31   2    0.798035    0.493915    0.916275    11.00000   -1.20000
AFIX   0
C40   1    0.633297    0.438000    0.888832    11.00000    0.02184    0.01687 =
         0.02139    0.00642   -0.00340   -0.00347
AFIX  43
H32   2    0.619109    0.433477    0.929419    11.00000   -1.20000
AFIX   0
C41   1    0.431628    0.337336    0.915623    11.00000    0.01519    0.02108 =
         0.01112    0.00616   -0.00536   -0.00313
C42   1    0.517830    0.283377    0.909969    11.00000    0.01864    0.02116 =
         0.02408    0.01009   -0.00808   -0.00120
AFIX  43
H33   2    0.564347    0.262565    0.871040    11.00000   -1.20000
AFIX   0
C43   1    0.534692    0.260854    0.960566    11.00000    0.02031    0.02085 =
         0.03089    0.01412   -0.01077   -0.00436
AFIX  43
H34   2    0.594176    0.225311    0.956833    11.00000   -1.20000
AFIX   0
C44   1    0.466040    0.289372    1.016759    11.00000    0.03801    0.02306 =
         0.01639    0.01302   -0.00594   -0.00954
AFIX  43
H35   2    0.476650    0.272204    1.050873    11.00000   -1.20000
AFIX   0
C45   1    0.381501    0.343054    1.023689    11.00000    0.03140    0.02792 =
         0.01344    0.00745    0.00385    0.00264
AFIX  43
H36   2    0.334838    0.363145    1.062622    11.00000   -1.20000
AFIX   0
C46   1    0.365538    0.367418    0.972636    11.00000    0.02408    0.02709 =
         0.02014    0.01310   -0.00157    0.00527
AFIX  43
H37   2    0.308891    0.404830    0.977422    11.00000   -1.20000
AFIX   0
RU4   5    0.770291   -0.252281    0.749163    11.00000    0.01263    0.01275 =
         0.01114    0.00579    0.00157   -0.00001
RU5   5    0.946046   -0.137182    0.837468    11.00000    0.01154    0.01912 =
         0.01248    0.00768    0.00118   -0.00069
H38   2    0.926697    9.772881    0.769285    11.00000    0.04489
RU6   5    0.810755   -0.097803    0.750313    11.00000    0.01323    0.01489 =
         0.01428    0.00828    0.00165   -0.00041
H39   2    0.789726   -0.196755    0.706509    11.00000    0.01449
P4    4    0.733316   -0.134352    0.831381    11.00000    0.01354    0.01399 =
         0.01179    0.00500    0.00370   -0.00067
P5    4    0.582839   -0.309341    0.703252    11.00000    0.01346    0.01633 =
         0.01436    0.00696    0.00081   -0.00092
P6    4    0.845946   -0.349676    0.657732    11.00000    0.01379    0.01609 =
         0.01332    0.00633    0.00278    0.00062
O8    3    0.757814   -0.334433    0.838499    11.00000    0.03720    0.03117 =
         0.02692    0.02384   -0.00319   -0.00629
O9    3    1.182735   -0.148432    0.760548    11.00000    0.01758    0.06614 =
         0.04106    0.03309    0.01281    0.00215
O10   3    1.000550    0.023873    0.941284    11.00000    0.03117    0.02457 =
         0.02423    0.00100   -0.00357   -0.00663
O11   3    1.018995   -0.217488    0.924280    11.00000    0.03037    0.05813 =
         0.04059    0.03826    0.00015    0.00789
O12   3    1.030406   -0.100924    0.663748    11.00000    0.03727    0.02774 =
         0.03242    0.01488    0.02117    0.00391
O13   3    0.843427    0.070005    0.839854    11.00000    0.03445    0.01736 =
         0.03220    0.00644    0.00103    0.00219
O14   3    0.619728   -0.057939    0.671084    11.00000    0.03671    0.03990 =
         0.04512    0.02970   -0.01159    0.00284
C47   1    0.761084   -0.305341    0.803219    11.00000    0.01625    0.01926 =
         0.01987    0.00861    0.00133   -0.00498
C48   1    1.096004   -0.143656    0.789572    11.00000    0.01392    0.02873 =
         0.02643    0.01330   -0.00155    0.00404
C49   1    0.979689   -0.035821    0.902358    11.00000    0.01059    0.03041 =
         0.02143    0.01553    0.00209   -0.00564
C50   1    0.990763   -0.185806    0.893541    11.00000    0.00815    0.03703 =
         0.01239    0.00798    0.00636   -0.00048
C51   1    0.949536   -0.099987    0.695072    11.00000    0.02521    0.01405 =
         0.01883    0.00951    0.00694   -0.00196
C52   1    0.832724    0.007195    0.806384    11.00000    0.01612    0.03194 =
         0.02176    0.01635   -0.00104   -0.00048
C53   1    0.686676   -0.076858    0.699748    11.00000    0.02867    0.01522 =
         0.02252    0.00830    0.00104    0.00203
C54   1    0.606130   -0.110890    0.887924    11.00000    0.01527    0.01241 =
         0.01334    0.00600    0.00569   -0.00025
C55   1    0.495821   -0.088387    0.869792    11.00000    0.02165    0.01789 =
         0.02249    0.01025    0.00078    0.00242
C56   1    0.396607   -0.076922    0.910386    11.00000    0.02203    0.01670 =
         0.03315    0.00919    0.00587    0.00070
AFIX  43
H40   2    0.323056   -0.062034    0.897475    11.00000   -1.20000
AFIX   0
C57   1    0.400112   -0.086303    0.969372    11.00000    0.02575    0.01512 =
         0.02588    0.00408    0.01493    0.00076
C58   1    0.507730   -0.105433    0.988144    11.00000    0.02404    0.02101 =
         0.01399    0.00795    0.01238   -0.00547
AFIX  43
H41   2    0.512251   -0.110266    1.029124    11.00000   -1.20000
AFIX   0
C59   1    0.611959   -0.118229    0.949157    11.00000    0.02774    0.01918 =
         0.01985    0.00691    0.00009   -0.00156
C60   1    0.481015   -0.077359    0.806159    11.00000    0.01471    0.02832 =
         0.03005    0.01747    0.00461    0.00066
AFIX 137
H42   2    0.398037   -0.062346    0.802756    11.00000   -1.50000
H43   2    0.495470   -0.124810    0.768147    11.00000   -1.50000
H44   2    0.539974   -0.037797    0.806461    11.00000   -1.50000
AFIX   0
C61   1    0.287291   -0.076876    1.011160    11.00000    0.02382    0.02983 =
         0.02278    0.00202    0.01650    0.00396
AFIX 137
H45   2    0.237371   -0.124342    0.994346    11.00000   -1.50000
H46   2    0.239675   -0.036510    1.008722    11.00000   -1.50000
H47   2    0.312118   -0.063702    1.057342    11.00000   -1.50000
AFIX   0
C62   1    0.727315   -0.138984    0.974024    11.00000    0.03279    0.02819 =
         0.01487    0.01059    0.00695    0.00239
AFIX 137
H48   2    0.712932   -0.140411    1.017201    11.00000   -1.50000
H49   2    0.793036   -0.101190    0.978611    11.00000   -1.50000
H50   2    0.750727   -0.188799    0.942374    11.00000   -1.50000
AFIX   0
C63   1    0.473020   -0.320639    0.760805    11.00000    0.01007    0.02194 =
         0.01808    0.00853    0.00127   -0.00472
C64   1    0.390128   -0.264976    0.790994    11.00000    0.02504    0.02279 =
         0.02130    0.01322   -0.00279   -0.00188
AFIX  43
H51   2    0.385917   -0.223554    0.778790    11.00000   -1.20000
AFIX   0
C65   1    0.312870   -0.270272    0.839483    11.00000    0.02537    0.02670 =
         0.02013   -0.00025    0.01109   -0.00715
AFIX  43
H52   2    0.256494   -0.232278    0.860168    11.00000   -1.20000
AFIX   0
C66   1    0.318460   -0.329998    0.857081    11.00000    0.02119    0.04124 =
         0.01915    0.01239    0.00052   -0.01253
AFIX  43
H53   2    0.265631   -0.333432    0.889749    11.00000   -1.20000
AFIX   0
C67   1    0.401036   -0.385540    0.827363    11.00000    0.03062    0.03329 =
         0.02768    0.02262   -0.00322   -0.00598
AFIX  43
H54   2    0.404086   -0.427115    0.839432    11.00000   -1.20000
AFIX   0
C68   1    0.478740   -0.380440    0.780287    11.00000    0.01554    0.03061 =
         0.02755    0.01484    0.00259   -0.00143
AFIX  43
H55   2    0.536571   -0.417889    0.760980    11.00000   -1.20000
AFIX   0
C69   1    0.493500   -0.279328    0.649101    11.00000    0.02264    0.02317 =
         0.01563    0.01024    0.00076    0.00030
C70   1    0.368181   -0.296147    0.638321    11.00000    0.02280    0.02585 =
         0.01851    0.00619   -0.00398   -0.00161
AFIX  43
H56   2    0.325538   -0.321547    0.661141    11.00000   -1.20000
AFIX   0
C71   1    0.306531   -0.275414    0.593971    11.00000    0.01550    0.04535 =
         0.02911    0.02061   -0.00324    0.00168
AFIX  43
H57   2    0.220856   -0.285537    0.587457    11.00000   -1.20000
AFIX   0
C72   1    0.367789   -0.240315    0.559184    11.00000    0.02708    0.02795 =
         0.02409    0.01252   -0.00427    0.00778
AFIX  43
H58   2    0.324174   -0.226884    0.528733    11.00000   -1.20000
AFIX   0
C73   1    0.492962   -0.224478    0.568416    11.00000    0.03093    0.03139 =
         0.01499    0.01408   -0.00102   -0.00734
AFIX  43
H59   2    0.536014   -0.200733    0.544368    11.00000   -1.20000
AFIX   0
C74   1    0.553167   -0.244312    0.613694    11.00000    0.02368    0.02383 =
         0.02300    0.01119   -0.00630   -0.00487
AFIX  43
H60   2    0.638636   -0.233414    0.620625    11.00000   -1.20000
AFIX   0
C75   1    0.609753   -0.408021    0.646752    11.00000    0.01613    0.01968 =
         0.02161    0.01176    0.00069   -0.00080
C76   1    0.513652   -0.462519    0.620466    11.00000    0.02264    0.02332 =
         0.03240    0.00732    0.00047   -0.00539
AFIX  43
H61   2    0.431736   -0.449245    0.631109    11.00000   -1.20000
AFIX   0
C77   1    0.539103   -0.536233    0.578653    11.00000    0.03173    0.02516 =
         0.04455    0.00825   -0.00393   -0.00546
AFIX  43
H62   2    0.474331   -0.573600    0.561365    11.00000   -1.20000
AFIX   0
C78   1    0.657866   -0.555488    0.562089    11.00000    0.03491    0.01292 =
         0.03062   -0.00147    0.00251   -0.00417
AFIX  43
H63   2    0.674010   -0.606073    0.533586    11.00000   -1.20000
AFIX   0
C79   1    0.753235   -0.502157    0.586437    11.00000    0.02242    0.02557 =
         0.02507    0.00644   -0.00054    0.00405
AFIX  43
H64   2    0.834535   -0.516212    0.574819    11.00000   -1.20000
AFIX   0
C80   1    0.730460   -0.426701    0.628592    11.00000    0.02435    0.01667 =
         0.01308    0.00691    0.00183    0.00327
C81   1    0.986610   -0.394731    0.663053    11.00000    0.00743    0.01856 =
         0.01947    0.00546    0.00607    0.00150
C82   1    1.019555   -0.393671    0.725155    11.00000    0.02211    0.02502 =
         0.02298    0.01080   -0.00243    0.00386
AFIX  43
H65   2    0.972259   -0.367757    0.762901    11.00000   -1.20000
AFIX   0
C83   1    1.121542   -0.430734    0.730795    11.00000    0.02762    0.03087 =
         0.03582    0.02085   -0.00603   -0.00167
AFIX  43
H66   2    1.143983   -0.429985    0.772602    11.00000   -1.20000
AFIX   0
C84   1    1.189444   -0.468035    0.677033    11.00000    0.01843    0.02441 =
         0.05086    0.01733    0.00233    0.00378
AFIX  43
H67   2    1.258255   -0.493835    0.681392    11.00000   -1.20000
AFIX   0
C85   1    1.159068   -0.468779    0.615615    11.00000    0.02381    0.02223 =
         0.04848    0.01311    0.00765    0.00403
AFIX  43
H68   2    1.207644   -0.494276    0.578321    11.00000   -1.20000
AFIX   0
C86   1    1.057671   -0.432151    0.609193    11.00000    0.02880    0.02556 =
         0.02920    0.01447    0.00661    0.00035
AFIX  43
H69   2    1.036739   -0.432769    0.567244    11.00000   -1.20000
AFIX   0
C87   1    0.869923   -0.330867    0.584350    11.00000    0.01940    0.01554 =
         0.01891    0.00378    0.00943    0.00537
C88   1    0.968680   -0.283235    0.584088    11.00000    0.02641    0.02678 =
         0.02371    0.01084    0.00527    0.00856
AFIX  43
H70   2    1.024486   -0.264144    0.620862    11.00000   -1.20000
AFIX   0
C89   1    0.986976   -0.263386    0.532028    11.00000    0.02783    0.02763 =
         0.03150    0.01879    0.01775    0.00698
AFIX  43
H71   2    1.054626   -0.230720    0.532848    11.00000   -1.20000
AFIX   0
C90   1    0.904874   -0.291698    0.477248    11.00000    0.04777    0.03575 =
         0.02125    0.01702    0.01441    0.01724
AFIX  43
H72   2    0.917582   -0.279000    0.440512    11.00000   -1.20000
AFIX   0
C91   1    0.806150   -0.337866    0.477291    11.00000    0.05240    0.02891 =
         0.01788    0.01125   -0.00349   -0.00377
AFIX  43
H73   2    0.749473   -0.356016    0.440905    11.00000   -1.20000
AFIX   0
C92   1    0.788659   -0.358166    0.530116    11.00000    0.03824    0.02475 =
         0.01799    0.00809   -0.00092   -0.00852
AFIX  43
H74   2    0.720972   -0.390818    0.529273    11.00000   -1.20000
HKLF 4
REM  pub
REM R1 =  0.0571 for  12888 Fo > 4sig(Fo)  and  0.0659 for all  14332 data
REM   1084 parameters refined using      0 restraints
END
WGHT      0.0423     58.9668
REM Highest difference peak  2.398,  deepest hole -1.055,  1-sigma level  0.179
Q1    1   0.9299 -0.2617  0.7483  11.00000  0.05    2.40
Q2    1   0.1498  0.2561  0.7523  11.00000  0.05    2.07
Q3    1   0.9683 -0.1083  0.7452  11.00000  0.05    2.07
Q4    1   0.1654  0.1034  0.7491  11.00000  0.05    2.00
Q5    1   1.1059 -0.1434  0.8350  11.00000  0.05    1.92
Q6    1   0.4812  0.0941  0.7478  11.00000  0.05    1.40
Q7    1   0.6259  0.1370  0.6600  11.00000  0.05    1.31
Q8    1   0.6469 -0.0981  0.7484  11.00000  0.05    1.13
Q9    1   0.3147  0.1418  0.6557  11.00000  0.05    1.10
Q10   1  -0.0291  0.3184  0.7973  11.00000  0.05    0.84
Q11   1   0.2394  0.3520  0.8445  11.00000  0.05    0.83
Q12   1   0.7916 -0.1372  0.8386  11.00000  0.05    0.81
Q13   1   0.7448 -0.3156  0.7031  11.00000  0.05    0.76
Q14   1   0.6098 -0.2502  0.7496  11.00000  0.05    0.74
Q15   1   0.8950 -0.2155  0.7983  11.00000  0.05    0.72
Q16   1   0.6389  0.5464  0.2182  11.00000  0.05    0.72
Q17   1  -0.0628  0.1659  0.6742  11.00000  0.05    0.72
Q18   1  -0.3150  0.2818  0.9291  11.00000  0.05    0.71
Q19   1   0.5175 -0.4117  0.8222  11.00000  0.05    0.70
Q20   1   0.0743  0.3065  0.7535  11.00000  0.05    0.70
;
