# Supplementary material for: Crystal structure of [1,2-bis­(di­phenyl­phosphan­yl)benzene]­hepta­carbonyldi-μ-hydrido-(μ3-2,4,6-tri­methyl­phenyl­phosphin­idene)-triangulo-triruthenium
Source: Acta Crystallogr E Crystallogr Commun. 2017 Jun 2;73(Pt 7):945–8. doi: 10.1107/S2056989017007770 (PMC5499265; doi:10.1107/S2056989017007770)
Supplement: Supplementary file 2 [file e-73-00945-Isup2.hkl]

# 
# h,k,l, Fc-squared, Fo-squared, sigma(Fo-squared) and status flag 
# 
data_I
_shelx_title ' pub' 
_shelx_refln_list_code          4 
_shelx_F_calc_maximum      535.21 
_exptl_crystal_F_000      2184.00 
_reflns_d_resolution_high  0.8408 
 
loop_ 
 _symmetry_equiv_pos_as_xyz 
 'x, y, z' 
 '-x, -y, -z' 
 
_cell_length_a    10.9732 
_cell_length_b    19.4127 
_cell_length_c    22.1186 
_cell_angle_alpha 114.172 
_cell_angle_beta   90.264 
_cell_angle_gamma  92.526 
 
_shelx_F_squared_multiplier     1.000 
 
loop_ 
 _refln_index_h 
 _refln_index_k 
 _refln_index_l 
 _refln_F_squared_calc 
 _refln_F_squared_meas 
 _refln_F_squared_sigma 
 _refln_observed_status 
   2   0   0     1114.78     1134.15     21.18 o 
   3   0   0      645.58      640.62     26.63 o 
   4   0   0    26866.20    25567.21     50.17 o 
   5   0   0     3424.66     3743.88    214.27 o 
   6   0   0    16768.40    16338.87    706.19 o 
   7   0   0     1257.79     1348.54    141.11 o 
   8   0   0     3796.20     4177.90    385.43 o 
   9   0   0       63.13       21.78    108.05 o 
  10   0   0       15.78      494.25    218.93 o 
  11   0   0     9338.75     9435.32     73.20 o 
  12   0   0      107.77       96.70     51.60 o 
  13   0   0     1971.98     2037.77     58.85 o 
 -13   1   0       23.16      223.42     53.79 o 
 -12   1   0     5779.55     6205.21    200.95 o 
 -11   1   0      796.19     1000.86    199.31 o 
 -10   1   0     7141.85     6967.04     82.74 o 
  -9   1   0       38.07      -69.89     91.03 o 
  -8   1   0     4482.25     4415.18    351.28 o 
  -7   1   0      148.22      358.73    132.31 o 
  -6   1   0    15670.06    17088.75     94.39 o 
  -5   1   0     6439.38     6894.75    122.96 o 
  -4   1   0    15042.63    14233.65    280.42 o 
  -3   1   0     7003.71     6949.00     35.47 o 
  -2   1   0     5068.32     4689.53     68.81 o 
   1   1   0   120732.70    36871.34  22830.05 o 
   2   1   0     3928.09     3418.77    157.85 o 
   3   1   0     6725.69     6559.46    141.86 o 
   4   1   0     2757.34     2438.47     25.44 o 
   5   1   0    14253.89    16140.08    175.71 o 
   6   1   0     5109.82     6333.37    786.46 o 
   7   1   0    22130.60    22028.50   1555.45 o 
   8   1   0     1877.47     2125.51    348.31 o 
   9   1   0      940.17     1000.46     55.90 o 
  10   1   0     4884.49     4535.81     86.34 o 
  11   1   0      786.47      873.95    215.75 o 
  12   1   0     5563.10     5668.37     71.37 o 
 -13   2   0     2879.29     3007.69     89.64 o 
 -12   2   0      369.19      273.30     50.31 o 
 -11   2   0     5491.58     5996.29    282.32 o 
 -10   2   0     2126.15     1937.36     62.85 o 
  -9   2   0      302.80      414.30     34.37 o 
  -8   2   0     7091.63     6739.54    199.91 o 
  -7   2   0    19094.03    19188.45   1600.53 o 
  -6   2   0     6240.74     6761.62    323.57 o 
  -5   2   0    19015.29    20631.03    535.49 o 
  -4   2   0       15.70       40.75     28.03 o 
  -3   2   0      222.10      217.01     19.88 o 
  -2   2   0       18.06      124.97     16.39 o 
  -1   2   0    25141.41    24322.63     26.39 o 
   0   2   0    34625.56    28272.69   1096.79 o 
   1   2   0    11226.61    11356.58   1456.14 o 
   2   2   0      159.04      263.02     22.41 o 
   3   2   0     1280.49     1211.17     69.79 o 
   4   2   0    13819.58    13039.06   1131.32 o 
   5   2   0     1220.25     1009.09     81.11 o 
   6   2   0     1663.67     4755.35    471.80 o 
   7   2   0    23358.70    23673.37    198.45 o 
   8   2   0     9672.12     9059.99    257.59 o 
   9   2   0     9483.13     9588.95     66.31 o 
  10   2   0     3658.04     3381.32    115.07 o 
  11   2   0     8390.07     8154.96    329.17 o 
  12   2   0     1289.87     1117.22     56.92 o 
 -12   3   0     4052.08     4214.56     54.82 o 
 -11   3   0     3512.98     3309.56    151.97 o 
 -10   3   0     1806.58     1619.86     42.04 o 
  -9   3   0     2216.56     3001.02    165.97 o 
  -8   3   0     3043.12     3684.86     78.83 o 
  -7   3   0    28896.29    30492.24    448.52 o 
  -6   3   0     4396.89     6679.71    355.02 o 
  -5   3   0       92.47      218.88     39.54 o 
  -4   3   0    23994.57    23561.25    351.18 o 
  -3   3   0     4246.89     4008.89     19.99 o 
  -2   3   0       75.69      101.71     22.70 o 
  -1   3   0     1182.76     1223.60     47.99 o 
   0   3   0     4047.89     4135.07     83.93 o 
   1   3   0      811.57      759.55     88.81 o 
   2   3   0       69.73       16.15     22.25 o 
   3   3   0     3781.62     3526.19    139.28 o 
   4   3   0    14602.40    13022.03    991.26 o 
   5   3   0    13518.97    14629.65    674.79 o 
   6   3   0       50.15     2155.69    776.11 o 
   7   3   0        2.77       56.15     33.42 o 
   8   3   0      249.12      542.89    113.44 o 
   9   3   0      128.71      -75.13     48.83 o 
  10   3   0    24954.51    24752.24    404.33 o 
  11   3   0     4256.95     3779.85    185.78 o 
  12   3   0      440.97      594.17    126.18 o 
 -12   4   0     1449.35     1599.40     77.11 o 
 -11   4   0     3082.95     3221.98    181.84 o 
 -10   4   0    16390.85    17000.79    977.36 o 
  -9   4   0     4237.32     3823.69     49.60 o 
  -8   4   0     4147.64     4175.21    115.74 o 
  -7   4   0      723.91      773.33     92.34 o 
  -6   4   0      111.80     2094.20   1269.34 o 
  -5   4   0    13786.75    14888.21    528.42 o 
  -4   4   0      277.31     1355.31    693.09 o 
  -3   4   0     1642.81     1554.40     24.82 o 
  -2   4   0     9785.46     9313.20     29.40 o 
  -1   4   0    29662.01    30401.66    739.54 o 
   0   4   0    57633.88    61575.21   1174.87 o 
   1   4   0    31593.79    32731.49    779.26 o 
   2   4   0     7553.88     7829.48    442.47 o 
   3   4   0        4.20       67.18     26.62 o 
   4   4   0     4791.60     4738.26    164.37 o 
   5   4   0     1109.22      656.08    139.14 o 
   6   4   0     3367.45     3146.93     56.50 o 
   7   4   0      474.47      469.89     34.89 o 
   8   4   0      584.85      559.93     42.06 o 
   9   4   0    18337.09    17852.67    186.73 o 
  10   4   0     1400.39     1326.95    137.94 o 
  11   4   0     2351.74     2449.17    308.29 o 
  12   4   0        0.14       -5.80     57.68 o 
 -12   5   0       87.71      215.53     56.97 o 
 -11   5   0     5868.78     5608.13     64.13 o 
 -10   5   0     6554.18     6725.18    862.17 o 
  -9   5   0    12787.23    12504.63   1491.76 o 
  -8   5   0     1265.95     1213.50     45.44 o 
  -7   5   0        0.76       81.66     35.61 o 
  -6   5   0     1150.61     1407.14     27.31 o 
  -5   5   0      379.58      369.70     33.85 o 
  -4   5   0     4058.76     4600.08     33.42 o 
  -3   5   0    21943.91    20682.97    163.04 o 
  -2   5   0    14035.25    13249.15     24.57 o 
  -1   5   0    26906.65    27231.51    638.03 o 
   0   5   0   233089.22   247901.20   7623.87 o 
   1   5   0    16868.56    18719.72    202.70 o 
   2   5   0    13041.20    12394.97    572.26 o 
   3   5   0    38792.77    36886.91     66.41 o 
   4   5   0        0.14       22.65     30.36 o 
   5   5   0    13115.25    14574.36   1214.82 o 
   6   5   0     6354.80     5813.30    514.30 o 
   7   5   0     3870.98     4009.82    258.37 o 
   8   5   0    13708.76    14441.48    440.39 o 
   9   5   0     5001.00     5590.16     61.26 o 
  10   5   0     8475.93     8801.17    641.56 o 
  11   5   0       61.05      378.18    395.54 o 
  12   5   0      416.77      433.23     58.21 o 
 -12   6   0      327.47      280.44     43.41 o 
 -11   6   0     1186.96     1527.18    169.60 o 
 -10   6   0     5136.64     4861.60    122.65 o 
  -9   6   0     8808.54     9216.59    732.90 o 
  -8   6   0    11831.07    12815.42    118.84 o 
  -7   6   0     2109.46     2244.84     31.82 o 
  -6   6   0     1757.80     2502.35     40.23 o 
  -5   6   0    18324.35    20078.52     56.67 o 
  -4   6   0     4908.25     4450.37     23.79 o 
  -3   6   0     9202.19     8469.54    413.14 o 
  -2   6   0     5894.68     4711.36     60.56 o 
  -1   6   0    18329.85    17129.29    821.64 o 
   0   6   0    66180.58    72695.61   1392.88 o 
   1   6   0    12044.73    12832.62    211.18 o 
   2   6   0     3887.34     3432.02    120.30 o 
   3   6   0     3582.30     3540.69     33.67 o 
   4   6   0     3393.31     4045.96    235.79 o 
   5   6   0     5272.97     7652.65    904.29 o 
   6   6   0     8254.53     7927.18    595.05 o 
   7   6   0    25565.37    25644.46    519.11 o 
   8   6   0     2354.05     2293.66     50.43 o 
   9   6   0     3983.66     3647.99     97.34 o 
  10   6   0     5918.54     5308.12     81.77 o 
  11   6   0      697.29      774.66     56.54 o 
  12   6   0     1563.80     1476.41     80.92 o 
 -12   7   0       95.02       17.12     45.11 o 
 -11   7   0       56.72       79.90     43.65 o 
 -10   7   0    13174.53    14379.64   1073.99 o 
  -9   7   0      243.93      508.17     98.12 o 
  -8   7   0     3043.12     3078.27     56.06 o 
  -7   7   0    15043.51    17647.00     64.03 o 
  -6   7   0    10349.29    10589.58     53.09 o 
  -5   7   0     7595.01     7545.71    238.61 o 
  -4   7   0     1460.76     1546.58     26.19 o 
  -3   7   0    34852.79    31903.41    200.57 o 
  -2   7   0     7901.49     7172.44     52.04 o 
  -1   7   0    63213.45    64152.53    928.01 o 
   0   7   0    21669.93    20930.15   1435.14 o 
   1   7   0    51178.48    52583.03    882.96 o 
   2   7   0     2853.39     2783.54     43.27 o 
   3   7   0    11540.65    10599.83    496.40 o 
   4   7   0    24009.43    23150.70    519.05 o 
   5   7   0    27974.21    28527.72   1255.42 o 
   6   7   0      165.77      497.13     42.95 o 
   7   7   0     6072.50     5533.63    145.12 o 
   8   7   0     7704.47     7498.13     89.25 o 
   9   7   0     5875.64     5756.04     59.61 o 
  10   7   0      472.14      663.60    211.76 o 
  11   7   0      131.40      160.59     63.27 o 
  12   7   0     4159.84     4335.42     78.89 o 
 -12   8   0      938.96      920.05    128.71 o 
 -11   8   0     1296.07     1492.29    120.37 o 
 -10   8   0     4134.10     4084.89     61.61 o 
  -9   8   0     7775.10     7987.29     69.72 o 
  -8   8   0     3109.61     3604.73     53.34 o 
  -7   8   0     7216.47     7429.32     52.45 o 
  -6   8   0     3405.06     3497.83     82.87 o 
  -5   8   0    18675.43    20814.95     42.09 o 
  -4   8   0    30666.13    29119.13    384.98 o 
  -3   8   0     6790.06     6164.17     53.72 o 
  -2   8   0     4766.83     4714.09     33.16 o 
  -1   8   0     5091.85     4503.07    664.12 o 
   0   8   0    60508.18    55537.24   3551.69 o 
   1   8   0     2468.88     2883.79     61.17 o 
   2   8   0      626.32      403.69     35.78 o 
   3   8   0     1585.95     1917.30    213.91 o 
   4   8   0     3462.71     2772.85     58.93 o 
   5   8   0    29517.28    30071.35   1162.38 o 
   6   8   0     2329.03     2233.15     42.84 o 
   7   8   0     3265.77     3151.92    417.68 o 
   8   8   0     1982.07     2044.27    152.33 o 
   9   8   0     4407.64     3762.18    116.87 o 
  10   8   0      130.11      -12.57     60.97 o 
  11   8   0     3846.31     4101.64    121.19 o 
 -12   9   0     6494.50     7072.29     76.84 o 
 -11   9   0        4.78       49.65     65.72 o 
 -10   9   0      805.23      817.45     57.72 o 
  -9   9   0     7755.41     7280.51     70.59 o 
  -8   9   0     4038.05     3728.34    239.26 o 
  -7   9   0       40.25      444.05    142.30 o 
  -6   9   0      843.79     1100.89     51.02 o 
  -5   9   0    40980.33    42446.58    349.49 o 
  -4   9   0      129.75      254.89     61.32 o 
  -3   9   0       64.42     1361.93    730.29 o 
  -2   9   0     5378.84     5238.37    166.60 o 
  -1   9   0    13324.46    12081.01    279.09 o 
   0   9   0    10695.44    10994.10    223.94 o 
   1   9   0     7033.91     7429.12    171.43 o 
   3   9   0     1989.65     2764.49   1144.41 o 
   4   9   0    12389.90    11576.62    124.65 o 
   5   9   0    16558.72    15235.66    189.73 o 
   6   9   0     3019.81     2861.51    253.10 o 
   7   9   0      468.92      391.00    177.97 o 
   8   9   0        7.78      416.79    114.04 o 
   9   9   0     2001.02     2291.86     70.14 o 
  10   9   0       40.19     -143.34     91.32 o 
  11   9   0        0.09      -28.14     67.84 o 
 -11  10   0      297.68      487.15    169.35 o 
 -10  10   0      255.66      245.30     44.49 o 
  -9  10   0     4917.11     5072.48     72.17 o 
  -8  10   0       96.08      181.19     43.03 o 
  -7  10   0      131.32      119.90     26.63 o 
  -6  10   0     4191.87     4422.33     91.37 o 
  -5  10   0    12962.84    13452.77     65.81 o 
  -4  10   0     2860.12     2640.95     37.58 o 
  -3  10   0     1513.05     1387.94     49.14 o 
  -2  10   0     4778.94     7231.31   1634.06 o 
  -1  10   0    15919.27    18156.45    188.02 o 
   0  10   0     9352.27    10560.03    103.23 o 
   1  10   0     3992.05     7534.99    138.89 o 
   2  10   0      599.63      665.80     77.83 o 
   3  10   0     1057.93     1021.01    143.12 o 
   4  10   0     5185.60     4639.85    102.90 o 
   5  10   0      576.83      589.92     44.28 o 
   6  10   0    10855.35    12356.25     63.23 o 
   7  10   0      164.78       35.50     90.18 o 
   8  10   0     3291.98     2898.11    181.39 o 
   9  10   0      741.27      628.66    173.68 o 
  10  10   0     6147.79     5605.24    229.95 o 
  11  10   0     3694.51     3653.21     94.20 o 
 -11  11   0      685.39      729.63     47.82 o 
 -10  11   0     8562.36     8483.78    437.49 o 
  -9  11   0       24.97      -88.51     41.85 o 
  -8  11   0     2040.04     1997.06    145.62 o 
  -7  11   0       30.22      -23.70     25.37 o 
  -6  11   0    21343.20    22152.16     42.65 o 
  -5  11   0     2698.53     2728.69     29.93 o 
  -4  11   0      331.86      372.02     41.89 o 
  -3  11   0     6770.17     6776.76    138.50 o 
  -2  11   0     8274.96     7677.24    116.48 o 
  -1  11   0     1922.52     1941.36     84.50 o 
   0  11   0      802.13     1087.07     50.62 o 
   1  11   0      742.37      832.80    295.24 o 
   2  11   0     7470.35     6661.13     47.64 o 
   3  11   0     3125.20     3030.29     45.54 o 
   4  11   0     9140.76     9472.14    245.97 o 
   5  11   0    12149.37    12444.36    510.69 o 
   6  11   0     5998.60     5587.49    201.72 o 
   7  11   0     1263.12     1474.10     57.01 o 
   8  11   0     4491.13     4856.62    398.50 o 
   9  11   0     4863.31     4656.98    287.01 o 
  10  11   0    11500.43    10531.97    118.79 o 
 -11  12   0      192.30      303.21    106.33 o 
 -10  12   0     9503.23     9115.60    161.99 o 
  -9  12   0     1932.30     1785.10     34.82 o 
  -8  12   0     1162.17      999.56    276.32 o 
  -7  12   0     3986.77     3799.26     50.60 o 
  -6  12   0     4161.52     4456.03     57.17 o 
  -5  12   0    11260.80    11157.71    312.57 o 
  -4  12   0      481.19      824.96     51.12 o 
  -3  12   0    11075.18    16974.13   6721.48 o 
  -2  12   0    25712.96    24713.78    339.40 o 
  -1  12   0     9205.47    10061.15     60.84 o 
   0  12   0     8472.85     8317.12    104.68 o 
   1  12   0    10164.11    14822.08   3780.19 o 
   2  12   0     6695.67     6652.20    253.60 o 
   3  12   0     1926.13     1397.54     61.92 o 
   4  12   0       31.39      -47.29     47.91 o 
   5  12   0    23936.30    23801.76    514.57 o 
   6  12   0      209.44      160.14     53.33 o 
   7  12   0     2898.81     2870.23    156.08 o 
   8  12   0      172.96      261.00     57.29 o 
   9  12   0    24327.12    21010.19    908.71 o 
  10  12   0       38.24      -46.40     74.46 o 
 -10  13   0     7191.82     6811.40    373.67 o 
  -9  13   0     9586.23     8471.19     79.27 o 
  -8  13   0      523.02      496.28     35.14 o 
  -7  13   0      647.85      767.09     41.91 o 
  -6  13   0      276.93      415.58     27.25 o 
  -5  13   0    10360.12    11083.57    682.91 o 
  -4  13   0       78.41      218.68     62.88 o 
  -3  13   0    27248.20    27909.56    323.02 o 
  -2  13   0     7780.22     8119.29    209.64 o 
  -1  13   0     8985.48     9057.30    168.81 o 
   0  13   0      400.16      478.48     28.42 o 
   1  13   0     8641.16     7674.02    400.30 o 
   2  13   0     5550.28     5202.23    186.10 o 
   3  13   0      441.08      301.89    186.53 o 
   4  13   0     2329.70     2731.59     57.89 o 
   5  13   0    12892.87    12355.36     68.35 o 
   6  13   0     6348.61     5949.82    161.00 o 
   7  13   0     1993.78     1835.05     71.24 o 
   8  13   0     7707.72     7746.03     76.90 o 
   9  13   0     1095.21     1258.15    104.75 o 
 -10  14   0     2564.63     2350.00     46.52 o 
  -9  14   0    14747.70    13714.79    924.56 o 
  -8  14   0       96.03      227.24     71.96 o 
  -7  14   0      751.97      552.62     65.08 o 
  -6  14   0     3429.04     3851.78    126.28 o 
  -5  14   0     2170.44     3257.47    132.04 o 
  -4  14   0     4130.17     7947.99   2813.96 o 
  -3  14   0     1449.70     1319.26     58.70 o 
  -2  14   0     9752.20     9994.51    217.56 o 
  -1  14   0     2280.46     2349.06     67.75 o 
   0  14   0      739.98      790.69    108.64 o 
   1  14   0      776.06     1119.37    200.47 o 
   2  14   0     3234.96     3300.50     79.88 o 
   3  14   0      398.43      505.63     92.57 o 
   4  14   0     6820.43     6948.69    195.12 o 
   5  14   0      643.67      740.83    126.22 o 
   6  14   0     3953.14     4900.97    182.02 o 
   7  14   0       96.19      247.04     66.49 o 
   8  14   0     1126.22     1351.77    108.91 o 
   9  14   0     8648.27     7829.19    564.33 o 
  -9  15   0        0.03       -2.45     57.34 o 
  -8  15   0      494.35      472.23     31.33 o 
  -7  15   0     3675.05     3378.80     39.11 o 
  -6  15   0      888.73     1059.57     63.63 o 
  -5  15   0     1930.31     1832.38     96.11 o 
  -4  15   0      172.13      133.27     28.00 o 
  -3  15   0     1968.78     2084.02     62.81 o 
  -2  15   0      522.46      648.57     76.96 o 
  -1  15   0     1887.61     2079.10     94.39 o 
   0  15   0     2821.81     2918.56    136.52 o 
   1  15   0     6845.56     7600.07     37.75 o 
   2  15   0       13.72       50.87     54.34 o 
   3  15   0      288.19      107.75    111.46 o 
   4  15   0     4866.73     4716.78    141.30 o 
   5  15   0    10483.10    11238.62   1243.30 o 
   6  15   0      951.20     1668.51    120.39 o 
   7  15   0       98.61     -156.31     66.64 o 
   8  15   0      123.59      190.28     71.53 o 
  -8  16   0      690.12      632.34     32.52 o 
  -7  16   0      143.00      196.19     31.10 o 
  -6  16   0    10270.59    10688.77    240.22 o 
  -5  16   0     5179.81     8921.56   2470.51 o 
  -4  16   0     1570.93     1373.76     76.28 o 
  -3  16   0      686.87      974.93     66.09 o 
  -2  16   0     1759.10     1424.73    110.04 o 
  -1  16   0       21.40       84.12     47.21 o 
   0  16   0        7.99      242.68     75.36 o 
   1  16   0        0.14       89.10     92.63 o 
   2  16   0     5237.04     4665.01    380.55 o 
   3  16   0     6543.82     6544.84    155.15 o 
   4  16   0     2076.85     2570.85    102.74 o 
   5  16   0    13435.09    13042.38    490.00 o 
   6  16   0     2087.86     1947.48    127.83 o 
   7  16   0       53.77      357.17     73.28 o 
  -8  17   0     1722.39     1855.84     97.85 o 
  -7  17   0     1419.04     1537.95     36.39 o 
  -6  17   0      960.31     1479.75    403.88 o 
  -5  17   0    15008.80    15334.26    222.21 o 
  -4  17   0     3947.66     4023.94     74.82 o 
  -3  17   0      279.80      422.79     77.97 o 
  -2  17   0        1.15      220.71    105.06 o 
  -1  17   0      672.66      836.58    148.92 o 
   0  17   0    10972.36    10886.28    214.63 o 
   1  17   0     1600.41     1602.48    166.28 o 
   2  17   0        7.83      719.59    254.34 o 
   3  17   0        5.08      110.86    191.52 o 
   4  17   0     7956.79     7436.90     79.92 o 
   5  17   0     2685.28     2160.63    220.71 o 
   7  17   0     3564.61     4018.10     79.63 o 
  -7  18   0     3294.52     3127.39    187.53 o 
  -6  18   0    11409.42    11337.57     79.89 o 
  -5  18   0       95.89      440.95     83.04 o 
  -4  18   0     3192.13     3182.78     83.53 o 
  -3  18   0     5746.82     5743.52     78.78 o 
  -2  18   0      278.06      232.96     55.41 o 
  -1  18   0     6339.89     6265.25     99.82 o 
   0  18   0     9318.15     9074.97    374.39 o 
   1  18   0     3743.13     3781.88     43.87 o 
   2  18   0      146.06      258.63     73.23 o 
   3  18   0       36.88      156.94    157.15 o 
   4  18   0     4426.31     4123.81     50.63 o 
   5  18   0     1511.85     1735.51     97.41 o 
   6  18   0     4056.34     3756.21    169.89 o 
  -6  19   0     1630.21     1813.25    181.73 o 
  -5  19   0     5235.59     5781.65     63.16 o 
  -4  19   0       60.89      358.26    166.14 o 
  -3  19   0     1351.59     1113.48     81.40 o 
  -2  19   0     4355.36     4334.83     95.18 o 
  -1  19   0    23487.97    23543.79    621.93 o 
   0  19   0     2392.47     2639.83     91.21 o 
   1  19   0     3152.54     4223.23    299.45 o 
   2  19   0     2388.24     2413.23     69.43 o 
   3  19   0      280.22      218.73     51.27 o 
   4  19   0     5472.75     8684.72   2394.35 o 
   5  19   0     1658.58     1578.30    119.29 o 
  -4  20   0     2225.96     2581.49     87.81 o 
  -3  20   0      184.82      427.79    161.78 o 
  -2  20   0     8741.78     9057.62    104.02 o 
  -1  20   0       30.16      173.61     42.40 o 
   0  20   0    10640.78    10965.46    406.87 o 
   1  20   0     3721.32     3649.36    151.50 o 
   2  20   0      124.75      221.80    100.23 o 
   3  20   0      132.10      155.66     84.46 o 
  -1  21   0     5095.65     4702.54    153.40 o 
   0  21   0     1049.98      951.28     45.94 o 
  -1 -21   1     8464.04     8554.16    161.28 o 
   0 -21   1      373.56      456.64     37.95 o 
   1 -21   1       46.42      307.21    161.41 o 
   2 -21   1     5219.12     4464.27    297.96 o 
   3 -21   1     1892.65     1856.60     88.57 o 
  -4 -20   1      602.51      514.48    190.19 o 
  -3 -20   1     4355.98     4546.49     48.85 o 
  -2 -20   1     8739.06     8947.17     95.13 o 
  -1 -20   1      122.25      402.19     67.85 o 
   0 -20   1     7133.00     8505.38    133.20 o 
   1 -20   1     1517.52     1847.20     38.28 o 
   2 -20   1     3269.42     2379.85    292.08 o 
   3 -20   1     1731.09     1540.66     83.47 o 
   4 -20   1     3947.33     3184.15     84.14 o 
   5 -20   1      190.02      456.07     95.87 o 
  -5 -19   1     1745.24     1748.61    114.41 o 
  -4 -19   1     8907.81    12022.97   2921.69 o 
  -3 -19   1       87.94      116.32     39.84 o 
  -2 -19   1     5531.70     5774.13     73.35 o 
  -1 -19   1    18094.43    18202.11    227.00 o 
   0 -19   1     1935.23     2235.28    195.53 o 
   1 -19   1     1116.20     2031.46    231.40 o 
   2 -19   1       10.96      151.14    181.48 o 
   3 -19   1      421.53      172.20     74.18 o 
   4 -19   1     4081.20     3836.00     77.12 o 
   5 -19   1     9253.61    10258.06     67.79 o 
   6 -19   1     2302.95     2362.02     34.27 o 
  -6 -18   1      151.31       71.11    164.22 o 
  -5 -18   1    18869.60    19334.81    792.10 o 
  -4 -18   1     1076.04      850.07     47.48 o 
  -3 -18   1     2324.27     3343.88    798.50 o 
  -2 -18   1      420.36      289.12     39.96 o 
  -1 -18   1    15422.61    15866.40    249.78 o 
   0 -18   1      736.25      824.47     55.07 o 
   1 -18   1     1319.61     2254.50    138.21 o 
   2 -18   1     1021.90     1037.46    124.52 o 
   3 -18   1      464.94      521.15     67.07 o 
   4 -18   1     2408.18     2796.57     73.47 o 
   5 -18   1      455.66      474.17     39.96 o 
   6 -18   1     9975.32    11137.87    206.05 o 
   7 -18   1     1492.69     1643.92    142.05 o 
  -7 -17   1      570.54      747.17    147.84 o 
  -6 -17   1    21699.53    21466.80   1793.21 o 
  -5 -17   1       66.62     -122.73     70.27 o 
  -4 -17   1      232.08      101.00     67.12 o 
  -3 -17   1     1648.48     2117.48    252.06 o 
  -2 -17   1     1940.40     1645.35     45.10 o 
  -1 -17   1      687.85      598.59     54.87 o 
   0 -17   1     1449.57     1832.78     88.80 o 
   1 -17   1     1170.92     1123.09     36.04 o 
   2 -17   1     6167.67     6091.65     43.46 o 
   3 -17   1     2658.41     2751.72     74.37 o 
   4 -17   1     5143.04     5444.00     79.64 o 
   5 -17   1     1040.87     1517.89     48.40 o 
   6 -17   1     1615.40     1569.85     58.71 o 
   7 -17   1     3509.97     3631.45    135.68 o 
   8 -17   1      416.34      450.31     32.28 o 
  -8 -16   1     1004.56     1160.09    110.61 o 
  -7 -16   1     5992.34     6274.43     80.35 o 
  -6 -16   1        7.46      282.27     66.75 o 
  -5 -16   1     3595.36     3574.78    256.27 o 
  -4 -16   1     1306.92     1773.73    579.46 o 
  -3 -16   1      746.72      481.68     87.43 o 
  -2 -16   1     3161.24     2512.80    327.38 o 
  -1 -16   1      392.71      414.25     61.47 o 
   0 -16   1      441.35      606.43     32.19 o 
   1 -16   1      746.77      781.75     64.22 o 
   2 -16   1     6586.02     6617.51    101.17 o 
   3 -16   1     2747.31     2420.58     68.35 o 
   4 -16   1      699.16      706.57     29.89 o 
   5 -16   1     5899.15     6628.77    186.53 o 
   6 -16   1     1973.40     2040.91     37.40 o 
   7 -16   1        0.90       66.93     28.87 o 
   8 -16   1     1376.08     1433.78     41.01 o 
   9 -16   1     3704.33     3880.18     60.05 o 
  -8 -15   1     4356.71     4110.84    104.72 o 
  -7 -15   1       45.59      196.29     68.91 o 
  -6 -15   1     4074.71     3901.05    129.99 o 
  -5 -15   1     3335.38     3517.50    517.91 o 
  -4 -15   1      459.62      617.60    151.46 o 
  -3 -15   1     8257.07     8776.84     63.19 o 
  -2 -15   1      511.72      900.84    327.73 o 
  -1 -15   1     3416.18     3661.15    197.05 o 
   0 -15   1      278.91      260.72     30.50 o 
   1 -15   1     6408.06     6413.61     97.74 o 
   2 -15   1       19.87       38.50     27.95 o 
   3 -15   1     2380.33     2207.40     58.52 o 
   4 -15   1    16638.80    26254.25  10679.52 o 
   5 -15   1     8243.21     8410.42     79.45 o 
   6 -15   1     1789.06     1940.37    183.93 o 
   7 -15   1      835.42      962.71     53.65 o 
   8 -15   1     5093.56     5249.84    154.85 o 
   9 -15   1    11288.85    11099.88    128.61 o 
  -9 -14   1     1389.92      990.92    268.22 o 
  -8 -14   1       68.03      262.27     64.98 o 
  -7 -14   1     3690.25     4048.90     68.24 o 
  -6 -14   1       47.01       18.36    197.22 o 
  -5 -14   1     1592.14     1667.61     90.02 o 
  -4 -14   1    18094.00    17302.06     69.71 o 
  -3 -14   1     1927.02     1878.17     92.28 o 
  -2 -14   1     1009.44     1452.76    133.87 o 
  -1 -14   1       84.04       90.26     29.70 o 
   0 -14   1      355.29     1910.78    840.39 o 
   1 -14   1       19.78       10.24     26.43 o 
   2 -14   1        2.35      -24.91     27.94 o 
   3 -14   1     1482.13     1469.27     30.32 o 
   4 -14   1    30252.38    28146.19   2016.23 o 
   5 -14   1     7676.59     8245.52    256.78 o 
   6 -14   1     2311.13     2220.83     70.78 o 
   7 -14   1     1402.68     1619.01     28.67 o 
   8 -14   1    14264.68    13433.30    409.26 o 
   9 -14   1      100.35      106.29     32.68 o 
  10 -14   1       29.55      136.31     47.81 o 
 -10 -13   1     5660.59     5496.88     80.44 o 
  -9 -13   1     9539.72     9170.08    140.89 o 
  -8 -13   1     6117.81     6175.79    410.56 o 
  -7 -13   1      123.16     1273.85    299.88 o 
  -6 -13   1      294.91      270.94     59.96 o 
  -5 -13   1     5164.26     5015.37    178.78 o 
  -4 -13   1    27816.15    25810.18    127.69 o 
  -3 -13   1    16006.19    15884.22    303.98 o 
  -2 -13   1    25878.95    25065.99    467.48 o 
  -1 -13   1     5213.26     4712.38    826.58 o 
   0 -13   1      309.32      415.82     47.33 o 
   1 -13   1        9.87      474.55     77.62 o 
   2 -13   1     1989.79     1930.49     90.28 o 
   3 -13   1    22561.96    31246.76  13307.31 o 
   4 -13   1     9588.60    10179.06     90.42 o 
   5 -13   1    16508.21    16084.41    262.25 o 
   6 -13   1     2525.60     2821.02     49.44 o 
   7 -13   1     3642.65     3943.75     30.52 o 
   8 -13   1      466.17      466.55     35.80 o 
   9 -13   1     7997.70     8078.53     89.93 o 
  10 -13   1     2052.85     1872.80     82.78 o 
 -10 -12   1      218.94       50.89     75.33 o 
  -9 -12   1       73.23      -70.41    131.56 o 
  -8 -12   1     1337.90     1299.24     59.70 o 
  -7 -12   1     1112.63     1367.43    114.72 o 
  -6 -12   1     4958.11     4661.70     55.93 o 
  -5 -12   1     1933.34     2501.21     86.14 o 
  -4 -12   1     1022.68      940.92     60.20 o 
  -3 -12   1    66306.05    64306.66   1083.36 o 
  -2 -12   1     8321.20     8445.45    108.04 o 
  -1 -12   1     1798.69     2672.11    681.43 o 
   0 -12   1     2355.70     2688.20     29.04 o 
   1 -12   1     1691.67     1659.47     84.07 o 
   2 -12   1    11429.04    10766.94     72.39 o 
   3 -12   1    22752.18    19687.45   1345.10 o 
   4 -12   1    16205.59    15870.56    344.70 o 
   5 -12   1     1402.40     1788.23     30.42 o 
   6 -12   1     3071.24     3131.65     98.84 o 
   7 -12   1     1981.07     1641.79     52.49 o 
   8 -12   1     6767.21     7230.29    441.71 o 
   9 -12   1     1742.90     1427.84     73.98 o 
  10 -12   1      441.87      719.15    122.01 o 
  11 -12   1     9850.51     9350.36    257.43 o 
 -10 -11   1     2348.82     1625.46    742.60 o 
  -9 -11   1      360.05     2496.90   1423.60 o 
  -8 -11   1     1408.94     1316.14    172.74 o 
  -7 -11   1     3331.71     3170.32    201.90 o 
  -6 -11   1      114.48      278.34    100.55 o 
  -5 -11   1     1201.90     1062.56     58.74 o 
  -4 -11   1    14398.13    13841.04    824.04 o 
  -3 -11   1     6356.15     6096.47     98.69 o 
  -2 -11   1    32342.90    31030.15    119.20 o 
  -1 -11   1    22454.42    22591.40   1134.80 o 
   0 -11   1        4.84        4.90     50.45 o 
   1 -11   1    11318.15    12479.80    232.96 o 
   2 -11   1     4196.98     5022.70    961.01 o 
   3 -11   1      726.93      896.20    111.36 o 
   4 -11   1     8903.23     8623.16    158.64 o 
   5 -11   1      674.52      922.08     32.81 o 
   6 -11   1     1292.75     1895.76     39.99 o 
   7 -11   1     3037.79     2983.71     36.76 o 
   8 -11   1     1335.84     1237.75     76.80 o 
   9 -11   1     5760.59     5183.09    165.01 o 
  10 -11   1    11825.37    11782.07    578.59 o 
  11 -11   1      544.18      600.55     46.04 o 
 -11 -10   1     3291.12     3805.40    115.67 o 
 -10 -10   1     6088.63     5417.60    149.73 o 
  -9 -10   1    12328.02    11520.80     76.82 o 
  -8 -10   1      828.64      664.59     73.28 o 
  -7 -10   1     1597.55     1716.17    318.28 o 
  -6 -10   1     7498.09     7088.05    182.18 o 
  -5 -10   1     1484.42     1520.66     46.79 o 
  -4 -10   1     9063.19     7988.50     49.22 o 
  -3 -10   1       11.96       91.89     68.50 o 
  -2 -10   1      100.87     1872.58    587.32 o 
  -1 -10   1      506.32     1694.32    458.89 o 
   0 -10   1     1166.47     1489.81     91.61 o 
   1 -10   1       41.75      466.25     84.96 o 
   2 -10   1       35.67     2904.39    963.46 o 
   3 -10   1     1616.48     1588.09     22.90 o 
   4 -10   1    23136.17    22177.56    224.62 o 
   5 -10   1      382.71      737.38     21.03 o 
   6 -10   1     5015.85     6118.78     54.49 o 
   7 -10   1     1246.80     1249.07     46.43 o 
   8 -10   1       30.57      -10.88     63.44 o 
   9 -10   1     2237.52     2569.14     59.72 o 
  10 -10   1     3346.45     3122.03     58.88 o 
  11 -10   1     5920.75     6288.82     72.11 o 
 -11  -9   1       12.47     -156.32     72.98 o 
 -10  -9   1    15815.06    14667.58    319.13 o 
  -9  -9   1       24.53      844.42    279.51 o 
  -8  -9   1      132.98      331.46    238.03 o 
  -7  -9   1       76.09      314.52    155.48 o 
  -6  -9   1    12994.10    13462.10    137.59 o 
  -5  -9   1     2688.90     2571.16     94.75 o 
  -4  -9   1    10406.78     9217.60    188.53 o 
  -2  -9   1     1696.23     1627.59    126.44 o 
  -1  -9   1    21114.22    20511.93    116.79 o 
   0  -9   1      167.55      194.19     30.08 o 
   1  -9   1    14563.30    15311.14    266.32 o 
   2  -9   1     5292.77     4706.93     34.13 o 
   3  -9   1     5061.38     5218.56     25.81 o 
   4  -9   1    20481.74    19563.13    591.52 o 
   5  -9   1     1171.98     1895.35    264.27 o 
   6  -9   1      432.89      482.36     46.70 o 
   7  -9   1     8987.52     9750.94     66.10 o 
   8  -9   1     6455.43     6106.36    178.57 o 
   9  -9   1       59.03       77.36     39.81 o 
  10  -9   1       64.28      141.31     51.03 o 
  11  -9   1     5749.69     5500.77    135.24 o 
  12  -9   1       47.20      142.53     55.97 o 
 -11  -8   1     4111.05     3694.87    423.75 o 
 -10  -8   1     2584.04     2497.98    119.04 o 
  -9  -8   1     4646.70     4201.35    119.18 o 
  -8  -8   1     1160.17     1608.25     55.38 o 
  -7  -8   1     9847.44     8545.46    559.78 o 
  -6  -8   1       76.93      194.23     51.25 o 
  -5  -8   1     7465.39     7898.73    224.50 o 
  -4  -8   1    28548.53    26014.62    939.94 o 
  -3  -8   1    33428.32    32265.42    105.35 o 
  -2  -8   1    34105.14    32111.64    956.26 o 
  -1  -8   1      421.47      408.47     29.60 o 
   0  -8   1      646.50      618.07     52.20 o 
   1  -8   1      524.18      479.31     40.79 o 
   2  -8   1    11381.18    10482.13     60.00 o 
   3  -8   1    36650.07    34148.39    646.68 o 
   4  -8   1      636.50      499.92     29.02 o 
   5  -8   1    12415.82    13614.95    219.37 o 
   6  -8   1    22990.73    24733.43    354.95 o 
   7  -8   1     1709.24     2071.48     32.44 o 
   9  -8   1     1696.07     1849.10     53.55 o 
  10  -8   1      347.89      276.87     53.50 o 
  11  -8   1     2255.54     2510.18     59.75 o 
  12  -8   1     1619.11     1484.90     60.57 o 
 -12  -7   1      707.97      740.10    205.45 o 
 -11  -7   1     5169.40     4538.20     72.50 o 
 -10  -7   1      137.27      -40.32    116.04 o 
  -9  -7   1       15.78       51.68     67.95 o 
  -8  -7   1     1798.64     1559.12     50.73 o 
  -7  -7   1      225.05      336.00     94.86 o 
  -6  -7   1    27352.27    26305.87   1759.27 o 
  -5  -7   1     6803.08     7193.47    171.92 o 
  -4  -7   1      149.90      260.27     89.26 o 
  -3  -7   1    26582.81    24011.68     81.67 o 
  -2  -7   1      529.23      564.00     76.67 o 
  -1  -7   1     2220.92     2059.50     33.65 o 
   0  -7   1      299.00      420.49     48.72 o 
   1  -7   1      268.92      761.46    149.84 o 
   2  -7   1      841.79      930.81     30.36 o 
   3  -7   1     5602.20     4505.89     63.99 o 
   4  -7   1    31981.93    32165.74    752.27 o 
   5  -7   1    29612.37    30930.62    717.39 o 
   6  -7   1     1155.98     1320.22     37.05 o 
   7  -7   1     9420.77    10112.78     48.86 o 
   8  -7   1    26359.23    25894.75   1224.01 o 
   9  -7   1     4027.35     4232.07    588.74 o 
  10  -7   1      975.78     1352.28    258.14 o 
  11  -7   1       44.29      258.78    209.29 o 
  12  -7   1     2296.05     1814.07     73.51 o 
 -12  -6   1      203.44      287.31     61.76 o 
 -11  -6   1     2050.25     1757.30     68.24 o 
 -10  -6   1      319.85      949.37     69.28 o 
  -9  -6   1     2563.29     2737.73    118.05 o 
  -8  -6   1    13905.44    15412.23    349.89 o 
  -7  -6   1     5835.12     6325.35    343.14 o 
  -6  -6   1     4073.67     3724.84    366.37 o 
  -5  -6   1    27271.63    31177.92   1010.65 o 
  -4  -6   1    49866.56    43860.29   1330.19 o 
  -3  -6   1    33175.38    31329.77    270.10 o 
  -2  -6   1     2639.51     2473.13     75.02 o 
  -1  -6   1     1188.35     1081.82    316.32 o 
   0  -6   1      514.18      463.13     36.74 o 
   1  -6   1       67.01       84.59     37.07 o 
   2  -6   1     3290.61     3072.55    743.49 o 
   3  -6   1    29780.73    29744.10    151.87 o 
   4  -6   1    63965.89    59130.41    842.07 o 
   5  -6   1       50.64      487.71     52.58 o 
   6  -6   1     7293.61     6943.53    203.27 o 
   7  -6   1      582.48      593.15     40.86 o 
   8  -6   1     5919.83     6444.92    251.80 o 
   9  -6   1    23826.66    24753.91    921.85 o 
  10  -6   1     1886.52     2049.01     55.82 o 
  11  -6   1     1867.93     1556.56     45.35 o 
  12  -6   1     3339.20     3246.87    199.68 o 
 -12  -5   1     2263.68     2169.10     93.58 o 
 -11  -5   1      272.22      335.44    105.10 o 
 -10  -5   1     5151.25     5094.55    208.13 o 
  -9  -5   1    13471.91    13933.91    318.72 o 
  -8  -5   1    10339.82    10469.77    203.77 o 
  -7  -5   1      167.82      145.71    122.22 o 
  -6  -5   1     4171.39     4148.53    131.42 o 
  -5  -5   1     2931.36     2427.79    264.41 o 
  -4  -5   1    45994.09    44414.53   1212.28 o 
  -3  -5   1       20.19       67.74     28.49 o 
  -2  -5   1    44770.79    44933.90    739.78 o 
  -1  -5   1     1350.46     1230.34    279.14 o 
   0  -5   1       87.18      136.53     20.89 o 
   1  -5   1      724.60      680.42     26.58 o 
   2  -5   1    27921.87    25958.08    173.76 o 
   3  -5   1     6924.52     6647.92     74.87 o 
   4  -5   1     8183.33     7605.55     31.50 o 
   5  -5   1    26831.82    27124.95    895.81 o 
   6  -5   1      962.72      978.75     25.81 o 
   7  -5   1       90.44      279.92     53.64 o 
   8  -5   1    12746.87    13118.98    476.51 o 
   9  -5   1     3023.07     4128.84     40.00 o 
  10  -5   1     2820.94     3122.43     71.81 o 
  11  -5   1     1215.87      970.31     39.62 o 
  12  -5   1      920.56      975.23     86.22 o 
 -12  -4   1     1804.13     2042.36     61.50 o 
 -11  -4   1     2130.09     1582.88    165.77 o 
 -10  -4   1     2998.32     2862.52     82.85 o 
  -9  -4   1    11358.66    10842.49     66.59 o 
  -8  -4   1     6885.36     7155.26    130.63 o 
  -7  -4   1     1307.57     1446.98     82.14 o 
  -6  -4   1      297.65      380.88     44.76 o 
  -5  -4   1     8175.65     9302.95    488.91 o 
  -4  -4   1       15.42      316.12    211.19 o 
  -3  -4   1     6423.42     6441.70     45.82 o 
  -2  -4   1     5119.26     4576.29    241.66 o 
  -1  -4   1      445.21      683.64     62.43 o 
   0  -4   1      298.34      395.06     56.25 o 
   1  -4   1     3383.71     3189.16    143.97 o 
   2  -4   1        4.82      -12.23     23.73 o 
   3  -4   1     5142.29     4831.51     23.98 o 
   4  -4   1    27507.86    26687.11     33.62 o 
   5  -4   1       95.26      300.81    153.34 o 
   6  -4   1     1733.62     3468.47    449.64 o 
   7  -4   1      441.29      280.35     80.78 o 
   8  -4   1    10104.64    11701.38    136.64 o 
   9  -4   1     4078.25     3842.71    145.19 o 
  10  -4   1     1175.43     1276.45    195.21 o 
  11  -4   1     6505.15     6212.60    204.05 o 
  12  -4   1      849.48     1161.03     48.27 o 
 -12  -3   1     1585.89     1703.94    116.43 o 
 -11  -3   1     1863.05     1707.93     84.56 o 
 -10  -3   1     2450.42     2184.90     65.82 o 
  -9  -3   1      284.88      689.69     48.12 o 
  -8  -3   1    15802.28    16337.78    340.69 o 
  -7  -3   1      422.67      258.85     42.37 o 
  -6  -3   1     1370.41     4344.70    654.18 o 
  -5  -3   1     1753.29     1979.21     30.93 o 
  -4  -3   1    34390.25    33439.47   1791.14 o 
  -3  -3   1     7643.96     7084.52    431.65 o 
  -2  -3   1     3654.72     3858.99     95.08 o 
  -1  -3   1       94.07       93.03     17.90 o 
   0  -3   1       22.61       60.43     11.26 o 
   1  -3   1      967.30      904.30    130.70 o 
   2  -3   1     4136.74     3811.62     19.43 o 
   3  -3   1     1235.01     1204.17     14.81 o 
   4  -3   1    17769.12    17885.40     42.35 o 
   5  -3   1      173.16      205.10     21.07 o 
   6  -3   1    20922.59    23467.98   1175.87 o 
   7  -3   1     2048.75     2687.76    103.46 o 
   8  -3   1        1.08      369.78    192.45 o 
   9  -3   1    26080.97    23549.29   1786.84 o 
  10  -3   1     4523.26     4534.79    141.04 o 
  11  -3   1     2049.10     1966.33    143.45 o 
  12  -3   1     1617.55     1532.01     50.11 o 
  13  -3   1     4187.54     4524.44    106.27 o 
 -12  -2   1     1213.61     1351.67     77.81 o 
 -11  -2   1     5100.03     4890.57     72.51 o 
 -10  -2   1        2.34       38.52    107.01 o 
  -8  -2   1     3303.22     2992.53     39.66 o 
  -7  -2   1     5286.22     4791.18     52.32 o 
  -6  -2   1    24172.84    26356.86   2129.60 o 
  -5  -2   1      458.92      492.48     29.69 o 
  -4  -2   1      555.34     1146.36    361.67 o 
  -3  -2   1     2639.98     2764.81    164.35 o 
  -2  -2   1    49426.29    42904.63   2427.87 o 
  -1  -2   1    23898.60    24882.06    734.48 o 
   0  -2   1      248.57      143.68     86.26 o 
   1  -2   1    30198.71    29755.30    596.42 o 
   2  -2   1    20580.34    19155.24    130.69 o 
   3  -2   1       67.27      119.54     16.61 o 
   4  -2   1     3408.51     3437.89    159.07 o 
   5  -2   1    40012.63    40953.38   4096.45 o 
   6  -2   1     4068.19     4798.11    181.30 o 
   7  -2   1     8543.59     8035.86    186.73 o 
   8  -2   1     9336.84     8932.07    649.76 o 
   9  -2   1     5446.86     5182.22    148.95 o 
  10  -2   1     4688.03     4424.06     44.88 o 
  11  -2   1     4452.83     4858.10    304.11 o 
  12  -2   1     2540.36     2323.97    134.11 o 
  13  -2   1     7342.38     8107.57     61.32 o 
 -12  -1   1      931.30      761.14    125.58 o 
 -11  -1   1     1046.80     1397.22    147.54 o 
 -10  -1   1     3905.75     3592.65     51.95 o 
  -9  -1   1    19777.82    10229.61     73.64 o 
  -8  -1   1     8302.45     8770.94    163.87 o 
  -7  -1   1     4199.67     4803.76     57.74 o 
  -6  -1   1     4613.25     4925.85     40.16 o 
  -5  -1   1    68078.65    61339.59   3094.99 o 
  -4  -1   1      984.78     1057.13     24.52 o 
  -3  -1   1     4096.22     3587.10    151.59 o 
  -2  -1   1    16142.78    15441.15    451.12 o 
  -1  -1   1    38356.32    21894.21  11049.34 o 
   0  -1   1       15.11       38.15     18.22 o 
   2  -1   1    39205.88    37087.80   1287.00 o 
   3  -1   1     5048.23     4519.47     25.37 o 
   4  -1   1    26628.63    24840.06    857.16 o 
   5  -1   1    58021.38    55406.29   2145.39 o 
   6  -1   1    19936.61    18751.91    905.41 o 
   7  -1   1     6199.50     5859.17     48.88 o 
   8  -1   1     1762.39     2346.94     32.79 o 
   9  -1   1     1164.20     1014.05     88.61 o 
  10  -1   1      226.31      331.71     83.68 o 
  11  -1   1     2110.71     2122.63    120.99 o 
  12  -1   1      732.88      911.91     50.59 o 
  13  -1   1      585.21      996.85     51.89 o 
 -13   0   1    10411.74     9901.85    265.37 o 
 -12   0   1     2360.53     2117.55     86.04 o 
 -11   0   1     7695.58     7400.66     95.84 o 
 -10   0   1     2130.09     2227.59     50.75 o 
  -9   0   1     1320.67     1271.84     90.05 o 
  -8   0   1     2988.00     3039.18    256.93 o 
  -7   0   1    12406.03    11110.82    748.57 o 
  -6   0   1    19402.79    18916.91    309.70 o 
  -5   0   1    37596.44    39258.67   2870.79 o 
  -4   0   1    52481.07    50089.09   1879.12 o 
  -3   0   1     1147.28     1170.43     54.53 o 
  -2   0   1    51822.76    48042.98     46.67 o 
  -1   0   1      185.66       23.95     47.56 o 
   1   0   1       26.54        3.21     15.48 o 
   2   0   1    55950.25    49758.85   1083.18 o 
   3   0   1    23800.83    22253.47    624.11 o 
   4   0   1    20708.77    19775.86     58.98 o 
   5   0   1    15665.19    17908.64    530.96 o 
   6   0   1    74259.56    79489.97    106.65 o 
   7   0   1    16613.81    16561.59    927.80 o 
   8   0   1     5425.56     5191.53    112.93 o 
   9   0   1      843.09     1046.78    322.59 o 
  10   0   1     3042.20     3332.59     49.06 o 
  11   0   1     2730.90     2683.23     51.18 o 
  12   0   1     2136.35     2319.18     77.90 o 
  13   0   1     6578.29     6486.11    227.33 o 
 -13   1   1     2080.83     2215.01     86.88 o 
 -12   1   1      531.31      579.60     64.01 o 
 -11   1   1       68.16      251.56     85.24 o 
 -10   1   1     1295.08     1271.47    172.86 o 
  -9   1   1     4701.57     4202.96    192.58 o 
  -8   1   1     2438.16     2850.44     38.93 o 
  -7   1   1     9244.77    10148.08    979.99 o 
  -6   1   1    74411.47    77425.80    193.45 o 
  -5   1   1    28992.35    28617.49   1474.67 o 
  -4   1   1     2174.22     3004.67    918.81 o 
  -3   1   1    23216.37    22006.84     58.45 o 
  -2   1   1    30728.72    29233.98    319.95 o 
  -1   1   1     1480.92     1403.82    212.99 o 
   0   1   1        6.24       14.56      6.23 o 
   1   1   1     3138.86     3194.83     53.59 o 
   2   1   1     4342.55     4999.14   1084.41 o 
   3   1   1     2581.50     2558.91    150.54 o 
   4   1   1    11868.55    12009.84    633.43 o 
   5   1   1    32289.73    29648.31   1436.60 o 
   6   1   1      830.32     1779.45    312.12 o 
   7   1   1    15783.40    15961.51   1236.56 o 
   8   1   1    25812.16    27784.96    590.64 o 
   9   1   1    11036.75    10411.38    203.02 o 
  10   1   1     2624.55     2607.72    157.90 o 
  11   1   1      775.47      827.19    133.93 o 
  12   1   1     1299.01     1557.68    244.97 o 
 -13   2   1     3889.52     3745.72    101.15 o 
 -12   2   1     2931.87     3150.37     56.81 o 
 -11   2   1     1603.52     1838.61     76.84 o 
 -10   2   1     3267.20     3184.56     80.75 o 
  -9   2   1     1205.92     1975.51    662.69 o 
  -8   2   1    21914.54    23344.40    611.80 o 
  -7   2   1    22332.18    21509.87    972.41 o 
  -6   2   1     1119.63     2537.51    336.60 o 
  -5   2   1    20199.48    19407.94   1413.98 o 
  -4   2   1    21124.07    20388.84     76.78 o 
  -3   2   1      339.80      468.20     72.26 o 
  -2   2   1     4526.67     4769.50     34.47 o 
   0   2   1       81.18      146.51     23.76 o 
   1   2   1    69355.60    66472.62    769.48 o 
   2   2   1      471.54      641.41     58.34 o 
   3   2   1       52.79       93.79     37.96 o 
   4   2   1    12391.77    11435.06    998.43 o 
   5   2   1      143.51      144.94     25.67 o 
   6   2   1     6808.49    10470.23   1579.83 o 
   7   2   1      817.11     1002.24    102.46 o 
   8   2   1     1057.31     1359.70    206.44 o 
   9   2   1    29900.72    30745.61     72.75 o 
  10   2   1        1.67       51.96    103.76 o 
  11   2   1      591.03      486.60    108.77 o 
  12   2   1      773.51     1015.86    143.77 o 
 -12   3   1     1749.97     1895.12     86.94 o 
 -11   3   1      863.96      842.67     44.29 o 
 -10   3   1     5579.58     5450.01    164.43 o 
  -9   3   1    19638.38    21138.36   1993.19 o 
  -8   3   1     4064.83     5101.43    791.81 o 
  -7   3   1       51.28       49.60     50.01 o 
  -6   3   1     4095.14     7273.57    209.45 o 
  -5   3   1       84.93      302.08    105.66 o 
  -4   3   1      149.40      195.49     23.55 o 
  -3   3   1      320.47      313.16     21.04 o 
  -2   3   1    18060.06    17710.63     41.58 o 
  -1   3   1    69922.87    62184.87   3620.71 o 
   0   3   1       55.01      138.79     23.37 o 
   1   3   1    36859.24    44272.07   3295.51 o 
   2   3   1     8020.73     8521.09    331.10 o 
   3   3   1     5219.01     5163.10    140.34 o 
   4   3   1    17595.07    17487.74    332.09 o 
   5   3   1     2346.42     2347.11    213.88 o 
   6   3   1      527.98     1213.00    422.19 o 
   7   3   1      207.19      269.92     32.02 o 
   8   3   1    28600.46    29857.53    854.33 o 
   9   3   1    16603.35    17813.45   1993.01 o 
  10   3   1     2740.83     2671.40    171.03 o 
  11   3   1      680.01      690.81     52.85 o 
  12   3   1      579.34      746.91     73.58 o 
 -12   4   1      421.23      461.01    114.01 o 
 -11   4   1      526.47      720.70     84.37 o 
 -10   4   1     1056.08     1139.74     97.72 o 
  -9   4   1    42806.80    41952.00   1017.48 o 
  -8   4   1    13734.38    14366.35   1643.42 o 
  -7   4   1      468.02      551.52     44.70 o 
  -6   4   1      233.73      364.78     38.57 o 
  -5   4   1        2.71      304.15    123.83 o 
  -4   4   1    30634.43    30124.33    614.39 o 
  -3   4   1      102.36       71.16     32.25 o 
  -2   4   1     3430.43     3029.35     19.13 o 
  -1   4   1    88083.11    90495.02    431.99 o 
   0   4   1      647.99      842.55     29.00 o 
   1   4   1    87461.23    89250.11   1018.25 o 
   2   4   1     5347.52     4589.18     28.36 o 
   3   4   1     6252.90     6151.14     40.03 o 
   4   4   1     9072.53     8508.46    308.77 o 
   5   4   1    19854.13    20912.64    132.34 o 
   6   4   1     7335.38     7689.98    721.63 o 
   7   4   1    21794.29    23590.21   1281.46 o 
   8   4   1    28447.54    29805.07   2225.47 o 
   9   4   1     2584.67     2711.95     52.10 o 
  10   4   1     3467.01     3125.84    116.38 o 
  11   4   1      374.80      354.20     52.20 o 
  12   4   1      745.55      632.61    141.77 o 
 -12   5   1      299.94      377.15    108.24 o 
 -11   5   1      549.92      607.66     57.12 o 
 -10   5   1     4208.10     4122.20     68.13 o 
  -9   5   1      506.00     1275.90     57.55 o 
  -8   5   1    38472.17    39273.44    708.08 o 
  -7   5   1    25425.83    26558.18     76.59 o 
  -6   5   1    10787.17    10616.58    111.01 o 
  -5   5   1    12960.62    13644.38   1304.09 o 
  -4   5   1        0.11      -17.09     31.65 o 
  -3   5   1    12109.53    10903.51     43.23 o 
  -2   5   1     4589.42     4039.27     56.26 o 
  -1   5   1    77891.01    75011.70   2533.82 o 
   0   5   1     2595.27     3140.75     63.74 o 
   1   5   1    66225.32    69142.22    727.47 o 
   2   5   1     6429.14     6395.50    393.18 o 
   3   5   1    21066.43    20512.18    221.31 o 
   4   5   1    23863.38    23216.42    536.44 o 
   5   5   1     5987.26     6589.10   2365.54 o 
   6   5   1    35411.15    33685.28   2746.88 o 
   7   5   1      455.05      501.39     76.93 o 
   8   5   1       44.60      212.58    204.94 o 
   9   5   1     5380.59     5177.37    106.01 o 
  10   5   1     2442.08     3270.07     68.27 o 
  11   5   1        1.06       17.94    125.42 o 
  12   5   1     2667.14     2381.14     60.40 o 
 -12   6   1      877.30      710.48    104.61 o 
 -11   6   1        0.97       99.07    175.51 o 
 -10   6   1     4353.34     4828.12    654.91 o 
  -9   6   1     8253.26     8037.99     84.75 o 
  -8   6   1      123.90      472.19     49.78 o 
  -7   6   1       77.61       76.64     86.27 o 
  -6   6   1    40406.76    43021.64     88.73 o 
  -5   6   1     5263.35     7396.32     78.52 o 
  -4   6   1    27390.47    25139.90     58.52 o 
  -3   6   1     7634.54     6928.53    121.11 o 
  -2   6   1     2302.41     1670.61     55.23 o 
  -1   6   1    33972.15    34160.57   1035.20 o 
   0   6   1     3244.77     5544.59   1494.99 o 
   1   6   1    43969.20    43059.09   1523.81 o 
   2   6   1    15493.01    14630.38     40.05 o 
   3   6   1      421.15      527.12     30.13 o 
   4   6   1    23035.28    21160.58     67.09 o 
   5   6   1    45936.44    44700.91   1531.00 o 
   6   6   1      614.81      587.30     38.10 o 
   7   6   1     2603.12     2831.69    359.91 o 
   8   6   1     5626.17     5944.75    118.82 o 
   9   6   1     3863.16     4227.95    138.78 o 
  10   6   1     1623.34     1365.53     78.34 o 
  11   6   1      139.57      327.63     55.09 o 
  12   6   1       88.58      126.61     62.32 o 
 -12   7   1     1625.16     1596.22     75.58 o 
 -11   7   1       11.63       80.80     45.85 o 
 -10   7   1      521.40      625.60    101.14 o 
  -9   7   1     3612.44     4024.94     63.78 o 
  -8   7   1     9335.81     9223.00     64.58 o 
  -7   7   1    12125.47    12122.37     62.99 o 
  -6   7   1       24.15       62.62     42.50 o 
  -5   7   1    30076.52    26793.98     66.91 o 
  -4   7   1    14904.63    14367.38    222.55 o 
  -3   7   1     4050.59     3072.92     62.72 o 
  -2   7   1     5641.35     5673.47     66.98 o 
  -1   7   1    14021.90    16915.86    386.81 o 
   0   7   1      519.69      558.39     28.73 o 
   1   7   1    49982.44    48500.66   1935.27 o 
   2   7   1      295.91      268.18     31.44 o 
   3   7   1    38700.17    37170.71   1840.82 o 
   5   7   1     3624.99     3242.95     79.51 o 
   6   7   1    19610.57    20591.74     79.98 o 
   7   7   1      583.66      942.31     42.89 o 
   8   7   1      836.20     1049.28     48.16 o 
   9   7   1     2807.50     2741.89     64.07 o 
  10   7   1     2541.44     2288.93    126.04 o 
  11   7   1     3298.12     3296.10    108.21 o 
 -12   8   1      823.84      699.56     71.79 o 
 -11   8   1       14.96      -10.85     70.87 o 
 -10   8   1     1906.65     1511.54     66.50 o 
  -9   8   1      791.23      824.39     59.05 o 
  -8   8   1        0.04      -27.00     53.53 o 
  -7   8   1     5746.97     6031.83     56.48 o 
  -6   8   1    17674.67    18819.82    577.03 o 
  -5   8   1     4146.18     4253.63    186.56 o 
  -4   8   1      268.93     1194.82    277.72 o 
  -3   8   1    29772.79    27831.64    406.27 o 
  -2   8   1    39923.24    37356.61    349.47 o 
  -1   8   1      134.00      231.21     17.65 o 
   0   8   1     3343.43     3237.81    209.41 o 
   1   8   1      147.56      234.03     36.68 o 
   2   8   1    40492.68    39994.84    461.25 o 
   3   8   1      827.32     2850.61    407.60 o 
   4   8   1      160.78       12.00     34.95 o 
   5   8   1     2144.12     2115.49     55.16 o 
   6   8   1     6772.88     7011.18     48.00 o 
   7   8   1      387.27      726.92    257.27 o 
   8   8   1    10847.26     9298.67     58.11 o 
   9   8   1    11274.51    10868.40    294.96 o 
  10   8   1      361.31      794.55    322.32 o 
  11   8   1     5121.61     5325.05     76.11 o 
 -10   9   1     1632.14     1444.38     66.95 o 
  -9   9   1     6252.40     6673.56     77.46 o 
  -8   9   1     2272.21     2271.01    336.72 o 
  -7   9   1      857.23      884.97     63.76 o 
  -6   9   1     7085.77     7340.88     36.74 o 
  -5   9   1      334.76      508.88     21.83 o 
  -4   9   1       72.23       93.26     51.74 o 
  -3   9   1     4275.19     4996.17    881.90 o 
  -2   9   1      203.57      294.93     92.58 o 
  -1   9   1    17452.96    18178.34    625.05 o 
   0   9   1      387.10      540.61     41.69 o 
   1   9   1    28237.96    28399.60    977.95 o 
   3   9   1      166.85       99.67     62.56 o 
   4   9   1     1654.19     1529.06     41.90 o 
   5   9   1     1345.22     1393.22     42.44 o 
   6   9   1     1297.63     1395.45    104.42 o 
   7   9   1      447.98      606.17     51.01 o 
   8   9   1     9424.16     8620.18    674.57 o 
   9   9   1     1800.47     1488.26     65.72 o 
  10   9   1    16791.76    16413.62    672.08 o 
  11   9   1      596.06      674.92     93.55 o 
 -11  10   1     9114.79     8885.87    145.65 o 
 -10  10   1     6856.92     6421.57     52.83 o 
  -9  10   1      228.01     1016.54     67.28 o 
  -8  10   1     5825.46     5682.66    282.98 o 
  -7  10   1     2002.47     1955.65     51.82 o 
  -6  10   1     3592.79     3749.55     42.83 o 
  -5  10   1     1568.24     2026.86     34.89 o 
  -4  10   1     3374.47     3561.48    130.02 o 
  -3  10   1     5640.19     5575.53    160.44 o 
  -2  10   1     1956.36     2176.52     67.61 o 
  -1  10   1    16079.68    16869.50    186.70 o 
   0  10   1      241.69     1068.71    380.56 o 
   1  10   1    16814.78    17914.73    264.74 o 
   2  10   1      234.26      186.66     75.89 o 
   3  10   1    19899.26    18392.35    160.57 o 
   4  10   1     6579.87     6702.33    127.31 o 
   5  10   1      701.51      582.74     43.82 o 
   6  10   1    18543.43    16898.18    224.56 o 
   7  10   1     1834.57     1925.01     88.17 o 
   8  10   1       16.85     -325.07     67.80 o 
   9  10   1    13501.23    11981.87    105.77 o 
  10  10   1     4470.01     4020.31     69.62 o 
  11  10   1      661.62      526.43     70.36 o 
 -11  11   1       23.23      159.00     85.60 o 
 -10  11   1    16433.70    16357.65    323.08 o 
  -9  11   1    17428.23    16708.67    920.85 o 
  -8  11   1      375.49      228.00     49.83 o 
  -7  11   1      109.73      134.28     26.53 o 
  -6  11   1     5975.37     6801.15    157.02 o 
  -5  11   1      115.71      133.19     43.96 o 
  -4  11   1    26919.30    26102.82     80.23 o 
  -3  11   1     5263.43     4605.80    302.21 o 
  -2  11   1      499.19      298.49     76.94 o 
  -1  11   1     5554.32     5563.71    147.59 o 
   0  11   1       52.92      302.96     59.82 o 
   1  11   1     4835.64     6055.96   1102.83 o 
   2  11   1    15818.41    15734.89    598.95 o 
   3  11   1      102.39       35.66     70.53 o 
   4  11   1    23140.80    21745.89    536.20 o 
   5  11   1      444.84      777.91    214.56 o 
   6  11   1        5.98       91.22     66.38 o 
   7  11   1     5741.97     5415.90    107.48 o 
   8  11   1    13988.70    13549.24    318.71 o 
   9  11   1        5.93      -59.89    136.37 o 
  10  11   1     1413.69     1202.17     73.89 o 
 -10  12   1       24.70      290.77     89.51 o 
  -9  12   1     3660.90     3926.55    193.88 o 
  -8  12   1    14917.43    14103.34    298.82 o 
  -7  12   1     2315.14     2553.19    167.45 o 
  -6  12   1     1024.92     1071.87     33.92 o 
  -5  12   1      575.33      630.36     36.68 o 
  -4  12   1    34306.66    34405.77    818.32 o 
  -3  12   1    11433.81    17947.08   6478.68 o 
  -2  12   1      456.89      514.80     37.29 o 
  -1  12   1     2264.44     2891.67    144.45 o 
   0  12   1      343.91      377.48     28.62 o 
   1  12   1    11454.70    16167.47   4012.83 o 
   2  12   1       70.75      -28.57     82.98 o 
   3  12   1    31802.94    31329.58   1204.92 o 
   4  12   1     4452.40     4799.85     59.59 o 
   5  12   1     6504.90     7373.26    233.76 o 
   6  12   1        0.01      283.48     55.28 o 
   7  12   1     3491.53     3950.19    370.07 o 
   8  12   1       22.37       48.11    167.25 o 
   9  12   1       77.68      -68.86     73.97 o 
  10  12   1      258.85      268.82    136.13 o 
 -10  13   1       99.26      168.61     65.66 o 
  -9  13   1     6185.25     6430.96     45.61 o 
  -8  13   1     3359.62     3331.57     45.05 o 
  -7  13   1     5181.08     5553.17    196.84 o 
  -6  13   1       31.87      118.53     54.44 o 
  -5  13   1    25624.89    26766.64    877.60 o 
  -4  13   1        4.09      128.09     25.60 o 
  -3  13   1    11273.23    10527.18     77.97 o 
  -2  13   1     3024.39     2890.55     88.58 o 
  -1  13   1    11138.87    11296.83    344.99 o 
   0  13   1      500.68      599.57     70.69 o 
   1  13   1     4115.73     4582.18    286.18 o 
   2  13   1     4100.56     3747.98     72.62 o 
   3  13   1    21895.66    21595.02    480.11 o 
   4  13   1    16335.67    16331.57    187.26 o 
   5  13   1     3116.72     3209.78    156.23 o 
   6  13   1     2311.59     2565.28    195.98 o 
   7  13   1      748.64      911.54     61.99 o 
   8  13   1      506.43      588.96     97.06 o 
   9  13   1     1574.19     1395.69     87.93 o 
  -9  14   1     1680.98     2067.71     89.67 o 
  -8  14   1     4559.04     4494.27     73.71 o 
  -7  14   1     3166.02     3007.26     86.58 o 
  -6  14   1     4178.49     4482.61    292.13 o 
  -5  14   1     6735.40     7336.10     82.45 o 
  -4  14   1    16990.04    27245.39  10183.62 o 
  -3  14   1     8420.87     7563.57     68.04 o 
  -2  14   1      760.74      687.73     41.50 o 
  -1  14   1     2685.99     2603.88    135.43 o 
   0  14   1      648.75      696.02    106.84 o 
   1  14   1     2014.67     2149.47     81.01 o 
   2  14   1     1205.22     1263.85     70.89 o 
   3  14   1      842.58      861.86     53.28 o 
   4  14   1    22589.23    22462.02    496.84 o 
   5  14   1    13363.11    13686.97    436.50 o 
   6  14   1      144.48      215.90    146.60 o 
   7  14   1     3391.13     3493.75     73.14 o 
   8  14   1        0.25       -2.14     74.05 o 
   9  14   1      654.01      637.01     70.79 o 
  -9  15   1      633.58      624.32     81.01 o 
  -8  15   1     2608.57     2757.12     66.38 o 
  -7  15   1     3292.99     3154.38     59.96 o 
  -6  15   1     4228.96     4626.45     97.09 o 
  -5  15   1     5555.22     6459.85    947.74 o 
  -4  15   1    18962.52    19126.88    292.32 o 
  -3  15   1       57.64      126.19     66.36 o 
  -2  15   1      953.34      970.73     26.99 o 
  -1  15   1     1715.46     1796.54     99.57 o 
   0  15   1      381.06      438.15     59.91 o 
   1  15   1      481.93      911.97    319.08 o 
   2  15   1       14.55       -1.70    112.05 o 
   3  15   1     5789.16     5614.09     65.05 o 
   4  15   1        9.55     -202.91     89.43 o 
   5  15   1     1262.33      954.05     84.49 o 
   6  15   1    19059.67    19007.42    404.10 o 
   7  15   1      362.94      451.55    117.97 o 
   8  15   1      494.59      489.06     73.68 o 
  -8  16   1      519.94      519.34     34.84 o 
  -7  16   1       57.70       90.07    114.18 o 
  -6  16   1     6691.70     7114.61    373.82 o 
  -5  16   1     3677.50     3839.83     72.95 o 
  -4  16   1     1742.15     2175.48     83.65 o 
  -3  16   1     4446.30     4073.61     77.05 o 
  -2  16   1       73.88      104.94     50.87 o 
  -1  16   1       12.80      -73.13     51.74 o 
   0  16   1      789.65      883.10     36.15 o 
   1  16   1       71.20     1640.68    932.81 o 
   2  16   1      532.65      510.83     43.28 o 
   3  16   1     1187.93     1530.37    290.66 o 
   4  16   1      469.35      408.70     92.04 o 
   5  16   1     7052.71     7924.88     80.15 o 
   6  16   1       42.97      100.76     72.25 o 
   7  16   1     4369.47     4544.31    323.49 o 
  -7  17   1     4100.72     3725.77    185.69 o 
  -6  17   1      860.74     1319.53    384.60 o 
  -5  17   1      713.19     1768.29     57.43 o 
  -4  17   1      175.25      -69.56     70.22 o 
  -3  17   1     1688.16     1703.84     76.60 o 
  -2  17   1      138.79      227.84    114.13 o 
  -1  17   1      288.81      859.88    337.63 o 
   0  17   1     1394.78     2046.22    502.92 o 
   1  17   1      195.67     1056.90    480.39 o 
   2  17   1      547.33      466.74     87.24 o 
   3  17   1     5242.84     8226.59   2113.63 o 
   4  17   1      768.67      769.19     42.41 o 
   5  17   1        0.50      125.79     74.13 o 
   6  17   1     8601.41     8281.54    335.15 o 
  -6  18   1     4309.77     4631.30     75.45 o 
  -5  18   1     4746.25     5047.58     95.08 o 
  -4  18   1     1254.37     1133.79     80.60 o 
  -3  18   1     4252.40     4441.26    160.93 o 
  -2  18   1      876.87      746.94     78.43 o 
  -1  18   1     1414.29     1513.49     99.18 o 
   0  18   1     2826.26     3360.73     59.06 o 
   1  18   1     1151.76     1332.34     37.04 o 
   2  18   1      249.34      173.61     50.55 o 
   3  18   1    10366.58     9011.40    751.00 o 
   4  18   1     2932.58     2423.44    174.79 o 
   5  18   1     6566.99     6522.49    118.10 o 
  -5  19   1    10174.35    10329.01     72.36 o 
  -4  19   1    17683.10    17409.77    114.82 o 
  -3  19   1     3522.34     2945.41     86.66 o 
  -2  19   1     2038.47     2234.19    177.16 o 
  -1  19   1       99.32      552.86    115.68 o 
   0  19   1      594.69      827.65     45.22 o 
   1  19   1    11604.24    11306.19     69.46 o 
   2  19   1     5032.09     5583.19     61.82 o 
   3  19   1      925.17      794.53    117.09 o 
   4  19   1     8987.26    12575.43   3286.06 o 
  -3  20   1      103.52      118.05     88.96 o 
  -2  20   1      333.77       70.96     93.28 o 
  -1  20   1     2860.06     2772.22    165.83 o 
   0  20   1     1476.12     1954.20    114.99 o 
   1  20   1        8.45      245.16     76.76 o 
   2  20   1     3934.12     4076.49     97.81 o 
  -2 -21   2     3090.82     3115.16    101.08 o 
  -1 -21   2     1247.03     2484.50    297.82 o 
   0 -21   2     1659.48     1658.35     44.11 o 
   1 -21   2    17943.40    17728.45    280.73 o 
   2 -21   2        1.90      -60.89     82.59 o 
   4 -21   2      553.37      398.44     75.74 o 
  -4 -20   2      145.30      260.00    108.89 o 
  -3 -20   2      135.38      205.36    139.91 o 
  -2 -20   2      331.12      466.18     47.15 o 
  -1 -20   2     1770.75     1707.58     46.90 o 
   0 -20   2    34934.36    36024.61    794.81 o 
   1 -20   2      316.28      464.78     65.47 o 
   2 -20   2     6843.33     6909.58     50.96 o 
   3 -20   2      370.51      614.30     76.13 o 
   4 -20   2     5279.44     4955.77    152.41 o 
   5 -20   2        1.08      -14.98     63.52 o 
  -5 -19   2        3.37       22.00     98.43 o 
  -4 -19   2       56.72        0.04     65.64 o 
  -3 -19   2      264.08      164.05     51.67 o 
  -2 -19   2      188.57      193.25     95.39 o 
  -1 -19   2     3137.31     4333.37    155.99 o 
   0 -19   2    21070.37    22057.22    474.27 o 
   1 -19   2    18694.29    18823.11    219.54 o 
   2 -19   2     4140.23     4051.03     44.78 o 
   3 -19   2      655.24      674.63     68.24 o 
   4 -19   2     2379.09     2371.60     68.33 o 
   5 -19   2    12469.33    12023.02    153.48 o 
   6 -19   2     1043.88     1878.79    293.12 o 
  -6 -18   2     5696.11     5786.22    103.68 o 
  -5 -18   2      431.65     1129.92    314.67 o 
  -4 -18   2       16.45      160.80     67.98 o 
  -3 -18   2      128.23       76.94     55.43 o 
  -2 -18   2     2032.51     1902.27     64.42 o 
  -1 -18   2     6357.58     6605.92    191.31 o 
   0 -18   2      898.39     1699.59    676.80 o 
   1 -18   2    15018.44    14840.44    336.44 o 
   2 -18   2     1108.51      921.46     91.66 o 
   3 -18   2     2398.27     2481.49     63.55 o 
   4 -18   2     4850.22     4517.91     71.03 o 
   5 -18   2     2802.12     2816.86     43.31 o 
   6 -18   2     7896.86    11584.97   3111.25 o 
   7 -18   2    11076.14    10276.19    448.42 o 
  -7 -17   2    11422.06    12080.42    261.44 o 
  -5 -17   2       73.48      530.31     95.93 o 
  -4 -17   2     8641.38     8346.64    174.87 o 
  -3 -17   2      949.64     2048.60    478.59 o 
  -2 -17   2      328.15      371.79     72.50 o 
  -1 -17   2     2069.78     2076.55     38.83 o 
   0 -17   2    11696.09    12199.12    393.48 o 
   1 -17   2       81.91      126.92     83.14 o 
   2 -17   2      334.97      252.42     74.81 o 
   3 -17   2      237.69      359.28     58.49 o 
   4 -17   2     2402.99     2353.46    114.77 o 
   5 -17   2     3192.96     5238.17   1386.56 o 
   6 -17   2      220.43      241.20     25.84 o 
   7 -17   2     2865.53     2723.01     48.61 o 
   8 -17   2     2053.09     2249.42     34.20 o 
  -8 -16   2      651.54      585.09    167.29 o 
  -7 -16   2     1260.19     1335.44     95.96 o 
  -6 -16   2      191.53      136.18    137.67 o 
  -5 -16   2     3519.79     3173.96     81.07 o 
  -4 -16   2     3241.42     3323.42     79.16 o 
  -3 -16   2       22.01       48.43     38.44 o 
  -2 -16   2     5758.16     5490.50    319.37 o 
  -1 -16   2      231.39      287.38     51.17 o 
   0 -16   2     8383.22     8975.85     61.62 o 
   1 -16   2      725.40      771.19     31.07 o 
   2 -16   2       16.47        7.05     40.86 o 
   3 -16   2      457.12      677.15     32.82 o 
   4 -16   2     1657.13     2064.06    756.21 o 
   5 -16   2     1456.08     2070.84     91.55 o 
   6 -16   2       57.49       39.56     27.45 o 
   7 -16   2      845.08      859.52     36.11 o 
   8 -16   2     5963.58     6119.00     76.22 o 
   9 -16   2     6912.07     6258.25    102.85 o 
  -9 -15   2     2093.39     1801.94    103.64 o 
  -8 -15   2      382.35      401.63     73.93 o 
  -7 -15   2      227.22      393.75     69.10 o 
  -6 -15   2       61.09       17.48    182.15 o 
  -5 -15   2     7315.68     6891.97    298.87 o 
  -4 -15   2     1032.40      961.92     54.75 o 
  -3 -15   2      216.93      246.61     59.35 o 
  -2 -15   2      493.64      644.09    129.36 o 
  -1 -15   2     2518.26     2670.13     43.12 o 
   0 -15   2       12.99      101.31     47.77 o 
   1 -15   2       96.06      233.68     30.16 o 
   2 -15   2       78.29      128.58     74.36 o 
   3 -15   2     5493.24     5567.01     32.59 o 
   4 -15   2        0.13       77.18    153.20 o 
   5 -15   2     2330.88     2813.31    111.08 o 
   6 -15   2      228.23      629.70     61.72 o 
   7 -15   2     3543.44     3297.23     67.70 o 
   8 -15   2     5365.74     4707.66    194.25 o 
   9 -15   2       94.78      231.80     57.85 o 
  -9 -14   2    12742.29    11788.53    120.70 o 
  -8 -14   2     4195.73     3656.83    138.24 o 
  -7 -14   2        8.26      199.07     65.49 o 
  -6 -14   2     3698.73     3594.99     70.37 o 
  -5 -14   2     6668.75     6433.34    433.79 o 
  -4 -14   2     1489.89     1422.18    231.86 o 
  -3 -14   2     3039.10     2938.00    147.63 o 
  -2 -14   2     6172.54     6572.33    657.55 o 
  -1 -14   2        0.93      408.67     48.25 o 
   0 -14   2     8070.06     8269.33     95.07 o 
   1 -14   2     3795.75     3593.54     77.71 o 
   2 -14   2    25964.14    25323.71    366.03 o 
   3 -14   2     1911.01     2018.37    554.32 o 
   4 -14   2     4470.07     4549.76    359.93 o 
   5 -14   2      799.70     1473.15     65.76 o 
   6 -14   2     3474.69     3793.62     66.66 o 
   7 -14   2     2230.25     2359.06     80.48 o 
   8 -14   2       27.82      113.75     29.03 o 
   9 -14   2     4647.22     4568.22     80.25 o 
  10 -14   2     7178.93     6721.75     39.76 o 
 -10 -13   2     7540.18     7548.40    900.90 o 
  -9 -13   2        5.57      206.23    104.03 o 
  -8 -13   2     8435.18     7749.69    197.69 o 
  -7 -13   2     3885.65     4307.55    174.48 o 
  -6 -13   2     4588.16     5028.78     83.75 o 
  -5 -13   2     4244.79     4270.53     54.09 o 
  -4 -13   2     9498.99     9796.70    544.41 o 
  -3 -13   2      620.29      577.67    115.17 o 
  -2 -13   2    10254.41     9823.76    225.73 o 
  -1 -13   2    14224.87    14875.68    833.70 o 
   0 -13   2     5177.17     5402.52     67.03 o 
   1 -13   2    39512.13    38800.58    583.99 o 
   2 -13   2    14565.03    14070.02    116.47 o 
   3 -13   2    33563.79    32903.73    179.13 o 
   4 -13   2     5115.11     4744.89    127.73 o 
   5 -13   2     1957.05     2384.25     81.43 o 
   6 -13   2     1652.60     1871.59     66.20 o 
   7 -13   2     5393.93     5295.42    163.12 o 
   8 -13   2      637.77      727.88     60.33 o 
   9 -13   2     5917.03     5420.81    114.91 o 
  10 -13   2     1435.32     1433.72     36.19 o 
 -10 -12   2     2742.33     2192.21    331.84 o 
  -9 -12   2     7993.45     7433.82     80.76 o 
  -8 -12   2      899.32      924.21     92.83 o 
  -7 -12   2     9769.14     8758.72    773.02 o 
  -6 -12   2       29.17      195.56     53.96 o 
  -5 -12   2     6893.50     6519.79    180.65 o 
  -4 -12   2     9898.86     8677.14     71.22 o 
  -3 -12   2     3034.54     2418.40    124.61 o 
  -2 -12   2     1130.81     1326.38    270.70 o 
  -1 -12   2     2893.66     3385.66    773.56 o 
   0 -12   2    42639.47    44387.97    417.18 o 
   1 -12   2      374.21      534.03     26.88 o 
   2 -12   2     7516.95     7457.18     79.78 o 
   3 -12   2    19163.32    18695.65    702.93 o 
   4 -12   2    14841.25    14429.08     39.62 o 
   5 -12   2    12962.08    14790.50    349.66 o 
   6 -12   2     1007.01     1631.57     65.88 o 
   7 -12   2     2752.16     2906.54     31.59 o 
   8 -12   2     6848.09     6462.17    261.32 o 
   9 -12   2     7217.11     7151.51    152.07 o 
  10 -12   2      681.12      915.73     87.50 o 
  11 -12   2     1042.43     1247.04    123.52 o 
 -11 -11   2      296.72      264.93    101.41 o 
 -10 -11   2      268.29     -117.51     70.09 o 
  -9 -11   2     7806.63     7053.62     77.25 o 
  -8 -11   2     8930.94     8275.76    119.89 o 
  -7 -11   2     2952.45     2804.43    201.75 o 
  -6 -11   2     6467.65     6463.79    114.16 o 
  -5 -11   2    27234.64    26429.50   1106.28 o 
  -4 -11   2     4637.49     4401.29    191.71 o 
  -3 -11   2      286.39      322.24     49.76 o 
  -2 -11   2     4944.34     4218.46    230.53 o 
  -1 -11   2     3363.71     5379.89   1632.62 o 
   0 -11   2     1312.90     2218.49    364.00 o 
   1 -11   2    14094.64    13920.28    339.36 o 
   2 -11   2     9925.69    10142.47    131.21 o 
   3 -11   2      225.59      106.54     23.72 o 
   4 -11   2      404.76      675.68    204.08 o 
   5 -11   2    27849.04    28536.12    618.84 o 
   6 -11   2     8627.56     8759.50    149.67 o 
   7 -11   2     1434.49     1505.89     68.87 o 
   8 -11   2     1247.71     1081.78     27.62 o 
   9 -11   2      726.36      690.57     28.57 o 
  10 -11   2     7063.45     6884.73    108.93 o 
  11 -11   2      669.82      689.18     55.39 o 
 -11 -10   2     9252.78     8737.15    225.00 o 
 -10 -10   2      280.28      -84.80    146.09 o 
  -9 -10   2      818.90      664.56    172.00 o 
  -8 -10   2     2897.37     2390.97    943.98 o 
  -7 -10   2     4116.48     4111.64    477.56 o 
  -6 -10   2     4736.52     5332.47     51.27 o 
  -5 -10   2    17535.42    17903.21    629.24 o 
  -4 -10   2     8517.19     7851.58    111.54 o 
  -3 -10   2     2069.65     1923.59     38.22 o 
  -2 -10   2      755.75     3471.69    382.58 o 
  -1 -10   2      124.11      128.25     42.38 o 
   0 -10   2    11742.80    11532.33    294.56 o 
   1 -10   2     1042.63      976.69     80.07 o 
   2 -10   2     1605.50     1653.71    179.20 o 
   3 -10   2      162.11      585.60    268.69 o 
   4 -10   2    14019.58    13146.59    295.12 o 
   5 -10   2      422.58      550.69     37.05 o 
   6 -10   2    11054.47    11061.95    239.04 o 
   7 -10   2      832.05      702.71    125.23 o 
   8 -10   2      131.73      273.15     59.93 o 
   9 -10   2     1662.14     1931.36     43.77 o 
  10 -10   2     4559.19     4582.03     56.84 o 
  11 -10   2      727.41      783.18     56.39 o 
 -11  -9   2      697.43      607.89    141.87 o 
 -10  -9   2      671.03      513.45     96.39 o 
  -9  -9   2      500.85      476.24    209.42 o 
  -8  -9   2       10.46      -92.74     94.15 o 
  -7  -9   2      347.94      480.51    279.68 o 
  -6  -9   2     4067.50     3984.17    330.54 o 
  -5  -9   2     1110.43     1161.17     68.08 o 
  -4  -9   2    22991.32    20317.75    313.18 o 
  -2  -9   2     1667.00     1888.43    263.21 o 
  -1  -9   2       41.53       95.26     47.96 o 
   0  -9   2    10877.45    12332.32    199.12 o 
   1  -9   2     1278.67     1195.85     27.32 o 
   2  -9   2    17493.00    15930.84    163.42 o 
   3  -9   2     1163.03     1066.16     21.08 o 
   4  -9   2      258.42      411.56     24.03 o 
   5  -9   2    23791.54    23342.43    724.24 o 
   6  -9   2     8585.17     8886.44     82.22 o 
   7  -9   2      479.87      454.34     57.43 o 
   8  -9   2     1638.56     1544.70    216.07 o 
   9  -9   2     9416.18     9393.80    791.67 o 
  10  -9   2     7182.16     7555.85    608.15 o 
  11  -9   2       41.44        1.27     52.92 o 
  12  -9   2       54.96      186.43     56.39 o 
 -11  -8   2     2018.70     1643.34     68.94 o 
 -10  -8   2     4805.31     4357.90     67.71 o 
  -9  -8   2      310.89      609.85    387.70 o 
  -8  -8   2     2905.85     2778.43     51.69 o 
  -7  -8   2      917.86      953.25    117.88 o 
  -6  -8   2     8813.80     8618.74    588.84 o 
  -5  -8   2    18892.87    18890.48    265.92 o 
  -3  -8   2     5181.25     5690.53     86.97 o 
  -2  -8   2    12539.60    11137.10    378.70 o 
  -1  -8   2     1357.28     1457.96     47.44 o 
   0  -8   2     6707.39     6796.69    262.08 o 
   1  -8   2     1914.31     1980.60    431.41 o 
   2  -8   2    15774.14    15186.67    105.63 o 
   3  -8   2    19778.14    18242.72    465.67 o 
   4  -8   2     8999.97     8612.06    144.06 o 
   5  -8   2    18484.79    20778.93    421.77 o 
   6  -8   2     1173.51     1111.25     84.09 o 
   7  -8   2     5253.56     5378.26     34.20 o 
   8  -8   2      883.68     1355.93     44.23 o 
   9  -8   2    27372.90    30305.80    144.37 o 
  10  -8   2      380.34      556.87     49.84 o 
  11  -8   2      975.61     1028.35     52.75 o 
  12  -8   2     1949.37     1754.77     50.21 o 
 -12  -7   2      107.07      254.45     66.07 o 
 -11  -7   2     1045.33     1184.16     65.20 o 
 -10  -7   2     4779.18     4279.39    229.56 o 
  -9  -7   2    28803.66    30273.97    573.62 o 
  -8  -7   2     7751.89     7719.38    410.14 o 
  -7  -7   2     4665.46     4512.00    371.15 o 
  -6  -7   2        7.78       74.65     36.44 o 
  -5  -7   2    27674.77    25432.72   2626.14 o 
  -4  -7   2      209.34      267.37     50.34 o 
  -3  -7   2    52332.03    48520.55   2903.49 o 
  -2  -7   2      948.87     1090.53     28.89 o 
  -1  -7   2    13435.49    12141.77   4527.09 o 
   0  -7   2    18733.68    19312.17    989.57 o 
   1  -7   2    15931.36    14683.37    371.48 o 
   2  -7   2      528.25      378.98     14.74 o 
   3  -7   2    80579.14    78116.23   1537.30 o 
   4  -7   2    10394.24    10942.04    208.10 o 
   5  -7   2     8785.95    11190.53    980.80 o 
   6  -7   2    13554.13    15086.43     46.01 o 
   7  -7   2     4038.61     4629.86     38.54 o 
   8  -7   2     3634.18     3800.82    155.18 o 
   9  -7   2     8329.48     9852.42    898.28 o 
  10  -7   2    12984.17    13530.06   1807.76 o 
  11  -7   2      890.49      733.04    111.35 o 
  12  -7   2      607.82      582.04     66.18 o 
 -12  -6   2     2084.08     2091.39     98.98 o 
 -11  -6   2       84.05      130.55     66.17 o 
 -10  -6   2      490.02     1088.69     71.50 o 
  -9  -6   2    22492.97    21371.07     94.78 o 
  -8  -6   2     2853.74     3669.61     56.81 o 
  -7  -6   2     9183.34     9310.60    127.96 o 
  -6  -6   2    11995.87    12411.26    221.37 o 
  -5  -6   2    18924.99    18916.19   3373.88 o 
  -4  -6   2     2009.14     2280.99    242.12 o 
  -3  -6   2     1126.14     1017.04    383.70 o 
  -2  -6   2    15267.70    13851.57   1047.71 o 
  -1  -6   2     2644.28     2731.22     99.35 o 
   0  -6   2     2823.83     3213.18    161.96 o 
   1  -6   2     2723.89     2586.02     33.12 o 
   2  -6   2    38469.79    34924.40    174.18 o 
   3  -6   2     1506.56     1454.54     16.32 o 
   4  -6   2      715.06     1964.26    344.61 o 
   5  -6   2     1292.86     1444.09     25.64 o 
   6  -6   2     7008.29     7401.14     27.18 o 
   7  -6   2      147.38      228.08     32.94 o 
   8  -6   2     6462.48     7898.89    370.89 o 
   9  -6   2     7734.92     7423.87    259.13 o 
  10  -6   2    19862.64    20736.19     58.16 o 
  11  -6   2     5972.52     5923.28     51.08 o 
  12  -6   2      496.07      573.98     41.82 o 
 -12  -5   2      995.69      975.55     81.46 o 
 -11  -5   2      170.02      408.18     98.93 o 
 -10  -5   2    17512.02    17117.96    297.09 o 
  -9  -5   2       42.80      483.66    261.02 o 
  -8  -5   2    16572.09    15364.64    161.51 o 
  -7  -5   2      138.56      206.74     38.04 o 
  -6  -5   2     9408.19     8991.06     94.33 o 
  -5  -5   2      157.01      387.39    134.93 o 
  -4  -5   2    10291.47     9479.42    631.05 o 
  -3  -5   2     8320.10     7385.73    144.33 o 
  -2  -5   2    23235.56    22086.23    719.86 o 
  -1  -5   2     7925.33     8930.75    817.40 o 
   0  -5   2     8000.01     8738.13    403.71 o 
   1  -5   2    17568.96    17149.25    152.70 o 
   2  -5   2     7758.93     6507.13    567.31 o 
   3  -5   2    12390.31    11198.42     31.90 o 
   4  -5   2     6358.30     6043.52     25.88 o 
   5  -5   2    25931.87    30002.71    156.03 o 
   6  -5   2    10089.80    10777.16     36.63 o 
   7  -5   2     3509.10     3697.54    141.79 o 
   8  -5   2        7.30      -94.50     33.63 o 
   9  -5   2    20551.17    22674.66    127.04 o 
  10  -5   2      562.48      816.80    320.51 o 
  11  -5   2     3920.35     4262.27    119.35 o 
  12  -5   2     7046.41     7358.28     82.42 o 
 -12  -4   2     1229.25     1275.93     91.01 o 
 -11  -4   2     7415.88     7309.14     66.85 o 
 -10  -4   2     5583.88     5199.89    222.22 o 
  -9  -4   2    27617.43    27379.74    220.55 o 
  -8  -4   2        9.74       20.43     47.45 o 
  -7  -4   2     3077.33     2865.42     37.58 o 
  -6  -4   2    10199.10    10864.38    414.84 o 
  -5  -4   2    46383.06    43185.84   1978.64 o 
  -4  -4   2     1741.12     1445.47    204.55 o 
  -3  -4   2     9060.16     8016.08    586.16 o 
  -2  -4   2    14765.70    14232.47   1204.33 o 
  -1  -4   2    26698.30    27288.88    854.74 o 
   0  -4   2     6820.87     7083.37    217.81 o 
   1  -4   2    12470.34    13047.67    279.99 o 
   2  -4   2    23252.43    21201.76    151.43 o 
   3  -4   2    10470.71    10414.03     24.51 o 
   4  -4   2     9070.32     9028.62    197.72 o 
   5  -4   2    48356.78    48921.26    385.42 o 
   6  -4   2     4117.13     5752.66     61.16 o 
   7  -4   2       42.66      548.60     85.47 o 
   8  -4   2     6783.53     6786.85     51.15 o 
   9  -4   2     8555.25     8015.65    318.89 o 
  10  -4   2     3143.31     3219.46    160.25 o 
  11  -4   2     7715.60     7587.60    292.32 o 
  12  -4   2       70.45      263.66     48.26 o 
 -12  -3   2     7135.09     7138.96     97.68 o 
 -11  -3   2      942.21     1571.39    139.69 o 
 -10  -3   2     4849.73     5064.95     83.58 o 
  -9  -3   2    11182.13    10508.62     86.66 o 
  -8  -3   2     4343.32     4327.01     43.29 o 
  -7  -3   2     3366.48     3318.72     41.87 o 
  -6  -3   2     2639.57     6850.10   1223.03 o 
  -5  -3   2    35709.98    38521.80   1502.30 o 
  -4  -3   2    15077.09    15411.16    286.48 o 
  -3  -3   2     4782.23     4705.44    108.02 o 
  -2  -3   2    15912.71    14567.22    778.90 o 
  -1  -3   2     9259.22     8863.34    761.85 o 
   0  -3   2    12625.54    13233.99   1814.14 o 
   1  -3   2     9879.42     9624.32    771.20 o 
   2  -3   2     9370.37     9132.76     17.27 o 
   3  -3   2      311.23      382.21     42.24 o 
   4  -3   2     2185.50     1759.37     36.82 o 
   5  -3   2     4601.15     4520.99    296.00 o 
   6  -3   2     5735.50     7520.61     59.56 o 
   7  -3   2    26054.74    26722.61    289.84 o 
   8  -3   2     1031.97     1120.66     68.49 o 
   9  -3   2     2371.65     2348.82     93.41 o 
  10  -3   2      993.50      795.15     53.84 o 
  11  -3   2     1790.54     1845.01    219.26 o 
  12  -3   2    17548.98    17730.11    357.66 o 
 -12  -2   2      186.97      481.60    168.36 o 
 -11  -2   2     9483.46     9853.62    242.81 o 
 -10  -2   2      290.56      299.37     49.67 o 
  -9  -2   2     4147.39     3897.28     70.90 o 
  -8  -2   2       68.42      207.56     39.55 o 
  -7  -2   2    18763.33    20142.92    306.11 o 
  -6  -2   2     1491.03     3623.43    158.90 o 
  -5  -2   2     3377.21     3387.17    211.20 o 
  -4  -2   2     4711.88     3587.00    144.73 o 
  -3  -2   2     2208.34     2351.73    196.81 o 
  -2  -2   2     2477.72     2495.43     49.97 o 
  -1  -2   2    11490.58    10100.71    559.14 o 
   0  -2   2   232472.47   162117.34  18418.77 o 
   1  -2   2    35654.45    27710.13   1734.00 o 
   2  -2   2       78.46       94.01      7.15 o 
   3  -2   2     1519.61     1296.79     33.51 o 
   4  -2   2    25682.00    25433.27   1409.97 o 
   5  -2   2     1284.21     1231.58     94.77 o 
   6  -2   2    19239.95    20044.22   1047.36 o 
   7  -2   2    19151.42    21915.98     63.00 o 
   8  -2   2     5105.15     5515.65     42.03 o 
   9  -2   2      208.48      209.89     33.73 o 
  10  -2   2      386.48      572.75     41.53 o 
  11  -2   2     4351.95     4474.39    296.45 o 
  12  -2   2     1153.59     1278.20     51.07 o 
  13  -2   2     2734.43     2972.98     52.87 o 
 -12  -1   2    15925.50    15875.90    517.70 o 
 -11  -1   2      680.57      906.35     66.36 o 
 -10  -1   2     2658.23     2516.68     69.03 o 
  -9  -1   2      193.94      102.54     71.09 o 
  -8  -1   2     3210.20     3729.13     60.44 o 
  -7  -1   2    24519.83    24176.20   1536.66 o 
  -6  -1   2    14261.99    16538.38    675.73 o 
  -5  -1   2     2536.08     2461.65     42.61 o 
  -4  -1   2    36559.48    35223.80    983.31 o 
  -3  -1   2        9.26       -7.68     24.99 o 
  -2  -1   2     5937.07     5984.96    178.51 o 
  -1  -1   2   158796.56   158243.97   1538.48 o 
   1  -1   2   129798.85   101281.33   3762.30 o 
   2  -1   2    25550.66    23230.24     49.02 o 
   3  -1   2     4560.14     4673.63     28.44 o 
   4  -1   2     9671.19     8950.81    158.74 o 
   5  -1   2    20211.02    21379.85    434.74 o 
   6  -1   2     4462.77     5311.67    335.87 o 
   7  -1   2     9701.15     9738.84    670.58 o 
   8  -1   2     9745.52     9804.72    390.54 o 
   9  -1   2     1861.89     1900.80     35.03 o 
  10  -1   2     5274.60     4798.38     44.79 o 
  11  -1   2        9.57      304.75    120.70 o 
  12  -1   2     5739.18     5808.10    273.10 o 
 -12   0   2      709.65      932.49     85.00 o 
 -11   0   2     7053.45     6873.77    261.17 o 
 -10   0   2     4166.10     3648.37     56.33 o 
  -9   0   2      347.96      493.48     98.20 o 
  -8   0   2     7738.66     8164.95     63.22 o 
  -7   0   2    10412.37    10701.44    120.06 o 
  -6   0   2     7837.63     8657.54    380.22 o 
  -5   0   2    21791.58    21400.92    621.29 o 
  -4   0   2     1099.23      881.72     45.26 o 
  -3   0   2    10242.23    10344.46     88.63 o 
  -2   0   2    41628.33    39184.82    334.27 o 
  -1   0   2     1537.77     1680.86     29.16 o 
   1   0   2        0.32      180.84     31.35 o 
   2   0   2    35464.92    32561.73     35.39 o 
   3   0   2      638.54      520.85     65.55 o 
   4   0   2     6551.79     6630.14    474.02 o 
   5   0   2    13508.85    13654.96     46.22 o 
   6   0   2     8963.57     9981.23     57.33 o 
   7   0   2     2424.19     2619.25     32.58 o 
   8   0   2    30638.56    31715.39    234.98 o 
   9   0   2    13844.01    14803.15     48.70 o 
  10   0   2     4350.71     3902.95    223.21 o 
  11   0   2     8868.44     9122.13    341.34 o 
  12   0   2       71.00       95.03    104.37 o 
 -13   1   2       22.92      -41.44     57.28 o 
 -12   1   2     4079.44     4592.44     58.96 o 
 -11   1   2      966.78      799.33    113.73 o 
 -10   1   2     1364.49     1676.71     90.14 o 
  -9   1   2     6146.68     7155.05     76.56 o 
  -8   1   2    26713.85    27849.18     88.46 o 
  -7   1   2     5261.42     5643.88    366.67 o 
  -6   1   2     5939.19     7548.50    627.89 o 
  -5   1   2     8439.87     9132.74     75.57 o 
  -4   1   2    13049.78    13008.02    552.40 o 
  -3   1   2    18738.95    19330.26    188.14 o 
  -2   1   2    22648.28    21396.70    166.05 o 
  -1   1   2    15840.37    16549.20   1308.39 o 
   0   1   2    27157.45     9539.19  13756.74 o 
   1   1   2    27485.80    27647.86    641.97 o 
   2   1   2     2597.75     2493.95     34.78 o 
   3   1   2    39213.04    36596.45   1809.00 o 
   4   1   2     5385.06     4927.47    349.35 o 
   5   1   2      376.81      527.91     24.52 o 
   7   1   2    19223.84    18910.39    676.50 o 
   8   1   2        0.96     1217.15    553.81 o 
   9   1   2     4286.10     5551.61     44.62 o 
  10   1   2    18254.33    18238.46    598.78 o 
  11   1   2     2225.64     2466.97    235.35 o 
  12   1   2     1086.03     1335.11     52.77 o 
 -12   2   2       70.25      228.64     56.77 o 
 -11   2   2     9680.24     9193.02    418.26 o 
 -10   2   2    13439.45    13761.31    576.33 o 
  -9   2   2    15121.73    15063.86    228.68 o 
  -8   2   2    13392.25    13316.31    213.71 o 
  -7   2   2     9600.33    10631.29    154.54 o 
  -6   2   2     1420.83     3904.39    367.13 o 
  -5   2   2     2726.83     2798.67     45.14 o 
  -4   2   2      153.59       39.08     26.13 o 
  -3   2   2     8245.57     8014.59    153.46 o 
  -2   2   2    50752.62    52430.77     46.14 o 
   0   2   2    47223.39    49403.02    612.09 o 
   1   2   2    10423.72    12973.26     96.46 o 
   2   2   2   104934.65    97333.71   1586.62 o 
   3   2   2     5081.91     5164.06    108.61 o 
   4   2   2     1447.10     1284.89     43.73 o 
   5   2   2        2.70      -36.95     40.84 o 
   6   2   2      446.02     1665.25    484.24 o 
   7   2   2     7286.46     8048.29    454.82 o 
   8   2   2    17783.65    17735.45    716.62 o 
   9   2   2     6480.26     6400.23    210.73 o 
  10   2   2      991.37      901.62     88.50 o 
  11   2   2     6157.05     6040.12    123.15 o 
  12   2   2       39.74      150.19     53.84 o 
 -12   3   2     1144.10     1145.88     67.13 o 
 -11   3   2     5886.56     5501.44    117.40 o 
 -10   3   2    10370.15    10748.52    435.53 o 
  -9   3   2      446.77      904.60    292.34 o 
  -8   3   2    12056.69    14098.64    232.27 o 
  -7   3   2    10760.80    10299.60    140.56 o 
  -6   3   2        9.50     1826.12    647.84 o 
  -5   3   2      622.15      824.82     34.13 o 
  -4   3   2     1601.67     1817.50     55.36 o 
  -3   3   2    26788.26    25506.01    110.66 o 
  -2   3   2    39643.71    37353.59     59.63 o 
  -1   3   2     9502.04     8428.58    712.62 o 
   0   3   2     1933.10     2139.72     25.42 o 
   1   3   2     8362.60     8842.97    162.67 o 
   2   3   2      311.05      838.28    213.46 o 
   3   3   2    21134.95    19141.84    188.61 o 
   4   3   2     1249.35     1250.47     72.36 o 
   5   3   2     3076.06     3544.89     31.63 o 
   6   3   2     9873.84     9966.36   1301.26 o 
   7   3   2     3387.69     3385.14    338.18 o 
   8   3   2       40.16       21.35    125.19 o 
   9   3   2      967.11     1195.69     63.93 o 
  10   3   2     8988.82     8719.36    659.36 o 
  11   3   2      952.12      682.92     75.85 o 
  12   3   2      903.05      720.78     52.76 o 
 -12   4   2       27.43      199.39     48.93 o 
 -11   4   2     2721.28     2674.37    168.86 o 
 -10   4   2     6400.11     6719.10    123.22 o 
  -9   4   2      732.75      872.52    166.63 o 
  -8   4   2     1646.13     1581.79     39.91 o 
  -7   4   2     4359.47     4348.38     65.66 o 
  -6   4   2    11762.32    12329.08    325.14 o 
  -5   4   2     6396.65     6307.18     33.65 o 
  -4   4   2     3276.65     3172.15     29.90 o 
  -3   4   2     4118.72     3982.82     40.82 o 
  -1   4   2    25404.58    27611.84     57.01 o 
   0   4   2    64826.96    69365.46    400.26 o 
   1   4   2    43987.75    46595.37    931.22 o 
   2   4   2    61775.88    59523.68    624.23 o 
   3   4   2     4199.82     3978.19    241.19 o 
   4   4   2     3127.41     3655.39     47.30 o 
   5   4   2     6953.16     7644.48    866.41 o 
   6   4   2     6435.74     6066.89    393.41 o 
   7   4   2     7784.82     7844.11    306.56 o 
   8   4   2     2277.70     2509.83    102.94 o 
   9   4   2     3438.65     3232.87    136.06 o 
  10   4   2     1763.27     2370.15    438.10 o 
  11   4   2     2896.45     3081.85    196.92 o 
  12   4   2       92.17      -40.74     56.30 o 
 -12   5   2      388.77      345.65     50.85 o 
 -11   5   2     1217.16     1083.09     89.32 o 
 -10   5   2     3109.16     3431.67     61.70 o 
  -9   5   2      594.03      770.28     42.33 o 
  -8   5   2     3593.01     3645.44    172.83 o 
  -7   5   2     3214.73     3876.28     38.15 o 
  -6   5   2     2740.36     3221.99     52.57 o 
  -5   5   2    11623.74    12432.77     67.83 o 
  -4   5   2    11850.91    12653.15     52.04 o 
  -3   5   2    27739.65    26576.20     63.39 o 
  -2   5   2      505.73      619.87    152.90 o 
  -1   5   2    48468.01    49804.32    170.17 o 
   0   5   2   211039.31   209353.64   8115.53 o 
   1   5   2    37616.39    41013.04     81.26 o 
   2   5   2    13671.82    12569.05   1012.74 o 
   3   5   2     6829.73     6127.66     42.94 o 
   4   5   2     8940.65     8608.84     40.43 o 
   5   5   2     2355.66     4320.52    103.09 o 
   6   5   2    13742.16    14123.77    233.81 o 
   7   5   2     9217.11     8457.33    708.27 o 
   8   5   2    15291.28    15057.13    574.74 o 
   9   5   2     1377.95     1265.01     79.52 o 
  10   5   2      386.44      605.48    339.77 o 
  11   5   2      645.20      322.89    116.01 o 
  12   5   2     2205.52     2175.37     58.66 o 
 -12   6   2      751.45      658.02     51.43 o 
 -11   6   2     2680.70     2714.46    124.55 o 
 -10   6   2      879.33     1315.97    131.13 o 
  -9   6   2     3210.99     3064.82     46.27 o 
  -8   6   2    16598.94    17180.13     60.59 o 
  -7   6   2     2470.16     2930.54    281.39 o 
  -6   6   2     2261.96     3658.10     52.11 o 
  -5   6   2    10956.09    12713.13     67.43 o 
  -4   6   2    10213.16     9488.14     52.63 o 
  -3   6   2      472.90      745.94     61.51 o 
  -2   6   2    43037.12    38857.23    111.95 o 
  -1   6   2    20973.84    21194.55    588.00 o 
   0   6   2    49984.52    52001.54    106.65 o 
   1   6   2    31402.03    32160.52    343.46 o 
   2   6   2    13796.39    13170.52    208.53 o 
   3   6   2     5403.59     5225.74     41.02 o 
   4   6   2      678.54     1075.35    338.32 o 
   5   6   2     4541.92     4793.10    498.91 o 
   6   6   2     1027.85      777.96    417.99 o 
   7   6   2    25101.76    23865.38   1808.47 o 
   8   6   2      116.37      602.76    216.23 o 
   9   6   2     1297.87     1225.27    124.06 o 
  10   6   2      396.75      263.51     54.25 o 
  11   6   2     2208.72     2307.24     63.06 o 
  12   6   2      951.41     1200.57    105.01 o 
 -12   7   2     3413.97     3455.17     77.75 o 
 -11   7   2       89.99      111.27     73.45 o 
 -10   7   2       46.41       -0.53     64.56 o 
  -9   7   2     1775.92     1791.51     65.25 o 
  -8   7   2     4624.23     4937.71     66.71 o 
  -7   7   2    19542.82    21532.15     78.24 o 
  -6   7   2      736.37      676.64     49.27 o 
  -5   7   2    12340.79    12132.74     60.31 o 
  -4   7   2     1113.68     3314.76    681.69 o 
  -3   7   2     4160.21     3715.88     50.10 o 
  -2   7   2     2588.69     2254.60     29.94 o 
  -1   7   2   123317.91   118430.95   1452.55 o 
   0   7   2     8189.60     9681.58    758.34 o 
   1   7   2    56717.62    61685.87   2798.79 o 
   2   7   2      118.98      122.40     68.16 o 
   3   7   2      595.90      696.66    236.90 o 
   4   7   2     6242.22     7349.24   1159.63 o 
   5   7   2      155.09      375.63    144.12 o 
   6   7   2       95.94      163.27     40.09 o 
   7   7   2    12736.54    12684.49    687.28 o 
   8   7   2    16453.68    15575.13   1193.02 o 
   9   7   2       74.88      -75.22     53.58 o 
  10   7   2      668.26      592.95    189.89 o 
  11   7   2       18.64      245.42     61.16 o 
 -12   8   2      858.73      695.35     75.62 o 
 -11   8   2     1854.57     2304.28    145.17 o 
  -9   8   2       76.76      -29.28     59.76 o 
  -8   8   2     7293.78     7833.28     71.06 o 
  -7   8   2    13018.61    13849.29     75.83 o 
  -6   8   2      378.44      522.53     91.78 o 
  -5   8   2     1163.67      892.78     54.76 o 
  -4   8   2    10878.46    10275.11    183.22 o 
  -3   8   2      925.04     2166.79    466.12 o 
  -2   8   2    15697.70    14172.52    656.76 o 
  -1   8   2    24478.56    24013.88    696.18 o 
   0   8   2    44594.29    38925.32   2774.63 o 
   1   8   2    15437.35    17582.94    546.57 o 
   2   8   2     1181.04      993.15    303.96 o 
   3   8   2     1342.44     3278.44    552.11 o 
   4   8   2     5493.95     5488.43     77.70 o 
   5   8   2     2243.42     2203.02     58.76 o 
   6   8   2        5.51      399.74     40.78 o 
   7   8   2      629.28      452.06     47.88 o 
   8   8   2     5284.33     5716.16    288.57 o 
   9   8   2      422.90      780.95     74.14 o 
  10   8   2     5762.47     5736.66    201.66 o 
  11   8   2     3303.87     3116.01    273.59 o 
 -11   9   2       26.30       29.07     70.04 o 
 -10   9   2     3221.25     3319.15     74.62 o 
  -9   9   2     3932.68     4683.03     83.20 o 
  -8   9   2    17688.67    16560.94    732.89 o 
  -7   9   2        7.70       82.16     31.28 o 
  -6   9   2     5048.06     5159.64     69.95 o 
  -5   9   2     4249.15     4113.38     69.70 o 
  -4   9   2      461.88      538.65     23.95 o 
  -3   9   2     1520.51     1517.49    115.61 o 
  -2   9   2     2223.14     3396.00   1395.80 o 
  -1   9   2      693.64     3154.66    886.97 o 
   0   9   2    16516.54    16932.04    591.94 o 
   2   9   2      134.72      265.04    238.45 o 
   3   9   2      343.58      571.39    122.48 o 
   4   9   2       12.16       13.09     39.22 o 
   5   9   2    17251.40    18674.78    573.26 o 
   6   9   2    12259.38    12067.63    152.67 o 
   7   9   2     3567.07     3591.32     93.77 o 
   8   9   2      205.52      175.16    122.93 o 
   9   9   2     4502.66     4043.57    300.32 o 
  10   9   2     7896.66     7412.33    125.77 o 
  11   9   2      325.96      428.92    100.15 o 
 -11  10   2      332.22      649.16    107.49 o 
 -10  10   2     5032.97     4317.10    197.13 o 
  -9  10   2     4415.77     4499.24    151.57 o 
  -8  10   2     6155.15     6649.07    189.29 o 
  -7  10   2     1392.05     1610.93     40.33 o 
  -6  10   2     4222.65     5422.64     70.69 o 
  -5  10   2    22216.68    21900.61    484.16 o 
  -4  10   2       72.78      150.61     27.71 o 
  -3  10   2      893.63      739.71     31.30 o 
  -2  10   2      105.62      167.42     48.34 o 
  -1  10   2     1912.35     1801.73    122.24 o 
   0  10   2     4093.51     4054.91     39.19 o 
   1  10   2     1404.91     1704.49     22.37 o 
   2  10   2        0.76      208.32     39.39 o 
   3  10   2      704.07      664.83     43.96 o 
   4  10   2     5057.43     5125.53    227.70 o 
   5  10   2     2848.33     2989.29     49.92 o 
   6  10   2     1213.31     1699.76     50.78 o 
   7  10   2     3143.05     3598.43     56.00 o 
   8  10   2     1116.81     1967.68    458.33 o 
   9  10   2     7882.58     7087.61    370.97 o 
  10  10   2      627.26      740.86    251.03 o 
 -11  11   2     2201.92     1922.96     49.07 o 
 -10  11   2      396.73      678.49    128.88 o 
  -9  11   2     1233.32     1060.07     78.30 o 
  -8  11   2     4664.07     4636.15    140.33 o 
  -7  11   2     4860.58     4814.02    181.02 o 
  -6  11   2     6584.21     6234.93    104.35 o 
  -5  11   2     2787.01     3019.11    161.67 o 
  -4  11   2     2424.77     2420.21    249.63 o 
  -3  11   2    11015.39    18983.14   6670.91 o 
  -2  11   2    17928.66    17410.71     75.33 o 
  -1  11   2     1082.39     1211.83    190.79 o 
   0  11   2       33.28       22.97     20.27 o 
   1  11   2       22.41      104.97     34.78 o 
   2  11   2    16397.67    16439.08    311.76 o 
   3  11   2     1292.19     1295.24     46.86 o 
   4  11   2     9432.29     9936.08    234.83 o 
   5  11   2       17.99       21.52    105.51 o 
   6  11   2     4397.96     4716.48     56.62 o 
   7  11   2     1750.82     2168.18    136.58 o 
   8  11   2     5906.72     5846.42    346.72 o 
   9  11   2      157.21      143.15     61.67 o 
  10  11   2     9566.99     9230.97    697.66 o 
 -10  12   2     4283.88     4176.09     81.13 o 
  -9  12   2      595.96      622.81    155.82 o 
  -8  12   2      125.30      189.53     70.56 o 
  -7  12   2     6732.03     6601.69     61.99 o 
  -6  12   2     2110.03     2611.60    103.85 o 
  -5  12   2      488.40      547.76     95.13 o 
  -4  12   2      208.05      752.22     97.95 o 
  -3  12   2     5513.54     5864.10    159.23 o 
  -2  12   2    20243.42    19421.29     82.57 o 
  -1  12   2    21876.79    22205.70    454.44 o 
   0  12   2        6.25       45.69     41.49 o 
   1  12   2    13487.85    14567.13    128.57 o 
   2  12   2    15356.68    15839.10    150.08 o 
   3  12   2     1604.73     1394.94     86.66 o 
   4  12   2     4657.91     5195.33    215.38 o 
   5  12   2     9232.10     9218.91     64.44 o 
   6  12   2     1215.23     1161.88     78.60 o 
   7  12   2     3177.39     3760.32    140.37 o 
   8  12   2     1699.72     1929.44     89.17 o 
   9  12   2    18283.05    16275.79   1748.96 o 
 -10  13   2    14829.70    14118.96    385.13 o 
  -9  13   2     8559.85     8023.32    116.85 o 
  -8  13   2       84.67       97.34     32.26 o 
  -7  13   2      502.48      601.86     49.46 o 
  -6  13   2     1577.82     1658.60     65.74 o 
  -5  13   2        0.37      665.17    213.84 o 
  -4  13   2      775.94      935.28    315.79 o 
  -3  13   2     7016.82     6845.73     75.26 o 
  -2  13   2      950.32      981.51     61.16 o 
  -1  13   2     9183.56     9704.18    119.63 o 
   0  13   2     7622.10     7822.76    157.54 o 
   1  13   2    10755.39    10435.74    537.20 o 
   2  13   2     1136.81     1051.51     99.30 o 
   3  13   2      247.15       68.73    216.02 o 
   4  13   2      574.52      695.24    259.98 o 
   5  13   2    13094.29    13966.00    499.31 o 
   6  13   2      601.97     1179.59    309.34 o 
   7  13   2      258.83      309.81    156.93 o 
   8  13   2    12344.63    11933.26    115.31 o 
   9  13   2     3071.41     2694.95     97.21 o 
  -9  14   2    10125.54     9806.00    123.30 o 
  -8  14   2     7526.16     7237.72    114.60 o 
  -7  14   2       94.40       72.56     32.74 o 
  -6  14   2     1151.40     1591.27    208.59 o 
  -5  14   2     6728.98     6921.53    357.04 o 
  -4  14   2     9709.12    10539.37    103.15 o 
  -3  14   2     2886.10     3113.13     71.11 o 
  -2  14   2    14486.21    13747.35     82.60 o 
  -1  14   2      128.86      209.96     48.94 o 
   0  14   2    14264.62    14256.99    382.53 o 
   1  14   2       12.17      128.07     35.94 o 
   2  14   2     7692.82     8005.98   1482.03 o 
   3  14   2     2856.63     2805.40    140.95 o 
   4  14   2     4938.36     5610.35    222.36 o 
   5  14   2     2494.04     3635.14    624.33 o 
   6  14   2     5607.06     5321.66     70.68 o 
   7  14   2     6498.27     6209.04     72.24 o 
   8  14   2      194.72      369.39    182.23 o 
  -9  15   2        4.09      -14.57     33.52 o 
  -8  15   2      836.93      831.72     79.03 o 
  -7  15   2      298.68      568.95     52.95 o 
  -6  15   2     1461.84     1926.46     50.68 o 
  -5  15   2    13830.64    14112.43    244.00 o 
  -4  15   2      625.56      325.68     78.30 o 
  -3  15   2    10413.28    10045.58     84.47 o 
  -2  15   2     6608.65     6573.21     82.46 o 
  -1  15   2    12919.59    12405.63    341.15 o 
   0  15   2     1373.89     1299.01    170.36 o 
   1  15   2     8894.52     9450.55    165.98 o 
   2  15   2      888.95     1533.35    308.83 o 
   3  15   2       54.34     -126.79    108.84 o 
   4  15   2     7784.25     8776.77    577.36 o 
   5  15   2      736.16      954.87     67.08 o 
   7  15   2        2.71      197.09    119.04 o 
   8  15   2        0.31        4.64     74.25 o 
  -8  16   2       20.09       91.55     35.90 o 
  -7  16   2       53.17       93.47     45.79 o 
  -6  16   2    16718.63    16929.88    112.90 o 
  -5  16   2     1284.08     1268.14     57.96 o 
  -4  16   2     2413.84     1882.70     79.90 o 
  -3  16   2       90.05      628.69     81.74 o 
  -2  16   2       25.76     -148.23     77.67 o 
  -1  16   2      157.84      170.71     25.62 o 
   0  16   2    17584.77    18674.14    327.48 o 
   1  16   2      587.40      649.66    177.90 o 
   2  16   2     1368.64     1520.56    346.78 o 
   3  16   2     1348.13     1257.97    124.98 o 
   4  16   2     2800.64     2414.66    191.20 o 
   5  16   2     9089.00     9631.13    304.04 o 
   6  16   2      877.64      949.44    270.79 o 
   7  16   2       46.30      250.57     74.28 o 
  -7  17   2     1051.04     1209.63     74.89 o 
  -6  17   2      558.58      674.22    117.47 o 
  -5  17   2    13601.20    14019.34    112.81 o 
  -4  17   2        8.88     -113.64     79.59 o 
  -3  17   2     1333.87     1477.91     79.18 o 
  -2  17   2     1103.73      876.86    159.15 o 
  -1  17   2     1132.17     1071.63    199.60 o 
   0  17   2     3002.45     3034.60    179.73 o 
   1  17   2      133.76      340.11    267.19 o 
   2  17   2     1193.67     1029.40     67.94 o 
   3  17   2       15.63      -60.48     65.60 o 
   4  17   2      443.85      358.87     89.41 o 
   5  17   2    12011.66    11992.63    146.66 o 
   6  17   2      357.61      474.65     95.24 o 
  -6  18   2      527.76      760.66     72.74 o 
  -5  18   2     3271.59     3841.36     72.76 o 
  -4  18   2      477.10      546.06     84.10 o 
  -3  18   2     4978.94     5631.36     95.37 o 
  -2  18   2      417.25      437.63     83.98 o 
  -1  18   2     1298.93     1500.58    181.51 o 
   0  18   2     6280.28     6014.76    776.52 o 
   1  18   2     6909.16     6563.89    382.14 o 
   2  18   2      676.66      608.05     67.70 o 
   3  18   2     1524.83     1424.29    116.75 o 
   4  18   2     6732.93     6631.71    831.12 o 
   5  18   2     8185.22     8291.42    144.69 o 
  -5  19   2      140.58      989.50    146.19 o 
  -4  19   2      657.15      580.18     95.75 o 
  -3  19   2     2415.73     2069.79     93.25 o 
  -2  19   2     9308.95     9160.21    108.19 o 
  -1  19   2     8306.01     6643.98    884.11 o 
   0  19   2     4726.60     5186.00    186.37 o 
   1  19   2      901.43     1375.50    165.38 o 
   2  19   2     4542.18     4230.85    216.25 o 
   3  19   2        3.01      182.36     77.62 o 
  -2  20   2     9217.33     9509.36    115.90 o 
  -1  20   2      675.16      603.55     98.92 o 
   0  20   2      375.21      615.76     67.94 o 
   1  20   2     1484.53     1449.42    116.61 o 
  -3 -21   3      128.29      180.17     46.17 o 
  -2 -21   3       17.41       88.03     46.66 o 
  -1 -21   3    16642.65    18018.48     91.26 o 
   0 -21   3       35.21      -17.86     63.81 o 
   1 -21   3      478.56     1221.58     71.83 o 
   2 -21   3     1777.81     1561.41     76.86 o 
   3 -21   3      151.62      153.78     70.33 o 
   4 -21   3      358.62      295.50     69.62 o 
  -4 -20   3     1132.28     1300.05    418.53 o 
  -3 -20   3     1214.73     1250.24    102.90 o 
  -2 -20   3     6700.41     6773.36    126.79 o 
  -1 -20   3     3584.91     4104.42    102.88 o 
   0 -20   3    10216.76    11715.78    198.22 o 
   1 -20   3        0.05      266.92     39.82 o 
   2 -20   3     2151.41     1763.07     43.63 o 
   4 -20   3     1585.01     1243.49     74.64 o 
   5 -20   3      113.49       80.17     60.35 o 
   6 -20   3    22493.23    23203.59    263.61 o 
  -6 -19   3    19571.78    20966.16    480.75 o 
  -5 -19   3       62.56      184.96     54.47 o 
  -4 -19   3     8426.73    10767.34   2762.34 o 
  -3 -19   3      593.32      536.24     42.74 o 
  -2 -19   3     9691.04    10084.42    153.32 o 
  -1 -19   3     4575.30     4366.60    101.91 o 
   0 -19   3     5071.31     6282.20     58.67 o 
   1 -19   3        4.13      180.31     44.74 o 
   2 -19   3     3924.75     3105.67    450.24 o 
   3 -19   3      192.56      243.91     64.04 o 
   4 -19   3        5.83     -190.00    122.67 o 
   5 -19   3     4712.66     5997.44    207.91 o 
   6 -19   3     4323.85     5371.63   1537.07 o 
   7 -19   3    18687.35    17694.56    636.54 o 
  -7 -18   3     5445.26     6415.46    324.14 o 
  -6 -18   3       19.88      325.64    103.81 o 
  -5 -18   3    13571.68    13611.96    163.81 o 
  -4 -18   3      153.90      326.54    102.74 o 
  -3 -18   3     5148.22     7184.41   1738.53 o 
  -2 -18   3     1249.37     1318.32    145.52 o 
  -1 -18   3    14215.85    14833.57    400.88 o 
   0 -18   3       88.32      247.19    136.49 o 
   1 -18   3      522.44     1526.89    190.11 o 
   2 -18   3     3666.20     3680.73     53.77 o 
   3 -18   3     2198.44     1990.23     60.74 o 
   4 -18   3       74.02      169.82     56.45 o 
   5 -18   3     1077.41     1723.87    785.10 o 
   6 -18   3     5968.36     5933.01    257.55 o 
   7 -18   3     1720.96     1882.72     55.15 o 
   8 -18   3     2162.20     2403.97     70.21 o 
  -7 -17   3      335.96      946.53     81.37 o 
  -6 -17   3     7747.79     7449.59    105.38 o 
  -5 -17   3     1517.59     1396.22     75.86 o 
  -4 -17   3     3523.59     3417.19     50.38 o 
  -3 -17   3      163.87       69.35     60.08 o 
  -2 -17   3      125.42       81.82     39.14 o 
  -1 -17   3     3519.56     3501.18    123.82 o 
   0 -17   3     2174.84     2735.41    149.25 o 
   1 -17   3     2521.78     2667.29     81.77 o 
   2 -17   3      978.24     1057.73     31.31 o 
   3 -17   3      403.93      400.25     34.43 o 
   4 -17   3     2489.58     2545.64     66.99 o 
   5 -17   3       47.25      134.88     49.44 o 
   6 -17   3       83.36       94.55     27.31 o 
   7 -17   3      324.72      486.54     29.60 o 
   8 -17   3     2461.55     2619.80    144.79 o 
  -8 -16   3      179.35      101.93     81.25 o 
  -7 -16   3     3548.14     3050.06    251.71 o 
  -6 -16   3       88.73       87.37     64.23 o 
  -5 -16   3      404.07     1296.27    246.69 o 
  -4 -16   3     2621.42     2329.76     59.97 o 
  -3 -16   3     1313.20     1475.07     53.16 o 
  -2 -16   3     1542.81     1256.60    142.99 o 
  -1 -16   3       88.08      131.36     34.35 o 
   0 -16   3     1328.11     1485.00     34.00 o 
   1 -16   3      159.80      248.15     62.98 o 
   2 -16   3     6498.11     6230.67     82.26 o 
   3 -16   3      471.26      449.69     33.58 o 
   4 -16   3     2124.10     3281.98   1269.04 o 
   5 -16   3     1544.57     1795.62     26.13 o 
   6 -16   3     1832.90     2072.29     58.23 o 
   7 -16   3      890.57      854.00     59.88 o 
   8 -16   3    10660.08     9391.05     62.06 o 
   9 -16   3     2020.69     2176.48     39.07 o 
  -9 -15   3     3115.74     3050.58     91.86 o 
  -8 -15   3    17521.06    15952.95    491.89 o 
  -7 -15   3       90.95      146.07    192.09 o 
  -6 -15   3     1556.78     2114.72    127.99 o 
  -5 -15   3     1882.90     1523.31     59.45 o 
  -4 -15   3     1509.01     1733.46    313.84 o 
  -3 -15   3     4924.98     4879.41     75.36 o 
  -2 -15   3       10.66      125.67    138.85 o 
  -1 -15   3     2987.79     3167.71    176.13 o 
   0 -15   3      430.02      556.21     39.47 o 
   1 -15   3     6480.36     6687.68     65.48 o 
   2 -15   3       50.30       85.90     31.75 o 
   3 -15   3     6686.86     6130.38    126.07 o 
   4 -15   3     2267.27     2270.27     83.34 o 
   5 -15   3     1539.43     1814.03     26.59 o 
   6 -15   3    14195.65    14636.55    238.47 o 
   7 -15   3     1430.10     1551.05     41.58 o 
   8 -15   3        2.64       26.42     38.23 o 
   9 -15   3    11001.52    11118.34    158.58 o 
  10 -15   3      121.86       43.93     58.91 o 
  -9 -14   3     1764.24     1770.17    134.71 o 
  -8 -14   3     8087.29     7200.48    316.60 o 
  -7 -14   3     5844.78     4909.30    392.59 o 
  -6 -14   3     4177.47     5236.44     80.06 o 
  -5 -14   3     1783.92     1693.58     58.16 o 
  -4 -14   3    10179.99     9453.33    359.47 o 
  -3 -14   3    20771.00    20412.22    445.81 o 
  -2 -14   3     9044.42    11531.79   2808.61 o 
  -1 -14   3    10189.79     9700.04    502.46 o 
   0 -14   3     2944.12     3562.65     66.62 o 
   1 -14   3    10375.70    10738.58    156.64 o 
   2 -14   3     7546.58     6950.00    462.40 o 
   3 -14   3      102.15      114.14     70.45 o 
   4 -14   3    22844.42    22003.83    550.99 o 
   5 -14   3     5295.21     5868.53     30.15 o 
   6 -14   3     2306.12     2271.80     34.64 o 
   7 -14   3    12522.09    12639.97    233.43 o 
   8 -14   3    13600.71    13172.70    270.93 o 
   9 -14   3      924.41      933.13     62.51 o 
  10 -14   3      791.85      979.01     30.22 o 
 -10 -13   3      971.04      701.43     86.86 o 
  -9 -13   3     5536.31     5130.35    142.86 o 
  -8 -13   3     4897.77     5621.11     71.44 o 
  -7 -13   3     1719.79     1970.72    153.08 o 
  -6 -13   3       98.99      275.68     58.24 o 
  -5 -13   3     7355.45     6394.91     61.20 o 
  -4 -13   3    23149.69    17462.41   4099.81 o 
  -3 -13   3    10854.13    10736.12     96.79 o 
  -2 -13   3    18090.27    17643.68    252.58 o 
  -1 -13   3    46528.95    43595.11   2423.14 o 
   0 -13   3      229.98      278.66     36.74 o 
   1 -13   3     6684.15     9449.04    502.67 o 
   2 -13   3      441.60      455.35     78.08 o 
   3 -13   3    22509.83    19447.30    671.90 o 
   4 -13   3     9307.27     9476.14    345.71 o 
   5 -13   3    10123.72     9684.61    277.25 o 
   6 -13   3    10255.64    10789.14     77.94 o 
   7 -13   3     6854.97     7127.01    176.44 o 
   8 -13   3     1001.88      842.18     26.65 o 
   9 -13   3      323.88      212.03     27.82 o 
  10 -13   3     4112.42     3972.89    145.60 o 
  11 -13   3     2128.26     2306.12    130.95 o 
 -10 -12   3     1322.43     1036.83    609.57 o 
  -9 -12   3      113.42      207.39     66.56 o 
  -8 -12   3     4236.41     4442.05    477.55 o 
  -7 -12   3      347.72      976.23    172.24 o 
  -6 -12   3    14908.37    14823.99    402.92 o 
  -5 -12   3     7759.11     7928.26    473.88 o 
  -4 -12   3        1.29      -61.72     44.71 o 
  -3 -12   3    45974.56    43316.22   1167.09 o 
  -2 -12   3     4799.60     4329.84     99.44 o 
  -1 -12   3     3087.64     3796.17   1021.48 o 
   0 -12   3     2877.14     3266.90     74.64 o 
   1 -12   3       55.50      359.48     53.30 o 
   2 -12   3    10573.28     9088.15    114.26 o 
   3 -12   3    13898.38    13875.85    133.01 o 
   4 -12   3       43.12      171.88     36.27 o 
   5 -12   3    10833.84    10941.27    248.88 o 
   6 -12   3    12156.09    12760.63    202.41 o 
   7 -12   3       48.22       23.06     33.06 o 
   8 -12   3     1956.11     2058.33     57.39 o 
   9 -12   3      279.01      315.47     43.54 o 
  10 -12   3        1.01      194.19     87.94 o 
  11 -12   3    15124.94    14594.28    685.08 o 
 -11 -11   3     4573.65     3978.07     81.97 o 
 -10 -11   3     5993.80     7995.92   2404.20 o 
  -9 -11   3     2515.70     3423.77    932.98 o 
  -8 -11   3      160.37      215.99     60.41 o 
  -7 -11   3      146.31      -59.83     61.82 o 
  -6 -11   3     6980.28     7951.82     74.12 o 
  -5 -11   3     1147.67     1537.02     49.60 o 
  -4 -11   3     5134.59     4988.57    121.14 o 
  -3 -11   3     1718.10     1813.15     86.45 o 
  -2 -11   3    20184.13    20120.72    136.53 o 
  -1 -11   3    12679.65    13333.59    427.55 o 
   0 -11   3     1662.08     4403.26    132.13 o 
   1 -11   3    10853.90    12558.54    186.21 o 
   2 -11   3     5122.92     5213.92    932.22 o 
   3 -11   3       93.55       39.95     22.73 o 
   4 -11   3     5557.95     5439.26     28.87 o 
   6 -11   3     2475.78     2663.85     91.75 o 
   7 -11   3    18385.50    18707.44    356.30 o 
   8 -11   3     2135.71     2282.35     79.44 o 
   9 -11   3      410.47      524.67    140.26 o 
  10 -11   3     8297.74     7831.53    346.94 o 
  11 -11   3     3322.81     3097.62    128.89 o 
 -11 -10   3     6577.88     6676.58    690.74 o 
 -10 -10   3     2953.20     2529.04    264.77 o 
  -9 -10   3     3558.15     3254.80     87.82 o 
  -8 -10   3     1970.29     1954.53     60.20 o 
  -7 -10   3    10410.72    11249.85    287.16 o 
  -6 -10   3      142.69      381.29     41.91 o 
  -5 -10   3    13408.44    13670.03    288.49 o 
  -4 -10   3     4993.91     4349.83     92.24 o 
  -3 -10   3     2975.69     2726.84     52.25 o 
  -2 -10   3      967.45     2211.46    424.54 o 
  -1 -10   3    14647.14    16452.53   3117.85 o 
   0 -10   3      250.22      408.28     54.17 o 
   1 -10   3     5114.92     5778.19    141.04 o 
   2 -10   3       34.92      108.55     30.97 o 
   3 -10   3    15273.21    15232.08    558.37 o 
   4 -10   3     9938.27     9363.44    170.98 o 
   5 -10   3       60.20       54.77     37.67 o 
   6 -10   3     8952.86     9656.54    268.64 o 
   7 -10   3      234.95      306.42     32.18 o 
   8 -10   3     2048.75     1956.52    166.85 o 
   9 -10   3    14063.62    13721.39    234.99 o 
  10 -10   3     2462.42     2484.47     64.33 o 
  11 -10   3      346.49      331.97     53.97 o 
 -11  -9   3     3241.57     3288.89     72.48 o 
 -10  -9   3     9152.91     8374.67    428.61 o 
  -9  -9   3     6510.93     6690.33    153.64 o 
  -8  -9   3     6324.09     6179.50     79.72 o 
  -7  -9   3       29.67      523.42     63.70 o 
  -6  -9   3    16649.46    14716.05    739.13 o 
  -5  -9   3      495.96      481.43     59.78 o 
  -4  -9   3     1739.50     1163.57     39.66 o 
  -3  -9   3     7830.39     7435.23    167.66 o 
  -2  -9   3     7650.03     7988.26     54.65 o 
  -1  -9   3      470.68      445.31     38.19 o 
   0  -9   3     1138.61     1442.35     51.65 o 
   1  -9   3     1272.59     1390.52    244.12 o 
   2  -9   3     2294.95     1869.24     46.43 o 
   3  -9   3     3491.73     3755.48     66.70 o 
   4  -9   3    32565.73    30039.43    281.28 o 
   5  -9   3     1194.67     1439.78     57.80 o 
   6  -9   3       47.47      292.94     23.31 o 
   7  -9   3     7694.32     8675.99    209.34 o 
   8  -9   3    10065.92    10108.86    559.64 o 
   9  -9   3        3.87      166.28    165.81 o 
  10  -9   3       74.36       75.36     39.04 o 
  11  -9   3     6759.95     6978.52     96.14 o 
  12  -9   3      749.60      581.81     46.25 o 
 -12  -8   3     2950.84     3061.36     77.13 o 
 -11  -8   3      196.52      208.11     65.99 o 
 -10  -8   3     2307.62     1873.62    145.25 o 
  -9  -8   3     4776.08     4278.27     98.08 o 
  -8  -8   3     1595.70     2632.04     54.02 o 
  -7  -8   3    11773.79    11840.20    218.37 o 
  -6  -8   3     1195.21     1286.02    167.62 o 
  -5  -8   3     3480.07     3383.72    324.00 o 
  -4  -8   3    49780.52    49630.99    415.41 o 
  -3  -8   3     8321.74     7219.73     48.84 o 
  -2  -8   3    12783.16    12620.50     49.10 o 
  -1  -8   3     1396.81     1668.62     37.01 o 
   0  -8   3       24.24       24.17     29.18 o 
   1  -8   3      360.89      638.63    150.20 o 
   2  -8   3     2030.69     2150.23     64.43 o 
   3  -8   3    24540.62    21693.73    704.43 o 
   4  -8   3    22097.17    17196.19   2776.81 o 
   5  -8   3     3573.71     3354.68    115.90 o 
   6  -8   3     1901.91     2048.04    141.03 o 
   7  -8   3     5379.44     5198.33     64.57 o 
   8  -8   3     8890.42     9571.94    647.39 o 
   9  -8   3     7875.49     8011.10     55.86 o 
  10  -8   3        3.60      -56.81     90.52 o 
  11  -8   3    16921.06    14535.74     66.76 o 
  12  -8   3      987.18     1162.18     95.51 o 
 -12  -7   3      368.63      566.93    178.01 o 
 -11  -7   3     7502.12     7347.47    341.64 o 
 -10  -7   3     1708.02     1361.29    198.08 o 
  -9  -7   3      275.47      610.49    247.45 o 
  -8  -7   3    12435.71    12780.40    123.44 o 
  -7  -7   3      245.49      907.06    104.86 o 
  -6  -7   3     2480.12     2328.24    119.46 o 
  -5  -7   3     2508.00     1504.63     58.04 o 
  -4  -7   3     6341.70     5557.69    460.64 o 
  -3  -7   3    98217.67    88163.72   3871.01 o 
  -2  -7   3     1703.80     2094.41     70.16 o 
  -1  -7   3     1125.36     1438.93     26.01 o 
   0  -7   3      471.49      623.74     40.75 o 
   1  -7   3     1744.39     1591.84     32.18 o 
   2  -7   3      326.86      294.62     16.40 o 
   3  -7   3   106857.15    98389.84   1955.30 o 
   4  -7   3    17119.93    18434.30   1299.11 o 
   5  -7   3    35668.14    37011.80   4148.72 o 
   6  -7   3     4607.95     4662.11     48.99 o 
   7  -7   3     2542.60     2735.00     32.18 o 
   8  -7   3    16068.28    16636.13    955.38 o 
   9  -7   3     1314.94     1444.57     91.17 o 
  10  -7   3      223.65      488.30     40.07 o 
  11  -7   3      918.17     1400.86     65.50 o 
  12  -7   3     2582.06     2362.05    244.70 o 
 -12  -6   3       87.35      150.51    144.25 o 
 -11  -6   3    15741.01    16067.86    293.91 o 
 -10  -6   3      109.26     1120.38    478.41 o 
  -9  -6   3      498.54      474.49     58.24 o 
  -8  -6   3     2336.22     2377.89     53.19 o 
  -7  -6   3     2378.48     2600.96     62.09 o 
  -6  -6   3     2271.52     2391.30     54.81 o 
  -5  -6   3    20092.10    22997.13   1327.07 o 
  -4  -6   3    56253.11    49301.71   4192.08 o 
  -3  -6   3    98759.55    95886.60    850.61 o 
  -2  -6   3    11364.43    11749.45    541.22 o 
  -1  -6   3     3363.98     3502.18     62.42 o 
   0  -6   3      428.23      458.43     21.95 o 
   1  -6   3     1765.82     1938.21     61.35 o 
   2  -6   3     4244.84     4114.99    100.79 o 
   3  -6   3    13871.70    12812.22    118.41 o 
   4  -6   3    55320.77    52239.99    962.39 o 
   5  -6   3     1280.75     1382.78     23.04 o 
   6  -6   3      376.94      291.58     17.94 o 
   7  -6   3     5476.77     5702.08    117.87 o 
   8  -6   3     6785.43     7507.50    218.27 o 
   9  -6   3     1825.28     2010.98     30.16 o 
  10  -6   3     1137.72     1051.08    177.08 o 
  11  -6   3     1219.39     1563.96     59.55 o 
  12  -6   3     1994.62     1632.66     65.71 o 
 -12  -5   3     2457.67     2517.81     92.93 o 
 -11  -5   3     1955.44     1870.06     92.95 o 
 -10  -5   3     2898.65     2928.40    442.74 o 
  -9  -5   3      749.85      709.31     68.45 o 
  -8  -5   3     8166.28     8666.10    147.50 o 
  -7  -5   3     3347.24     3357.12    233.02 o 
  -6  -5   3        3.61       21.53     36.12 o 
  -5  -5   3     6783.93     6707.40     67.53 o 
  -4  -5   3    37501.93    35432.11   1479.38 o 
  -3  -5   3     2321.82     2294.58    158.92 o 
  -2  -5   3     9419.78     9798.80    271.36 o 
  -1  -5   3     3625.41     3989.17    478.07 o 
   0  -5   3      111.00      214.28     24.98 o 
   1  -5   3     7327.84     7502.28    112.79 o 
   2  -5   3     2131.27     2136.92     36.65 o 
   3  -5   3     6637.61     6655.50     19.34 o 
   4  -5   3    27964.86    26590.11     38.77 o 
   5  -5   3     5866.60     5349.87     89.55 o 
   6  -5   3     8983.89     9637.53    302.95 o 
   7  -5   3        2.77        6.08     33.24 o 
   8  -5   3      896.42     1008.25     24.92 o 
   9  -5   3      374.30      493.66     70.77 o 
  10  -5   3     5972.23     5665.99    179.76 o 
  11  -5   3     5549.45     5613.42    139.62 o 
  12  -5   3     3387.27     3687.82     70.14 o 
 -12  -4   3      851.02     1029.99    111.51 o 
 -11  -4   3       14.84       63.53     64.71 o 
 -10  -4   3     5593.70     4554.66     83.61 o 
  -9  -4   3      486.50      364.46     76.01 o 
  -8  -4   3      309.40      534.15     55.89 o 
  -7  -4   3      269.07      213.58     49.08 o 
  -6  -4   3    15343.38    14434.16    455.83 o 
  -5  -4   3     1618.68     1721.97    113.26 o 
  -4  -4   3    20424.54    20108.31    191.32 o 
  -3  -4   3     5278.60     4743.91     72.85 o 
  -2  -4   3     3274.74     2853.09    150.81 o 
  -1  -4   3      217.98      514.81    114.88 o 
   0  -4   3       52.74      113.15     18.52 o 
   1  -4   3      550.23      517.80     23.05 o 
   2  -4   3      667.50      732.50     25.66 o 
   3  -4   3     9092.36     8027.65    166.85 o 
   4  -4   3       22.31       26.05     11.58 o 
   5  -4   3      793.74     1004.00     25.68 o 
   6  -4   3     6359.32     8124.40     39.06 o 
   7  -4   3     3793.08     3850.34    117.95 o 
   8  -4   3     7282.81     7505.56    409.82 o 
   9  -4   3      203.05      135.76     31.01 o 
  10  -4   3      308.73      539.22    196.18 o 
  11  -4   3    20210.56    19378.54     61.57 o 
  12  -4   3     1148.32     1477.94     44.73 o 
 -12  -3   3     1521.14     1805.11     99.04 o 
 -11  -3   3     5431.84     5364.68    103.16 o 
  -9  -3   3       55.66       60.27     63.52 o 
  -7  -3   3     1878.75     1972.93     69.57 o 
  -6  -3   3     7526.70    10000.56    350.29 o 
  -5  -3   3     1007.26      911.80    152.23 o 
  -4  -3   3     4123.95     4140.84    451.17 o 
  -3  -3   3    16833.57    15644.47   1326.42 o 
  -2  -3   3    14535.69    13450.55    819.68 o 
  -1  -3   3     4369.16     4207.17    122.25 o 
   0  -3   3       11.09      166.20    100.63 o 
   1  -3   3      587.28      696.32    118.50 o 
   2  -3   3    16740.77    15334.86    510.75 o 
   3  -3   3    30087.20    28751.84   1455.16 o 
   4  -3   3    14921.92    15077.71     32.45 o 
   5  -3   3     2617.73     2824.98     19.53 o 
   6  -3   3    23710.01    26036.64   1688.50 o 
   7  -3   3     5603.34     6168.93    387.43 o 
   8  -3   3     2164.06     2511.26    262.96 o 
   9  -3   3     1673.05     1443.85    188.03 o 
  10  -3   3    17031.61    16063.01     50.13 o 
  11  -3   3    11570.62    11307.21    388.54 o 
  12  -3   3     2219.19     2568.38    136.92 o 
 -12  -2   3     1779.44     1821.63     64.10 o 
 -11  -2   3    16683.73    16995.78    148.66 o 
  -9  -2   3     3891.65     3608.95    143.05 o 
  -7  -2   3     9615.49     9325.57    736.78 o 
  -6  -2   3    26388.52    29176.95    229.39 o 
  -5  -2   3     2144.16     2694.82    105.73 o 
  -4  -2   3     9525.34    10276.61    693.82 o 
  -3  -2   3    50935.65    51918.44   5373.96 o 
  -2  -2   3        6.82       34.25     21.90 o 
  -1  -2   3     5401.37     5885.85     48.28 o 
   0  -2   3       32.86      137.25     12.50 o 
   1  -2   3     5394.06     3249.99   1742.51 o 
   2  -2   3     1408.53     1700.12     11.97 o 
   3  -2   3    92397.06    84712.45   2504.94 o 
   4  -2   3    21390.49    21687.77    398.91 o 
   5  -2   3     9374.35    10032.43    328.35 o 
   6  -2   3    34421.70    38696.77   2374.13 o 
   7  -2   3     6328.13     6111.85     29.43 o 
   8  -2   3      133.66      259.16     78.74 o 
   9  -2   3      159.97      111.69     40.10 o 
  10  -2   3     3315.26     3507.20     58.17 o 
  11  -2   3      585.29      687.08     94.24 o 
  12  -2   3      554.54      698.33     44.12 o 
 -12  -1   3      351.18      490.11     82.52 o 
 -11  -1   3     9062.70     9425.32    165.69 o 
 -10  -1   3    15481.26    15004.18    104.20 o 
  -8  -1   3      203.14      228.82     57.43 o 
  -7  -1   3     2430.66     3181.84    139.18 o 
  -6  -1   3    39278.32    43847.21     89.27 o 
  -5  -1   3    18543.84    16745.67    223.61 o 
  -4  -1   3    37100.54    36534.70     47.14 o 
  -3  -1   3   121682.44   110600.45   1081.53 o 
  -2  -1   3     4591.70     4404.13     35.28 o 
  -1  -1   3    37688.71    37208.77   1488.93 o 
   0  -1   3       24.04       63.08      9.47 o 
   1  -1   3    42982.74    40383.22   1024.47 o 
   2  -1   3     8315.58     7658.62   2492.66 o 
   3  -1   3    81143.00    70747.20   6323.33 o 
   4  -1   3    50518.52    47962.55    124.86 o 
   5  -1   3    19411.07    19028.17    271.22 o 
   6  -1   3     2766.91     4369.13    263.50 o 
   7  -1   3    12324.19    13721.92     52.97 o 
   8  -1   3     1037.23     1293.88     28.81 o 
   9  -1   3     5653.99     5606.69    152.18 o 
  10  -1   3     1522.52     1512.29     41.21 o 
  11  -1   3     2892.07     2817.95    250.32 o 
  12  -1   3     1026.44      977.63    209.49 o 
 -12   0   3     1348.30     1249.23    101.71 o 
 -11   0   3     1668.18     1685.96     59.46 o 
 -10   0   3     1994.80     1897.12     46.33 o 
  -8   0   3     1269.79     1486.34    110.10 o 
  -7   0   3    16738.58    17031.12    153.73 o 
  -6   0   3     2740.39     4536.33    651.58 o 
  -5   0   3    11875.46    11856.74   1227.21 o 
  -4   0   3    45782.98    42121.90    111.30 o 
  -3   0   3    12075.46    11222.45    106.64 o 
  -2   0   3     5655.13     9251.38    985.79 o 
  -1   0   3    26948.62    27942.61    113.01 o 
   0   0   3        1.73       30.16     18.15 o 
   1   0   3    20694.45    21735.22    870.71 o 
   2   0   3    41577.34    38323.63    206.76 o 
   3   0   3     5048.17     4684.84    137.73 o 
   4   0   3    17257.10    15009.26   1444.15 o 
   5   0   3     4237.85     4368.43     54.65 o 
   6   0   3    52686.86    59149.05    392.84 o 
   7   0   3     3676.52     3729.58    144.86 o 
   8   0   3     3571.23     3245.75     43.39 o 
   9   0   3        6.23      323.43    132.10 o 
  10   0   3      375.31      262.84     39.02 o 
  11   0   3     1772.53     1863.28     98.41 o 
  12   0   3     1308.15     1747.52    174.24 o 
 -12   1   3      568.81      596.05     59.33 o 
 -11   1   3     1191.57     1361.22    158.21 o 
 -10   1   3      972.86      716.09     88.00 o 
  -9   1   3     1941.09     1775.72     70.37 o 
  -8   1   3      220.15      594.15     39.80 o 
  -7   1   3      954.67     1371.74     62.95 o 
  -6   1   3    57719.09    60087.78    377.58 o 
  -5   1   3     8006.00     7369.98    142.43 o 
  -4   1   3     7295.96     7417.93    750.61 o 
  -3   1   3    37307.50    35861.77    335.92 o 
  -2   1   3    70544.52    65792.80    603.14 o 
  -1   1   3    12313.01    11698.00     38.19 o 
   0   1   3      125.86      215.16     27.08 o 
   1   1   3     3274.41     4310.30    186.11 o 
   2   1   3    48469.95    47611.01    746.08 o 
   3   1   3    69705.88    65662.79   1099.56 o 
   4   1   3     4429.61     4284.00    374.62 o 
   5   1   3    20870.22    19340.13   1910.76 o 
   6   1   3       45.70     1580.32    534.56 o 
   7   1   3     8382.36     9608.54    249.11 o 
   8   1   3    25154.79    25220.23   1702.35 o 
   9   1   3     2241.39     2098.69    180.28 o 
  10   1   3        9.32      -38.39     60.73 o 
  11   1   3     7993.76     8330.79    375.95 o 
  12   1   3      492.39      620.06     49.73 o 
 -12   2   3     1412.39     1673.09    181.02 o 
 -11   2   3     1572.49     1846.60     77.31 o 
 -10   2   3     1105.02     1035.87    105.29 o 
  -9   2   3     3308.50     3618.41     46.74 o 
  -8   2   3    19180.12    21752.90    377.87 o 
  -7   2   3    13991.47    13815.16    257.79 o 
  -6   2   3       55.95     2149.04    582.86 o 
  -5   2   3    19362.18    19222.14   1018.96 o 
  -4   2   3    20550.24    19473.86     63.05 o 
  -3   2   3    18091.44    17176.12    174.00 o 
  -2   2   3      709.26      779.88    147.31 o 
   0   2   3       94.44      249.64     22.96 o 
   1   2   3    66766.23    66733.13    194.03 o 
   2   2   3     8822.85     9363.28    587.41 o 
   3   2   3     2432.98     2833.57     25.38 o 
   4   2   3    28194.00    26063.79    532.37 o 
   5   2   3      988.67     1228.30     27.91 o 
   6   2   3      663.28      639.47    126.52 o 
   7   2   3    12243.31    12028.94     42.81 o 
   8   2   3     8996.12    10817.65     59.05 o 
   9   2   3    11720.13    11627.07    200.49 o 
  10   2   3     1360.04     1258.53     47.77 o 
  11   2   3      126.28      214.33    107.18 o 
  12   2   3     1656.10     1712.64     51.99 o 
 -12   3   3      756.03      757.67     78.66 o 
 -11   3   3     8061.50     7863.30     93.96 o 
 -10   3   3      498.25      529.32     94.64 o 
  -9   3   3      691.33     1796.67    670.96 o 
  -8   3   3    20991.14    20782.65     90.23 o 
  -7   3   3     5431.79     6282.79    393.57 o 
  -6   3   3      505.78      591.74     39.22 o 
  -5   3   3     2664.94     3037.92     35.24 o 
  -4   3   3    12038.46    12696.56   1262.50 o 
  -3   3   3    24006.27    23048.61     41.68 o 
  -2   3   3     3529.58     3531.49     87.02 o 
  -1   3   3    31389.65    24860.73   3350.72 o 
   0   3   3       13.96       72.10    107.40 o 
   1   3   3    20220.64    22208.64   1258.48 o 
   2   3   3     2821.32     2818.51     61.25 o 
   3   3   3    11627.91    10484.90    117.26 o 
   4   3   3      538.52     1068.69    346.86 o 
   5   3   3      592.90      631.55     80.12 o 
   6   3   3    24262.66    25073.71   1751.55 o 
   7   3   3     1023.55     1427.41     42.83 o 
   8   3   3     9126.80     9161.86    234.13 o 
   9   3   3    18802.66    18796.93    855.15 o 
  10   3   3     3914.96     3516.23    326.46 o 
  11   3   3      262.63      283.96     65.38 o 
  12   3   3      454.66      503.85     52.30 o 
 -12   4   3     1304.54     1259.30     61.13 o 
 -11   4   3      135.46       78.17     52.03 o 
 -10   4   3     2165.71     2103.07    220.17 o 
  -9   4   3    29979.41    26897.74    459.25 o 
  -8   4   3      659.25      752.58     61.27 o 
  -7   4   3     1534.81     1791.98    106.71 o 
  -6   4   3    18272.08    20763.74     89.33 o 
  -5   4   3     2685.24     2379.68    247.60 o 
  -4   4   3        1.85       99.85     44.81 o 
  -3   4   3     1763.74     2235.38     44.99 o 
  -1   4   3     2586.90     3367.97     43.60 o 
   0   4   3      525.69      690.05     40.98 o 
   1   4   3    14650.94    14413.23    306.99 o 
   2   4   3     1084.26     1221.47     33.85 o 
   3   4   3     8792.04     9092.70    173.16 o 
   4   4   3      947.56      993.63     74.47 o 
   5   4   3    14260.78    14182.39    304.75 o 
   6   4   3     5105.41     5479.24     40.74 o 
   7   4   3    13189.13    13414.31   1116.83 o 
   8   4   3    25040.37    26197.52    223.26 o 
   9   4   3     2851.59     2682.93    155.22 o 
  10   4   3     3862.79     3954.66    216.68 o 
  11   4   3      726.94      854.28     51.27 o 
  12   4   3      539.12      619.06    100.01 o 
 -12   5   3      790.57      751.49     98.54 o 
 -11   5   3      174.00      552.96     51.50 o 
 -10   5   3     6181.27     6394.50    423.47 o 
  -9   5   3     1494.28     2488.16    392.55 o 
  -8   5   3    21856.97    21134.77     90.81 o 
  -7   5   3    18698.39    19817.61     80.35 o 
  -6   5   3     7160.24     6655.33    180.77 o 
  -5   5   3     7768.92    10780.19     77.04 o 
  -4   5   3     1167.26     1161.56     44.30 o 
  -3   5   3     1424.21     1210.81     45.34 o 
  -2   5   3     1042.50      842.67     87.08 o 
  -1   5   3    22936.19    25069.19     62.43 o 
   0   5   3     4638.13     5757.00     33.06 o 
   1   5   3    28972.07    33176.64   2088.06 o 
   2   5   3    20086.17    18041.66    613.27 o 
   3   5   3     1099.56      926.98     30.53 o 
   4   5   3     9669.50     9397.89    351.98 o 
   5   5   3      246.43      345.80     46.87 o 
   6   5   3    62284.08    66406.07   2352.45 o 
   7   5   3      276.54      297.16     56.47 o 
   8   5   3      298.52      191.39     56.01 o 
   9   5   3     6339.46     6018.66     55.64 o 
  10   5   3     2658.62     2626.51     66.92 o 
  11   5   3       48.96      -55.13     61.34 o 
  12   5   3     4751.68     4523.18     62.15 o 
 -12   6   3      818.97      926.82    104.18 o 
 -11   6   3     1195.28     1095.35     53.71 o 
 -10   6   3      613.30      973.96     55.80 o 
  -9   6   3     8564.37     8047.04    335.08 o 
  -8   6   3      794.45      943.63     78.85 o 
  -6   6   3    78184.47    78817.19    117.53 o 
  -5   6   3     2131.16     2030.23     50.44 o 
  -4   6   3     8227.24     8644.34     67.81 o 
  -3   6   3        3.45      -37.50     47.26 o 
  -2   6   3    64710.01    58272.92    381.94 o 
  -1   6   3    11317.50    14230.40     59.74 o 
   0   6   3     2366.94     2679.89     33.50 o 
   1   6   3    55345.61    55779.48    687.28 o 
   2   6   3    74890.96    72755.97   1680.66 o 
   3   6   3     4765.62     4395.93    213.70 o 
   4   6   3      495.22     3578.12    602.65 o 
   5   6   3    21525.61    22029.23     78.36 o 
   6   6   3     7714.93     7779.07     65.91 o 
   7   6   3     4203.02     4858.96     49.58 o 
   8   6   3     4287.73     4046.82    347.40 o 
   9   6   3       47.31      -83.28     69.84 o 
  10   6   3       71.16       41.91     73.06 o 
  11   6   3       18.55      -41.75    136.59 o 
 -12   7   3     1516.40     2033.75     77.81 o 
 -11   7   3       13.05      -91.68     78.79 o 
 -10   7   3      831.38      925.94     69.82 o 
  -9   7   3      303.38      760.94    130.75 o 
  -8   7   3      102.96      305.14     65.00 o 
  -7   7   3     9380.73     9241.94     71.57 o 
  -6   7   3     9107.85     9525.04     69.21 o 
  -5   7   3    15694.46    17811.87     76.46 o 
  -4   7   3     1810.50     2234.57    393.29 o 
  -3   7   3     5217.11     4466.36     70.94 o 
  -2   7   3     1525.33     1125.13     23.35 o 
  -1   7   3    65929.34    76119.18   4520.64 o 
   0   7   3      144.18      318.04     50.38 o 
   1   7   3   104570.29   106886.77   1054.13 o 
   2   7   3     5195.90     5373.41    131.61 o 
   3   7   3     2449.96     2961.08    371.47 o 
   4   7   3     2176.61     2199.94     37.58 o 
   5   7   3     7569.75     7708.75    211.79 o 
   6   7   3      767.68      977.05     57.16 o 
   7   7   3      457.75      963.13    109.86 o 
   8   7   3     1219.97     1236.13    176.52 o 
   9   7   3     7030.95     6895.88    106.44 o 
  10   7   3     2080.48     1956.69     58.31 o 
  11   7   3      252.21      417.32    123.05 o 
 -11   8   3      676.50      802.05     71.93 o 
 -10   8   3     2052.89     1798.52     73.18 o 
  -9   8   3      567.48      768.98     72.09 o 
  -8   8   3     7573.93     7640.16     81.37 o 
  -7   8   3     4335.28     4567.07     67.71 o 
  -6   8   3      449.90      565.59     28.87 o 
  -5   8   3     4443.47     4271.34     29.21 o 
  -4   8   3      339.80      416.51     38.42 o 
  -3   8   3      559.12     1094.21    653.88 o 
  -2   8   3    22253.42    22063.62   1293.78 o 
  -1   8   3      551.68      507.79     51.74 o 
   0   8   3     1692.27     1763.59     42.22 o 
   1   8   3     2168.71     1819.83     74.39 o 
   2   8   3    36113.89    37397.14    965.22 o 
   3   8   3     5503.06     5037.99    229.65 o 
   4   8   3      321.24      332.48     73.09 o 
   5   8   3     2072.88     2206.64    589.27 o 
   6   8   3    24982.37    26096.29    715.97 o 
   7   8   3     2906.49     3047.31     94.51 o 
   8   8   3    11278.98    11115.09    317.69 o 
   9   8   3    16763.08    14510.46    989.67 o 
  10   8   3     1441.74     1257.86    268.82 o 
  11   8   3     1548.50     1430.31    108.98 o 
 -11   9   3      956.27     1088.11     74.11 o 
 -10   9   3     1156.35     1069.67     74.04 o 
  -9   9   3    21475.50    20153.35    110.13 o 
  -8   9   3      341.46      651.82    271.23 o 
  -7   9   3      356.16      627.79     32.50 o 
  -6   9   3    29227.66    29553.94    199.04 o 
  -5   9   3      366.79      612.03     23.02 o 
  -4   9   3        0.26       -1.51     27.92 o 
  -3   9   3     1728.46     1592.85    272.05 o 
  -2   9   3    11400.19    10692.10     64.53 o 
  -1   9   3     3816.34     4144.81    425.15 o 
   0   9   3     1692.27     2597.64    477.65 o 
   1   9   3     4447.53     4181.58    161.15 o 
   2   9   3     7004.32     6709.63     44.41 o 
   3   9   3       93.92       69.70     39.03 o 
   4   9   3      282.33      327.96    121.75 o 
   5   9   3    14928.70    14679.30    188.02 o 
   6   9   3      685.57      856.86     69.71 o 
   7   9   3        1.48       53.99     49.46 o 
   8   9   3    25104.46    26571.77   1912.47 o 
   9   9   3     3077.03     2597.40     60.14 o 
  10   9   3     1451.14     1055.27     66.65 o 
  11   9   3      575.56      678.44    123.96 o 
 -11  10   3     3599.96     3649.53    167.16 o 
 -10  10   3     8471.52     8108.34    130.03 o 
  -9  10   3     1485.13     1777.59     89.57 o 
  -8  10   3    15589.05    14475.44    931.69 o 
  -7  10   3     1122.76      959.19     72.80 o 
  -6  10   3     2895.02     2792.50     65.52 o 
  -5  10   3     5094.49     5499.25    356.87 o 
  -4  10   3      260.82      339.58     45.76 o 
  -3  10   3    13258.09    12329.83     50.45 o 
  -2  10   3     6834.49     6913.88     64.58 o 
  -1  10   3     4083.71     4601.52    102.42 o 
   0  10   3     1916.16     2537.44     70.33 o 
   1  10   3     3534.91     3290.84    173.44 o 
   2  10   3     7073.14     6735.46     60.13 o 
   3  10   3    18846.39    18051.88    979.89 o 
   4  10   3      193.86      196.31     47.61 o 
   5  10   3      396.13      766.21    180.28 o 
   6  10   3       54.25       76.35     48.42 o 
   7  10   3     5980.01     6054.10    351.58 o 
   8  10   3      402.75      724.55    107.79 o 
   9  10   3     4376.15     4069.60    401.23 o 
  10  10   3       27.43      -99.80     66.35 o 
 -10  11   3     2142.28     2200.33    134.49 o 
  -9  11   3    13107.34    11799.35     74.58 o 
  -8  11   3     3788.63     3704.53     42.57 o 
  -7  11   3     1720.43     1797.49     49.46 o 
  -6  11   3      617.84      652.16     46.84 o 
  -5  11   3      815.35      942.04    222.29 o 
  -4  11   3     3347.69     3216.02     56.20 o 
  -3  11   3      529.39      512.93     17.59 o 
  -2  11   3     7962.79     7088.98     70.63 o 
  -1  11   3    10421.36    10941.49    319.11 o 
   0  11   3      583.36      598.82     57.50 o 
   1  11   3    19187.84    19596.10    862.46 o 
   2  11   3    11836.64    11229.68     55.80 o 
   3  11   3       86.95      101.80     45.06 o 
   4  11   3     8160.68     7872.77    207.52 o 
   5  11   3      296.48      279.51    191.95 o 
   6  11   3     2072.91     2836.18     56.68 o 
   7  11   3     1938.95     1841.94    198.03 o 
   8  11   3     1634.95     1435.95     68.76 o 
   9  11   3     1958.70     1773.06    116.10 o 
  10  11   3     3797.74     3856.13    124.26 o 
 -10  12   3       14.95       25.53     89.58 o 
  -9  12   3     7247.10     6804.45     75.67 o 
  -8  12   3     6229.25     5926.03     90.97 o 
  -7  12   3        0.40      489.91    190.34 o 
  -6  12   3     7690.33     7828.64     39.56 o 
  -5  12   3      599.24      777.37     97.88 o 
  -4  12   3    15817.18    14092.72    490.42 o 
  -3  12   3      148.24      -11.88     59.72 o 
  -2  12   3     5210.50     5294.68     68.85 o 
  -1  12   3     4062.77     4844.14    646.35 o 
   0  12   3       19.54       30.24     26.10 o 
   1  12   3    16186.78    20002.27   3786.12 o 
   2  12   3      879.18      658.81     48.68 o 
   3  12   3     3769.57     3637.77    148.45 o 
   4  12   3    16338.46    16973.80    672.43 o 
   5  12   3    21851.72    23947.03   1070.63 o 
   6  12   3       91.58       -9.69     70.76 o 
   7  12   3      134.71      354.09     60.75 o 
   8  12   3     1272.55     1649.73    161.15 o 
   9  12   3     1257.77     1310.93    201.55 o 
 -10  13   3       32.48       74.40     47.51 o 
  -9  13   3        0.98       62.80     34.20 o 
  -8  13   3      875.24     1074.44     59.15 o 
  -7  13   3     4262.15     4317.50    101.13 o 
  -6  13   3       24.13      -15.34     70.82 o 
  -5  13   3    35580.34    37601.31    721.80 o 
  -4  13   3    11857.47    11482.79    247.23 o 
  -3  13   3     1114.76      889.31     70.15 o 
  -2  13   3     4580.52     4372.66     76.09 o 
  -1  13   3     1014.44     1214.38     65.64 o 
   0  13   3     1494.39     1705.40    190.65 o 
   1  13   3     1649.71     1685.96    193.10 o 
   2  13   3     6874.10     6854.59     98.12 o 
   3  13   3     6622.52     6165.92     62.81 o 
   4  13   3     9188.88     9777.55    127.26 o 
   5  13   3     1248.95     1098.82     65.39 o 
   6  13   3    13595.46    13962.32    326.20 o 
   7  13   3       18.51      316.41    150.68 o 
   8  13   3     1091.92      901.98    210.28 o 
   9  13   3      326.91      218.45    138.38 o 
  -9  14   3     1808.32     1859.71     40.15 o 
  -8  14   3     1591.13     1738.17     72.09 o 
  -7  14   3       37.57      193.62     61.42 o 
  -6  14   3    15474.41    15495.73    440.87 o 
  -5  14   3     2494.63     4952.18   1514.97 o 
  -4  14   3     4596.45     4732.77     80.32 o 
  -3  14   3      591.00      731.35     71.78 o 
  -2  14   3     4694.25     4236.61     77.13 o 
  -1  14   3     2339.32     1365.49    629.78 o 
   0  14   3     2537.29     2816.24     63.26 o 
   1  14   3     5463.95     5520.82     60.06 o 
   2  14   3    21136.76    20523.37    378.64 o 
   3  14   3      109.56      174.56    166.42 o 
   4  14   3     5655.78     6277.46    623.13 o 
   5  14   3    11251.86    11357.96     85.80 o 
   6  14   3        1.16       -8.54     73.36 o 
   7  14   3     3348.84     3799.70     95.05 o 
   8  14   3       15.16       41.69    153.05 o 
  -8  15   3      750.18      865.79     61.86 o 
  -7  15   3     9170.17     9074.99    105.24 o 
  -6  15   3      742.08      834.61     82.71 o 
  -5  15   3     1295.61     2032.06     45.46 o 
  -4  15   3     7816.99     7783.33    112.93 o 
  -3  15   3       18.75       18.84     69.80 o 
  -2  15   3      648.64      127.37    149.61 o 
   0  15   3       43.78       70.68    149.31 o 
   1  15   3     9213.79     8770.61    100.50 o 
   2  15   3     1412.62     1660.67    164.04 o 
   3  15   3     1338.85     1463.55     56.06 o 
   4  15   3       14.86     2646.04   1628.04 o 
   5  15   3     2742.25     2522.40     71.68 o 
   6  15   3    14241.98    14002.71    272.99 o 
   7  15   3      189.97      196.36    110.52 o 
  -8  16   3      334.69      407.82     43.90 o 
  -7  16   3      407.23      429.43     76.23 o 
  -6  16   3     5332.86     7715.53   1492.66 o 
  -5  16   3      812.36     1175.17    153.83 o 
  -4  16   3     2343.74     2298.17    153.97 o 
  -3  16   3     1756.89     1640.88     83.56 o 
  -2  16   3     1639.28     2372.80     96.03 o 
  -1  16   3     1968.65     1716.59    104.09 o 
   0  16   3     2331.84     2582.45    239.92 o 
   1  16   3     2302.36     2599.08    411.47 o 
   2  16   3      835.84      660.75    126.09 o 
   3  16   3      340.05      412.52     66.75 o 
   4  16   3      990.22     1081.72    378.72 o 
   5  16   3     3019.98     2948.09    124.85 o 
   6  16   3      256.86      591.03    284.03 o 
  -7  17   3     1536.46     1672.43    101.37 o 
  -6  17   3      147.54      240.33     58.91 o 
  -5  17   3       89.74      459.63     64.12 o 
  -4  17   3     9193.93     8940.47     98.57 o 
  -3  17   3      272.56      438.82     85.29 o 
  -2  17   3     2713.81     2842.93     87.69 o 
  -1  17   3       11.35       91.22     41.40 o 
   0  17   3      291.57     1249.27    797.08 o 
   1  17   3      759.55      754.38     57.39 o 
   2  17   3      594.37      712.21     82.53 o 
   3  17   3     6679.42     9527.59   2530.28 o 
   4  17   3     1953.35     1793.05     90.08 o 
   5  17   3      335.24      749.28     80.47 o 
  -5  18   3     9826.81     9586.80    250.65 o 
  -4  18   3     1926.87     1910.42    186.15 o 
  -3  18   3     7331.87     6704.44    105.45 o 
  -2  18   3       20.84      -47.24     84.72 o 
  -1  18   3     6579.24     5870.94     98.72 o 
   0  18   3      325.00      535.31     66.66 o 
   1  18   3       27.75     1983.57   1106.42 o 
   2  18   3       68.71       41.87     99.99 o 
   3  18   3     9774.87     9108.31    449.06 o 
   4  18   3        1.60       -8.99     75.16 o 
  -4  19   3     4296.98     4184.81    102.86 o 
  -3  19   3     1083.15     1010.52    186.43 o 
  -2  19   3      294.40      -72.70     97.48 o 
  -1  19   3      293.04      331.85     96.39 o 
   0  19   3     1348.43     1886.85    108.96 o 
   1  19   3      739.83     1058.90    513.94 o 
   2  19   3     8033.95     7914.55    174.78 o 
   3  19   3     2192.39     2127.97     42.08 o 
  -1 -22   4        9.01      128.56     71.96 o 
   0 -22   4     7542.23     7918.53    176.98 o 
   1 -22   4     2623.68     2734.22     42.98 o 
   2 -22   4      129.40      145.07    112.67 o 
  -3 -21   4     1083.86     1381.77     49.59 o 
  -2 -21   4        5.78      -50.84     47.24 o 
  -1 -21   4     3901.30     4918.95     60.14 o 
   0 -21   4      294.47      331.05     47.11 o 
   1 -21   4    18519.36    18993.13    320.04 o 
   2 -21   4     1030.12     1166.14     45.08 o 
   3 -21   4      135.35      293.97    111.40 o 
   4 -21   4      177.97      113.13     66.47 o 
   5 -21   4    11589.28    11904.94     84.63 o 
  -5 -20   4      108.48      854.12    299.23 o 
  -4 -20   4     2376.46     3066.33    719.39 o 
  -3 -20   4      262.31      387.48     54.74 o 
  -2 -20   4      501.96      606.56    158.54 o 
  -1 -20   4     2678.24     2800.39     52.75 o 
   0 -20   4    25261.62    26924.52    674.40 o 
   1 -20   4     6228.80     6250.07     65.11 o 
   2 -20   4     9197.52     9149.30     54.44 o 
   3 -20   4      447.37      435.55    100.61 o 
   4 -20   4     5950.21     6185.88     76.18 o 
   5 -20   4     1542.79     1448.46     59.67 o 
   6 -20   4     3011.72     3947.90    315.77 o 
  -6 -19   4     6381.72     6921.43    161.51 o 
  -5 -19   4      351.80      435.59    159.48 o 
  -4 -19   4      388.58      210.39    156.07 o 
  -3 -19   4       58.10      181.18    100.49 o 
  -2 -19   4      337.95      134.13     48.91 o 
  -1 -19   4     4319.62     4807.83    165.11 o 
   0 -19   4    21570.64    23315.12    621.48 o 
   1 -19   4     5594.62     5693.44    228.07 o 
   2 -19   4     3715.83     3953.49     55.36 o 
   3 -19   4     7987.42     7710.72    217.52 o 
   4 -19   4     2066.78     2166.86     63.25 o 
   5 -19   4     6616.22     6893.51    263.75 o 
   6 -19   4      588.09     1140.78    230.49 o 
   7 -19   4       28.42      208.43     35.29 o 
  -7 -18   4     5333.35     4961.65    451.26 o 
  -6 -18   4     5204.86     4997.15    119.28 o 
  -5 -18   4      135.61      273.39     70.02 o 
  -4 -18   4      218.70      110.14     47.49 o 
  -3 -18   4      325.28      774.90    210.07 o 
  -2 -18   4     6454.66     6605.68    316.22 o 
  -1 -18   4     6472.41     7572.50    361.61 o 
   0 -18   4     1407.45     1300.50    104.37 o 
   1 -18   4    16689.62    16396.58    446.33 o 
   2 -18   4     3143.31     2925.89     68.67 o 
   3 -18   4      434.25      660.64     57.68 o 
   4 -18   4     4480.85     5101.64    108.72 o 
   5 -18   4     1584.75     2448.46   1144.88 o 
   6 -18   4      631.73      755.10     80.94 o 
   7 -18   4     7108.63     7121.23   1262.92 o 
   8 -18   4      365.11      392.20     30.92 o 
  -8 -17   4     1487.28     1393.96     75.72 o 
  -7 -17   4     6939.97     6965.64    535.25 o 
  -6 -17   4      258.71      188.32     68.81 o 
  -5 -17   4        0.60     -149.31    104.87 o 
  -4 -17   4      940.76     1419.86    390.09 o 
  -3 -17   4     1730.06     4682.59   1397.79 o 
  -2 -17   4      378.43      285.59     46.85 o 
  -1 -17   4       17.94      683.71    266.99 o 
   0 -17   4     9325.13     9582.01    158.54 o 
   1 -17   4     4485.82     4750.73     65.81 o 
   2 -17   4      386.37      457.66     64.32 o 
   3 -17   4     4621.26     4805.43    120.81 o 
   4 -17   4     1208.73     1159.77    475.11 o 
   5 -17   4      214.30      331.38    114.15 o 
   6 -17   4      157.49      211.78     26.85 o 
   7 -17   4     3191.14     3459.95     88.86 o 
   8 -17   4      802.58      893.44     67.01 o 
   9 -17   4       62.13      114.72     29.21 o 
  -8 -16   4       26.05      239.47    195.97 o 
  -7 -16   4     1930.26     1631.59    151.07 o 
  -6 -16   4        2.40      -93.27     72.81 o 
  -5 -16   4      798.05     1279.67    358.25 o 
  -4 -16   4     1036.67      921.05     70.25 o 
  -3 -16   4     3046.36     2786.85     92.56 o 
  -2 -16   4     4348.99     4026.19    311.30 o 
  -1 -16   4       44.63        3.80     50.08 o 
   0 -16   4     6727.85     7003.10     60.83 o 
   1 -16   4       64.47       -9.84     47.35 o 
   2 -16   4     2708.62     2413.65     65.73 o 
   3 -16   4     4489.75     4382.27     89.08 o 
   4 -16   4      826.78     1177.43    522.03 o 
   5 -16   4     1851.16     2101.14     27.29 o 
   6 -16   4       29.95      357.23     30.07 o 
   7 -16   4      142.76      142.79     31.08 o 
   8 -16   4    12148.77    12686.98     69.36 o 
   9 -16   4     1472.00     1428.15    132.28 o 
  -9 -15   4        7.71     -434.85    112.40 o 
  -8 -15   4      217.99     1025.26    164.28 o 
  -7 -15   4     1377.24     1284.83     60.39 o 
  -6 -15   4     1865.67     2835.49    168.41 o 
  -5 -15   4      144.51      149.47    266.08 o 
  -4 -15   4        2.89      -99.31     81.56 o 
  -3 -15   4      276.12      277.44    101.65 o 
  -2 -15   4     3325.30     4504.90   1286.71 o 
  -1 -15   4     4791.49     4997.02    118.92 o 
   0 -15   4    19210.29    19903.90    466.45 o 
   1 -15   4     4300.91     4241.55     91.45 o 
   2 -15   4        3.72       57.62     29.57 o 
   3 -15   4    14806.77    14526.85    215.84 o 
   4 -15   4     1244.69     1167.90     29.21 o 
   5 -15   4     2845.22     3133.69    140.82 o 
   6 -15   4     2842.15     3762.44    615.50 o 
   7 -15   4      691.35      950.70     72.14 o 
   8 -15   4     1015.99      997.18     32.75 o 
   9 -15   4      149.09       64.48     26.97 o 
  10 -15   4      728.49      866.98     44.95 o 
  -9 -14   4     3565.68     4227.87    102.22 o 
  -8 -14   4      496.88      820.75     73.11 o 
  -7 -14   4     1691.82     1856.78    320.54 o 
  -6 -14   4    17900.26    19339.70   1044.00 o 
  -5 -14   4     3657.34     7391.45   2292.42 o 
  -4 -14   4      504.44      409.91    141.55 o 
  -3 -14   4     5438.37     4973.38    354.22 o 
  -2 -14   4      139.10      466.80    135.48 o 
  -1 -14   4       50.06      972.51     80.53 o 
   0 -14   4    38552.72    40764.25    433.64 o 
   1 -14   4     8460.16     8401.10     66.13 o 
   2 -14   4    13388.86    13409.70     58.42 o 
   3 -14   4     2419.62     2639.46    772.38 o 
   4 -14   4     7016.15     7681.16     37.24 o 
   5 -14   4     4874.65     5487.02     58.08 o 
   6 -14   4     2380.53     2907.65     53.85 o 
   7 -14   4     5766.19     5922.17    120.67 o 
   8 -14   4      428.29      259.01     24.28 o 
   9 -14   4      363.03      365.40     36.63 o 
  10 -14   4     2438.88     2475.97     89.94 o 
 -10 -13   4     1997.31     1885.64    182.67 o 
  -9 -13   4     4485.64     4071.61     72.66 o 
  -8 -13   4     2973.12     2788.47     92.56 o 
  -7 -13   4     8840.24     8145.18    393.08 o 
  -6 -13   4     7906.78     7579.83    287.50 o 
  -5 -13   4      324.91      694.79    232.11 o 
  -4 -13   4      750.09      643.14    175.35 o 
  -3 -13   4      100.28      152.41     42.18 o 
  -2 -13   4      467.46      387.72     35.30 o 
  -1 -13   4    22354.24    25007.61   1325.71 o 
   0 -13   4      262.14      276.13     51.85 o 
   1 -13   4    61572.40    60703.05    610.28 o 
   2 -13   4     2892.86     2774.89     40.30 o 
   3 -13   4     8202.76     7529.52    211.76 o 
   4 -13   4     1547.96     1760.28    111.63 o 
   5 -13   4     3917.57     4272.74     30.45 o 
   6 -13   4     1353.57     1477.27     77.87 o 
   7 -13   4    20141.59    20824.61    124.58 o 
   8 -13   4      305.00      404.56     93.96 o 
   9 -13   4     3742.35     4073.27     31.60 o 
  10 -13   4     1341.95     1438.76    123.73 o 
  11 -13   4      940.72      882.24     29.38 o 
 -10 -12   4      911.75      671.55    374.22 o 
  -9 -12   4       27.31      167.37     69.07 o 
  -8 -12   4     1199.15     2167.72    455.22 o 
  -7 -12   4    36125.14    36957.39    138.01 o 
  -6 -12   4      622.85      803.92     47.81 o 
  -5 -12   4      172.18      410.55    165.24 o 
  -4 -12   4    10935.33    10118.55     51.20 o 
  -3 -12   4        1.26       -7.60     39.36 o 
  -2 -12   4     1822.90     2072.09    151.62 o 
  -1 -12   4    10762.19    11863.47   1150.71 o 
   0 -12   4    43584.71    45401.92    460.65 o 
   1 -12   4    12127.96    12433.21    194.62 o 
   2 -12   4     5281.50     5644.41   1145.06 o 
   3 -12   4      780.26      802.84     31.55 o 
   4 -12   4    15429.77    14804.69    102.23 o 
   5 -12   4     1118.34     2415.38     60.62 o 
   6 -12   4     1233.18     1808.59     29.74 o 
   7 -12   4     1114.89     1336.04     47.95 o 
   8 -12   4    13259.56    12895.64    297.78 o 
   9 -12   4     5884.72     5915.99    144.84 o 
  10 -12   4       28.88      -15.37    142.73 o 
  11 -12   4       90.04      331.50     95.03 o 
 -11 -11   4      196.78       82.63     72.66 o 
 -10 -11   4        4.24     -143.42     72.72 o 
  -9 -11   4     3222.53     2814.41    252.62 o 
  -8 -11   4     9165.28    10154.76     72.04 o 
  -7 -11   4     3881.91     3656.34     80.76 o 
  -6 -11   4     3542.66     3696.08    207.59 o 
  -5 -11   4    12472.26    11762.70     62.75 o 
  -4 -11   4    13507.77    11607.48    153.44 o 
  -3 -11   4     1336.64     1165.88     94.91 o 
  -2 -11   4      198.19      118.69     34.38 o 
  -1 -11   4      179.08     3241.31    860.31 o 
   0 -11   4    44246.32    42947.65   3584.73 o 
   1 -11   4     2200.65     4444.03    316.85 o 
   2 -11   4      859.71      925.75     41.65 o 
   3 -11   4     7207.92     6633.40     49.77 o 
   4 -11   4      130.05      260.92    111.82 o 
   5 -11   4    27901.60    28111.02    324.26 o 
   6 -11   4      106.58      312.88     30.34 o 
   7 -11   4     3538.00     3988.20    220.06 o 
   8 -11   4     7316.57     7165.13    303.56 o 
   9 -11   4      106.13      443.43    223.89 o 
  10 -11   4      415.96      462.73     39.50 o 
  11 -11   4      238.29      382.41     96.90 o 
 -11 -10   4     2621.55     2319.98     76.61 o 
 -10 -10   4     1032.71     1109.25     67.29 o 
  -9 -10   4      253.22     1160.77    521.31 o 
  -8 -10   4     4004.85     4131.02    107.04 o 
  -7 -10   4     8697.23     8749.69    216.40 o 
  -6 -10   4     1810.83     1597.90    192.20 o 
  -5 -10   4    15051.33    14378.88   1462.00 o 
  -4 -10   4     6119.38     6120.93     45.46 o 
  -3 -10   4     5871.12     5506.19     42.46 o 
  -2 -10   4     6743.67     7535.79    247.45 o 
  -1 -10   4     3903.14     6562.12   1851.11 o 
   0 -10   4      286.94      308.95     33.93 o 
   1 -10   4    13744.43    14017.05    202.39 o 
   2 -10   4     1666.63     1646.73     82.98 o 
   3 -10   4     4276.96     4855.13   1560.07 o 
   4 -10   4    10034.35     9721.63    198.63 o 
   5 -10   4     6580.16     6485.32    111.83 o 
   6 -10   4    20949.19    20591.33   1308.26 o 
   7 -10   4     1143.08     1226.88    230.43 o 
   8 -10   4      830.88      815.56     60.87 o 
   9 -10   4     2145.29     2052.19    186.09 o 
  10 -10   4      668.89      816.88    199.53 o 
  11 -10   4      452.53      496.35     60.93 o 
  12 -10   4     3403.64     3072.91     48.93 o 
 -11  -9   4       39.62     -194.99     96.68 o 
 -10  -9   4     2708.89     2167.29     67.66 o 
  -9  -9   4     4475.29     4238.61    390.17 o 
  -8  -9   4        3.01     -172.20     58.40 o 
  -7  -9   4      723.05     1181.04    161.24 o 
  -6  -9   4    10258.21    11558.22    424.52 o 
  -5  -9   4     2375.90     2385.46     57.24 o 
  -4  -9   4    12496.71    10957.61     46.75 o 
  -3  -9   4    12984.17    11968.73    142.65 o 
  -2  -9   4     4196.47     4556.92    534.34 o 
  -1  -9   4     2392.81     2476.05     80.20 o 
   0  -9   4    25210.44    28171.52    183.89 o 
   1  -9   4      385.78      638.57    126.14 o 
   2  -9   4    25778.08    23505.89    187.39 o 
   3  -9   4    26529.33    24889.67    198.51 o 
   4  -9   4       40.84     2121.27    711.57 o 
   5  -9   4     5489.08     5084.45    244.89 o 
   6  -9   4    12704.63    14264.73    213.75 o 
   7  -9   4     7870.10     7909.81     91.42 o 
   8  -9   4       90.71      258.60    104.06 o 
   9  -9   4      461.19      572.31    222.05 o 
  10  -9   4    16741.97    17410.81    226.44 o 
  11  -9   4        0.86       60.63     91.49 o 
  12  -9   4      866.20      843.80     44.60 o 
 -12  -8   4     7857.61     7253.86    327.19 o 
 -11  -8   4      301.62      351.34     70.14 o 
 -10  -8   4     1669.80     1701.63    416.79 o 
  -9  -8   4     4530.79     4325.33    191.43 o 
  -8  -8   4     2465.51     2840.41    202.24 o 
  -7  -8   4      353.60     1134.46     75.98 o 
  -6  -8   4    18273.34    19136.27    154.79 o 
  -5  -8   4     4148.53     2848.28   1364.20 o 
  -4  -8   4     1564.90     2893.76    420.75 o 
  -3  -8   4     5235.58     5471.36    163.56 o 
  -2  -8   4    36150.23    34517.79    210.89 o 
  -1  -8   4     1545.70     2387.16    171.60 o 
   0  -8   4     3323.24     4177.22     22.02 o 
   1  -8   4     9770.74     9138.95    369.29 o 
   2  -8   4    46164.86    40918.17    312.88 o 
   3  -8   4    13128.64    12867.25    333.46 o 
   4  -8   4     2664.81     3058.18    139.09 o 
   5  -8   4     3800.86     4417.92    351.53 o 
   6  -8   4      113.95      204.27     54.83 o 
   7  -8   4    10274.67    11240.96     58.35 o 
   8  -8   4      837.53     1213.71    231.07 o 
   9  -8   4    15987.63    15533.55    635.43 o 
  10  -8   4     7066.51     7817.86     96.67 o 
  11  -8   4     3216.08     2940.14     95.56 o 
  12  -8   4        1.62       72.63     45.19 o 
 -12  -7   4     1074.34     1106.18    177.71 o 
 -11  -7   4     1317.88     1292.85    165.40 o 
 -10  -7   4    17023.11    15613.24     87.58 o 
  -9  -7   4     5721.30     6656.31     68.63 o 
  -8  -7   4     2227.52     2135.40     54.96 o 
  -7  -7   4    18257.32    18359.30    487.23 o 
  -6  -7   4      451.09      343.32     39.42 o 
  -5  -7   4    10796.88    10686.73     63.60 o 
  -4  -7   4     3706.69     2804.53    216.59 o 
  -3  -7   4    18136.70    15957.63    341.70 o 
  -2  -7   4    12229.07    11612.43    499.39 o 
  -1  -7   4    30162.34    29539.38    977.39 o 
   0  -7   4      858.80      897.88     25.87 o 
   1  -7   4    29739.81    29123.51    821.97 o 
   2  -7   4       20.47       73.30     26.12 o 
   3  -7   4    27060.57    25424.07   1738.76 o 
   4  -7   4    15363.66    15094.35    206.52 o 
   5  -7   4     7660.51     9708.32   1140.66 o 
   6  -7   4     1124.53     1236.15     19.63 o 
   7  -7   4       32.71      376.92     27.45 o 
   8  -7   4     9961.73    10280.92    288.13 o 
   9  -7   4    16385.53    18308.85   1255.12 o 
  10  -7   4    10547.39     9774.56    307.41 o 
  11  -7   4     2725.35     2922.01     53.25 o 
  12  -7   4     2367.34     2430.81    369.06 o 
 -12  -6   4       32.93      -58.22     69.02 o 
 -11  -6   4     3387.40     3143.50     75.44 o 
 -10  -6   4     2056.75     3919.70   1126.79 o 
  -9  -6   4    32737.45    32103.78    118.69 o 
  -8  -6   4     9910.72    10179.60    137.41 o 
  -7  -6   4     2207.38     2098.55     81.58 o 
  -6  -6   4     3007.61     2614.93     41.87 o 
  -5  -6   4    24793.18    24978.50    579.68 o 
  -4  -6   4     4433.62     3954.50    347.09 o 
  -3  -6   4        6.42      -10.14     30.75 o 
  -2  -6   4    20031.07    18930.08     39.77 o 
  -1  -6   4     5220.83     5072.55    206.81 o 
   0  -6   4    29418.42    30041.99    239.00 o 
   1  -6   4       82.85      486.69    103.32 o 
   2  -6   4    40891.98    38146.59    616.18 o 
   3  -6   4      593.27      599.23     58.65 o 
   4  -6   4     1010.40     1233.87    598.57 o 
   5  -6   4    22713.10    23570.26    562.36 o 
   6  -6   4     2879.99     3011.67     78.44 o 
   7  -6   4     3714.61     4047.21     67.51 o 
   8  -6   4      592.50      972.83    360.99 o 
   9  -6   4      968.57     1025.87     25.07 o 
  10  -6   4    20250.93    19453.93   1447.27 o 
  11  -6   4     8540.57     8473.14    262.28 o 
  12  -6   4     4063.05     3991.23    147.09 o 
 -12  -5   4     1531.75     2085.10    154.24 o 
 -11  -5   4        4.49      238.85     89.32 o 
 -10  -5   4    18896.56    17938.43    115.29 o 
  -9  -5   4     2022.40     2115.91     81.60 o 
  -8  -5   4     5355.48     5567.96     69.27 o 
  -7  -5   4     6057.26     5730.53     43.13 o 
  -6  -5   4     4259.74     3989.30    182.07 o 
  -5  -5   4    13903.78    14457.39    552.64 o 
  -4  -5   4    14737.88    14962.48    195.45 o 
  -3  -5   4       21.57      147.48     83.27 o 
  -2  -5   4     8993.94     8301.86    236.45 o 
  -1  -5   4    25894.59    25716.63   1011.71 o 
   0  -5   4     2462.71     2578.17     28.10 o 
   1  -5   4    33238.21    32337.00    503.62 o 
   2  -5   4     8594.33     7734.89    111.37 o 
   3  -5   4     2148.66     2023.84     24.76 o 
   4  -5   4     2004.60     1668.45     52.78 o 
   5  -5   4     5858.46     6549.04    501.12 o 
   6  -5   4    28071.23    28974.02    304.52 o 
   7  -5   4     1634.00     1874.72     62.69 o 
   8  -5   4     1524.07     1495.27    131.42 o 
   9  -5   4     2123.08     2198.56     60.40 o 
  10  -5   4     3164.89     3010.89     65.95 o 
  11  -5   4      421.70      771.78    350.54 o 
  12  -5   4    21530.06    22894.74     79.38 o 
 -12  -4   4     3102.09     3479.18     73.38 o 
  -7  -4   4      779.92      930.61     37.83 o 
  -6  -4   4    18879.19    20326.41    583.22 o 
  -5  -4   4    14619.88    15113.26    390.42 o 
  -4  -4   4       25.35      153.15    131.56 o 
  -3  -4   4     1210.45     1169.64    154.28 o 
  -2  -4   4     5852.61     5430.28    116.54 o 
  -1  -4   4    35817.05    35101.88   2126.53 o 
   0  -4   4     9006.69     8641.21    357.64 o 
   1  -4   4    20916.45    21411.71    847.39 o 
   2  -4   4     4435.81     3531.95    142.13 o 
   3  -4   4     1349.64     1139.34     50.20 o 
   4  -4   4     1933.10     2183.10     33.04 o 
   5  -4   4    39297.64    38909.92    544.21 o 
   6  -4   4    14663.97    14914.66    817.74 o 
   7  -4   4     2269.57     2202.18     77.73 o 
   8  -4   4      297.61      352.24     29.01 o 
   9  -4   4    14489.19    14110.37    499.43 o 
  10  -4   4      151.64      241.50     76.25 o 
  11  -4   4     6704.15     6291.46     90.77 o 
  12  -4   4      433.67      746.06    305.66 o 
 -12  -3   4    27838.38    28148.04    154.97 o 
 -10  -3   4        0.18     -136.80     80.32 o 
  -9  -3   4     7907.88     8988.05     83.49 o 
  -8  -3   4     2142.35     1866.22     59.37 o 
  -7  -3   4     1101.08     1028.99     46.64 o 
  -6  -3   4    13397.98    15131.83   1752.31 o 
  -5  -3   4    39992.90    38707.67   2261.88 o 
  -4  -3   4       61.47      126.21     58.05 o 
  -3  -3   4     1351.36     1063.55     43.11 o 
  -2  -3   4     5231.87     5735.53    466.58 o 
  -1  -3   4    31917.09    34608.30    738.42 o 
   0  -3   4    36449.61    38932.51    219.60 o 
   1  -3   4    42447.75    35262.84   2372.55 o 
   2  -3   4     7653.73     7709.22     42.46 o 
   3  -3   4     6905.37     5997.11     55.12 o 
   4  -3   4       15.99      179.52    128.51 o 
   5  -3   4    44090.98    42192.27   3474.28 o 
   6  -3   4     5497.76     6672.15    581.67 o 
   7  -3   4      484.80      496.39     28.47 o 
   8  -3   4        9.53        6.92     31.35 o 
   9  -3   4     5798.32     5383.09     70.67 o 
  10  -3   4      364.60      254.20     43.51 o 
  11  -3   4      664.58      485.95     37.99 o 
  12  -3   4    14297.05    15153.58    165.10 o 
 -12  -2   4      284.65      560.81     99.83 o 
 -11  -2   4     8028.48     7494.16    109.69 o 
  -8  -2   4       16.74      189.25     38.18 o 
  -7  -2   4      454.37      356.69     51.10 o 
  -6  -2   4     4688.69     7905.82    516.34 o 
  -5  -2   4    41844.61    41955.84     72.00 o 
  -4  -2   4     3503.04     4752.02   1517.77 o 
  -3  -2   4     3714.29     3571.23     78.00 o 
  -2  -2   4     3947.25     4117.31     64.47 o 
  -1  -2   4    17023.48    18667.09   1951.42 o 
   0  -2   4    50593.86    51621.12   1939.62 o 
   1  -2   4    37709.92    34801.95    394.85 o 
   2  -2   4       26.05       37.59     12.32 o 
   3  -2   4     1988.28     1949.68     39.45 o 
   4  -2   4    27625.64    28024.95    183.43 o 
   5  -2   4    17859.79    18055.82    215.01 o 
   6  -2   4     2971.30     3912.00    271.84 o 
   7  -2   4     2336.89     2185.87     48.17 o 
   8  -2   4      716.96      844.73     25.87 o 
   9  -2   4     6094.73     6332.99    300.33 o 
  10  -2   4     6668.46     6650.11    154.31 o 
  11  -2   4       13.41       27.42     41.38 o 
  12  -2   4      470.80      543.38     44.11 o 
 -12  -1   4    15959.14    15688.09    600.37 o 
 -11  -1   4      305.00      321.07    101.97 o 
  -9  -1   4     7281.04     7059.58     78.23 o 
  -8  -1   4      120.47      237.23     58.81 o 
  -7  -1   4     1343.85     1418.31     58.23 o 
  -6  -1   4     1618.99     4713.04    567.54 o 
  -5  -1   4    15818.54    17150.45    234.75 o 
  -4  -1   4    33767.41    33978.47   2022.77 o 
  -3  -1   4      963.20     1031.72     27.28 o 
  -2  -1   4    37084.33    36583.49   4078.89 o 
  -1  -1   4    42427.60    40319.09    800.71 o 
   0  -1   4     1760.20     1747.54     42.60 o 
   1  -1   4    30332.95    30055.10   1163.68 o 
   2  -1   4    66233.62    63780.16   5269.67 o 
   3  -1   4     8711.74     7782.67    211.60 o 
   4  -1   4    13312.46    11561.43   1621.01 o 
   5  -1   4     7184.43     8532.55    327.36 o 
   6  -1   4     7038.40     8814.68    392.17 o 
   7  -1   4    17370.64    19188.48    377.64 o 
   8  -1   4     6819.46     6824.89     97.34 o 
   9  -1   4        1.20      347.56     31.99 o 
  10  -1   4    19245.48    18152.15   1216.23 o 
  11  -1   4      353.18      484.56     63.25 o 
  12  -1   4        5.00      205.54     43.63 o 
 -12   0   4       71.36      367.40    180.61 o 
 -11   0   4      349.83      235.83    127.75 o 
 -10   0   4    11122.17    10294.80     91.51 o 
  -9   0   4     4918.63     4911.30     49.66 o 
  -8   0   4     2068.42     2860.01     43.81 o 
  -7   0   4    20439.83    19908.35     77.44 o 
  -6   0   4     7840.95    10653.68    194.82 o 
  -5   0   4    17528.72    16865.84    320.31 o 
  -4   0   4     1790.09     1710.27     41.23 o 
  -3   0   4    12165.81    13386.81     39.36 o 
  -2   0   4    94061.84    93732.08   2388.09 o 
  -1   0   4     2656.63     2619.55     69.51 o 
   0   0   4     5275.64     5121.77    112.54 o 
   1   0   4       29.25      454.62    213.28 o 
   2   0   4    88947.20    83457.67   2400.53 o 
   3   0   4      436.72      524.79    183.37 o 
   4   0   4     6533.21     6586.45     57.31 o 
   5   0   4    42139.35    40160.85   3258.09 o 
   6   0   4     4978.80     5965.58    335.73 o 
   7   0   4      359.01      840.18     31.38 o 
   8   0   4    22256.86    24481.84    901.76 o 
   9   0   4    28980.71    30355.00    999.51 o 
  10   0   4     2427.91     2777.88     66.04 o 
  11   0   4     4959.95     4381.93     49.60 o 
  12   0   4     1600.45     1748.13     46.15 o 
 -12   1   4        1.45       39.63     75.23 o 
 -11   1   4     2415.79     2396.34     53.71 o 
 -10   1   4    19977.95    19619.98    108.14 o 
  -9   1   4    10794.12    12995.09    140.59 o 
  -8   1   4    31996.26    32475.82     98.18 o 
  -7   1   4     3392.11     3432.28     59.50 o 
  -6   1   4     4863.59     6399.72     74.73 o 
  -5   1   4    28129.58    29295.06   2813.87 o 
  -4   1   4    10381.83    10626.97     37.11 o 
  -3   1   4    37340.67    37911.90   1408.50 o 
  -2   1   4    48314.84    47096.25    106.59 o 
  -1   1   4    47774.12    44241.71     60.35 o 
   0   1   4    61945.26    71824.39   4751.96 o 
   1   1   4    46034.45    47767.02   1226.37 o 
   2   1   4     6780.33     6557.10    235.59 o 
   3   1   4    56275.70    52527.91   1321.70 o 
   4   1   4     1237.00     1217.99    102.40 o 
   5   1   4     5730.81     5394.73     55.98 o 
   6   1   4      642.15      955.16    152.03 o 
   7   1   4    10431.29    10769.75     52.53 o 
   8   1   4     1121.04     1141.40     44.77 o 
   9   1   4     1897.31     2184.22    450.84 o 
  10   1   4    18600.48    18161.82    544.86 o 
  11   1   4      269.33      334.43     47.99 o 
  12   1   4      396.14      582.49     46.47 o 
 -12   2   4     1351.36     1395.25     57.59 o 
 -11   2   4     4705.60     4382.80     73.55 o 
  -9   2   4    14496.31    13613.95     88.69 o 
  -8   2   4      993.41     1042.39     59.16 o 
  -7   2   4     6598.55     6945.54     60.44 o 
  -6   2   4     1910.91     1808.89     53.29 o 
  -5   2   4     3374.47     3305.31     34.89 o 
  -4   2   4      531.20      522.10     31.73 o 
  -3   2   4    33343.56    32718.47    374.40 o 
  -2   2   4    18843.31    17410.24     54.61 o 
   0   2   4     1860.59     2182.06     34.67 o 
   1   2   4     2819.62     3253.26     24.89 o 
   2   2   4    37302.12    34515.42   1442.67 o 
   3   2   4       40.03       27.73     23.40 o 
   4   2   4      903.50      970.87     25.07 o 
   5   2   4     2074.35     1669.17     27.88 o 
   6   2   4      809.96      707.35     28.84 o 
   7   2   4     3917.22     4256.96    124.71 o 
   8   2   4       54.22       62.80     34.44 o 
   9   2   4     1219.46     1223.42     95.96 o 
  10   2   4     5495.13     4782.77    129.65 o 
  11   2   4     4198.53     3997.17     54.52 o 
  12   2   4     2352.83     2304.39    160.15 o 
 -12   3   4      212.98      428.07     57.53 o 
 -11   3   4      187.96      463.45    209.25 o 
 -10   3   4    13202.26    13362.08    584.16 o 
  -9   3   4        2.06      134.32     69.15 o 
  -8   3   4      101.54       99.67     62.74 o 
  -7   3   4     4542.86     4662.97     59.01 o 
  -6   3   4     1013.76      868.04     49.21 o 
  -5   3   4     1309.10     1305.00    209.25 o 
  -4   3   4     9696.94    10048.17    167.67 o 
  -3   3   4    15916.21    15442.33     55.46 o 
  -2   3   4    32283.45    32011.27    112.90 o 
  -1   3   4        5.04       74.48     37.84 o 
   0   3   4     6875.15     7651.09     90.00 o 
   1   3   4      164.15      296.66    106.52 o 
   2   3   4    12774.63    12408.59    578.74 o 
   3   3   4    24103.75    22518.80     83.73 o 
   4   3   4    53804.67    52822.59   1581.55 o 
   5   3   4      888.17     3580.20   1071.42 o 
   6   3   4     6258.87     6991.29     38.77 o 
   7   3   4    15022.84    15145.97   1073.05 o 
   8   3   4       23.76      347.95     89.39 o 
   9   3   4     3344.77     3169.65     45.80 o 
  10   3   4      334.30      641.62    108.65 o 
  11   3   4     1738.67     1718.00    118.99 o 
  12   3   4     8092.28     8253.39    155.45 o 
 -12   4   4     1171.99     1388.23    148.06 o 
 -11   4   4     2772.44     3126.74    230.91 o 
 -10   4   4     2572.08     3507.45    832.41 o 
  -9   4   4     1937.35     1924.36    155.86 o 
  -8   4   4      481.39      856.92     46.39 o 
  -7   4   4    18223.77    19086.49    331.74 o 
  -6   4   4     9201.56     9065.37     67.03 o 
  -5   4   4     3668.79     6203.65     96.21 o 
  -4   4   4    37296.46    42148.88    132.79 o 
  -3   4   4     5566.64     5530.32     53.62 o 
  -1   4   4    26250.68    27299.43     64.24 o 
   0   4   4     2201.32     2362.73     44.98 o 
   1   4   4    24398.09    26255.31    521.53 o 
   2   4   4      424.19      823.96    318.08 o 
   3   4   4     1239.88     1200.50     29.42 o 
   4   4   4     3958.46     3365.25     80.97 o 
   5   4   4     9576.02    10210.50     51.92 o 
   6   4   4     1513.87     1559.37     33.12 o 
   7   4   4     7630.79     7897.28    592.83 o 
   8   4   4     4974.15     4703.96    214.63 o 
   9   4   4     1880.50     1580.60    155.42 o 
  10   4   4      507.50      353.94    151.00 o 
  11   4   4     4107.01     3799.61     71.69 o 
  12   4   4        0.06      -15.26     73.33 o 
 -12   5   4     6287.74     6849.88     91.97 o 
 -11   5   4      461.98      488.22    182.08 o 
 -10   5   4      152.04      634.32    247.44 o 
  -9   5   4      445.51      811.43     99.47 o 
  -8   5   4     6784.11     6676.92     83.34 o 
  -7   5   4     9416.50     9902.40     72.36 o 
  -6   5   4     1376.99     1272.97     39.96 o 
  -5   5   4    21034.49    20028.79     75.24 o 
  -4   5   4      404.52      582.50     51.12 o 
  -3   5   4     7143.73     6315.58     56.61 o 
  -2   5   4     5520.97     5559.98     53.17 o 
  -1   5   4    48333.59    46427.87     80.43 o 
   0   5   4    60575.74    65624.35    376.17 o 
   1   5   4     6917.52    10775.12    102.69 o 
   2   5   4    10247.86    10334.73   5246.07 o 
   3   5   4     3067.06     2827.15     81.36 o 
   4   5   4     9125.34    10455.61    900.62 o 
   5   5   4     8683.58     9594.11   1437.89 o 
   6   5   4     7167.90     7302.40     43.96 o 
   7   5   4      573.27      549.41     39.31 o 
   8   5   4    15114.79    14950.24    930.98 o 
   9   5   4     1593.45     1457.37     45.44 o 
  10   5   4      111.39       63.04     49.76 o 
  11   5   4       13.60      -24.32     55.24 o 
  12   5   4     6536.46     7595.31    439.44 o 
 -12   6   4      216.24      236.30     61.16 o 
 -11   6   4     1865.77     1952.10    110.69 o 
 -10   6   4      155.65      123.60     92.40 o 
  -9   6   4        1.57      -73.83     60.66 o 
  -7   6   4      453.83      248.91     62.81 o 
  -6   6   4      719.52     1568.66     54.09 o 
  -5   6   4     4744.63     5212.62    119.64 o 
  -4   6   4    19056.14    20662.09    126.87 o 
  -3   6   4     1159.48     1059.00     24.48 o 
  -2   6   4    30197.80    27048.93   1084.95 o 
  -1   6   4    27393.91    26232.92     70.88 o 
   0   6   4    86144.24    84450.33    802.77 o 
   1   6   4    20344.24    21051.05    649.51 o 
   2   6   4     2787.13     2798.66    295.74 o 
   3   6   4     6972.69     6580.48    454.99 o 
   4   6   4     7800.37     6927.49     87.12 o 
   5   6   4       56.50      179.71     38.00 o 
   6   6   4     1431.92     1401.48     67.11 o 
   7   6   4    17879.57    19269.54    532.43 o 
   8   6   4     1314.54     1630.58     44.75 o 
   9   6   4      761.01      915.10    176.35 o 
  10   6   4     1384.43     1299.69     76.45 o 
  11   6   4     2417.38     2169.64    188.39 o 
 -12   7   4    11063.04    11642.90    105.47 o 
 -11   7   4      851.46      790.45     79.85 o 
 -10   7   4      528.91      542.22     74.93 o 
  -9   7   4     3013.88     2629.58     71.90 o 
  -8   7   4     9992.35    10010.50     88.02 o 
  -7   7   4     7648.75     8603.20     78.66 o 
  -6   7   4       18.30      233.74     58.46 o 
  -5   7   4     3038.44     3101.71     58.12 o 
  -4   7   4     1775.78     1593.91     91.70 o 
  -3   7   4    14677.66    14345.72    665.68 o 
  -2   7   4       40.65      -20.66     60.16 o 
  -1   7   4    62135.32    55333.74     94.51 o 
   0   7   4     3918.79     3138.34    351.36 o 
   1   7   4    25885.60    25660.50   1509.79 o 
   2   7   4     6464.44     6336.93    481.00 o 
   3   7   4     5250.90     6035.41    351.55 o 
   4   7   4      246.76      377.30    120.99 o 
   5   7   4     1676.12     2060.28    281.95 o 
   6   7   4      658.63      675.56     92.08 o 
   7   7   4    37970.60    41868.84   7005.43 o 
   8   7   4     3442.04     3300.49     53.74 o 
   9   7   4     3212.22     2915.11     84.81 o 
  10   7   4     2718.77     2712.87     58.78 o 
  11   7   4      395.72      321.96     73.97 o 
 -11   8   4     2556.39     2289.79     82.22 o 
 -10   8   4     1734.27     1703.58     78.86 o 
  -9   8   4       89.75      725.33     81.96 o 
  -8   8   4      102.95      467.48     72.20 o 
  -7   8   4    27990.70    29987.38    101.51 o 
  -6   8   4      141.02      269.25     75.90 o 
  -5   8   4    10217.96     9663.26     99.56 o 
  -4   8   4     5167.84     4933.31     52.93 o 
  -3   8   4      517.88      558.00     26.88 o 
  -2   8   4    14398.27    17847.10    154.35 o 
  -1   8   4    14857.13    16503.42     92.13 o 
   0   8   4    74319.14    76278.15   1861.38 o 
   1   8   4     6382.42    10181.79    175.46 o 
   2   8   4      893.27      820.38     93.81 o 
   3   8   4     3076.14     2696.73     87.88 o 
   4   8   4      698.94      489.47     72.81 o 
   5   8   4     1807.41     2011.28    106.54 o 
   6   8   4    10320.62     9982.04    472.12 o 
   7   8   4     3995.68     5479.74    368.09 o 
   8   8   4      849.94      915.74    142.58 o 
   9   8   4     4822.62     4544.50    914.48 o 
  10   8   4     1339.70     1300.56     58.53 o 
  11   8   4     2551.21     2256.76    164.69 o 
 -11   9   4      416.21      465.03     74.49 o 
 -10   9   4     1007.68      992.60     79.17 o 
  -9   9   4        7.37      151.55     82.16 o 
  -8   9   4     1889.65     1826.04     53.59 o 
  -7   9   4    14648.83    14555.66    207.88 o 
  -6   9   4      669.16     1772.48     33.59 o 
  -5   9   4     1830.82     1995.09     42.79 o 
  -4   9   4      839.06      774.41     34.60 o 
  -3   9   4    21291.06    18533.83    932.52 o 
  -2   9   4     1567.19     1248.52     53.53 o 
  -1   9   4      157.83      147.88     51.20 o 
   0   9   4    53078.89    54157.13   1167.35 o 
   1   9   4       22.35      -39.67     91.21 o 
   2   9   4     8634.93     8790.46    211.62 o 
   3   9   4    10050.26    10193.72    405.52 o 
   4   9   4       38.84       10.90     52.82 o 
   5   9   4      163.42       32.97     46.56 o 
   6   9   4     1348.04     1407.71    111.87 o 
   7   9   4        0.53      292.24    181.17 o 
   8   9   4      269.63     1076.90     75.78 o 
   9   9   4      204.68      244.74    170.27 o 
  10   9   4    10032.53     9872.28    413.33 o 
 -11  10   4     1908.23     1768.58     79.70 o 
 -10  10   4      972.59      764.03     62.48 o 
  -9  10   4      321.69      226.11     85.65 o 
  -8  10   4     8074.22     7863.16    489.07 o 
  -7  10   4      502.18      405.79     59.10 o 
  -6  10   4     1746.14     1612.66     44.67 o 
  -5  10   4      187.35      364.00     99.09 o 
  -4  10   4      129.33      154.46     25.40 o 
  -3  10   4      345.81      394.89     13.43 o 
  -2  10   4     3179.10     2932.31     61.01 o 
  -1  10   4     1250.36     1214.63     69.68 o 
   0  10   4    16491.28    17507.11    432.97 o 
   1  10   4     1116.74     1130.96     36.52 o 
   2  10   4     3396.60     3329.23     45.81 o 
   3  10   4     3717.52     3811.84     48.24 o 
   4  10   4        0.09     -111.72     43.40 o 
   5  10   4     4101.08     4313.52    205.10 o 
   6  10   4     1713.37     1906.50     52.90 o 
   7  10   4     1565.82     1787.77     91.47 o 
   8  10   4     2290.90     2018.23    356.31 o 
   9  10   4     7361.10     7352.57    564.02 o 
  10  10   4      975.94      830.13    109.88 o 
 -10  11   4     6631.45     6056.56     97.21 o 
  -9  11   4      788.62      870.91     57.82 o 
  -8  11   4     5931.77     5840.93    110.09 o 
  -7  11   4     2239.03     2000.21     33.49 o 
  -6  11   4       83.92      313.75     64.51 o 
  -5  11   4     2227.35     2684.99    202.96 o 
  -4  11   4      318.04      268.85     25.36 o 
  -3  11   4     7444.41     7166.51     68.82 o 
  -2  11   4    12633.96    12717.61     78.86 o 
  -1  11   4     4429.82     4337.89    170.12 o 
   0  11   4     5256.14     5177.84     23.39 o 
   1  11   4     1903.65     3398.22    851.37 o 
   2  11   4     7608.55     7649.83     55.30 o 
   3  11   4      570.77      447.15    292.67 o 
   4  11   4       56.44     -203.33     75.33 o 
   5  11   4     3700.46     3746.01     80.87 o 
   6  11   4     6480.00     6733.88    136.52 o 
   7  11   4    16460.60    17685.66    244.12 o 
   8  11   4     5936.21     6120.22     71.09 o 
   9  11   4     1113.48     1003.01     68.84 o 
 -10  12   4      728.26      824.43     40.80 o 
  -9  12   4     1407.82     1265.30     55.47 o 
  -8  12   4     6162.35     6093.20     59.91 o 
  -7  12   4    17607.53    17350.77    184.32 o 
  -6  12   4      809.76     1301.50     80.45 o 
  -5  12   4     3599.11     3734.92     86.88 o 
  -4  12   4     2779.70     4287.67    973.23 o 
  -3  12   4      449.24      580.40     66.23 o 
  -2  12   4     7777.84     7402.17     77.85 o 
  -1  12   4    20563.78    20131.99     79.78 o 
   0  12   4     1999.91     1900.45     59.52 o 
   1  12   4     7484.80     7266.19    178.27 o 
   2  12   4     5107.25     5501.21    160.01 o 
   3  12   4     1386.49     1500.73    111.74 o 
   4  12   4     3614.43     3794.01     56.79 o 
   5  12   4      530.39      832.81     85.68 o 
   6  12   4      332.25      985.24    101.12 o 
   7  12   4    15311.81    16319.25    446.75 o 
   8  12   4     2329.01     2000.20    287.12 o 
   9  12   4     2896.21     2494.76    121.49 o 
  -9  13   4     3115.25     3093.32    159.66 o 
  -8  13   4     1521.66     1307.83     77.04 o 
  -7  13   4     8190.42     8751.61    294.54 o 
  -6  13   4      325.65      862.54    371.34 o 
  -5  13   4     4874.56     4891.38    249.09 o 
  -4  13   4     2336.19     2050.69     73.48 o 
  -3  13   4     9320.67     9334.63    149.91 o 
  -2  13   4       26.11       -0.42     68.16 o 
  -1  13   4    17494.50    16362.95     90.58 o 
   0  13   4    10892.67    10775.26    290.76 o 
   1  13   4     8821.37     9231.93    368.98 o 
   2  13   4        3.93       33.15     39.05 o 
   3  13   4     2607.48     2111.23     68.07 o 
   4  13   4     3290.15     2880.29    189.66 o 
   5  13   4     1630.40     1349.40    381.82 o 
   6  13   4     2294.82     3002.69    102.30 o 
   7  13   4      169.15      161.62     71.45 o 
   8  13   4     4363.01     4184.04    239.38 o 
  -9  14   4     3524.94     3237.10     87.37 o 
  -8  14   4     8336.57     8071.04     61.77 o 
  -7  14   4        6.41       14.00    109.54 o 
  -6  14   4     2255.68     2553.54     43.10 o 
  -5  14   4     1384.31     1351.23    594.49 o 
  -4  14   4     6696.93     6296.06     89.29 o 
  -3  14   4      683.71      715.00     73.63 o 
  -2  14   4    11805.00    11057.09     88.00 o 
  -1  14   4     1864.56     1636.80    103.40 o 
   0  14   4    39349.86    40436.38    385.58 o 
   1  14   4      864.95      996.05    160.38 o 
   2  14   4      304.34      669.15    147.64 o 
   3  14   4     1891.98     1808.09     86.75 o 
   4  14   4     1270.63     2015.60    445.89 o 
   5  14   4     3739.33     3689.76     75.47 o 
   6  14   4     2467.04     2249.57    127.82 o 
   7  14   4     3040.57     3255.72    208.09 o 
   8  14   4     1883.22     1936.20    253.27 o 
  -8  15   4     2763.98     2448.83    110.17 o 
  -7  15   4       73.69      166.71     60.09 o 
  -6  15   4      176.20      579.34    147.94 o 
  -5  15   4    10052.20    10004.24    114.33 o 
  -4  15   4      296.04      180.95     89.19 o 
  -2  15   4     2983.62     2769.40     80.04 o 
  -1  15   4    19964.57    20391.75    111.77 o 
   0  15   4      214.10      186.92     78.75 o 
   1  15   4     5317.00     6487.90    211.35 o 
   2  15   4       76.40       46.05     66.72 o 
   3  15   4     1725.74     1662.18    136.39 o 
   4  15   4     3469.18     3165.21     74.73 o 
   5  15   4      988.10      968.14     72.55 o 
   6  15   4       54.46      539.50    180.13 o 
   7  15   4     3899.83     4460.21    151.02 o 
  -7  16   4     1384.47     1675.16     71.03 o 
  -6  16   4     4879.73     5227.87     84.08 o 
  -5  16   4     2329.87     2303.62    207.60 o 
  -4  16   4     1243.03      993.30     93.40 o 
  -3  16   4       86.63      -71.70     78.56 o 
  -2  16   4      799.54      864.08     86.28 o 
  -1  16   4     3153.54     2497.30    185.67 o 
   0  16   4    16533.15    14034.18   4692.32 o 
   1  16   4       31.85      280.65     25.75 o 
   2  16   4     3822.41     3953.05     34.56 o 
   3  16   4      386.70      879.60    200.95 o 
   4  16   4     9839.72    10039.10    432.31 o 
   5  16   4      149.31      204.97     73.22 o 
   6  16   4       77.10      565.69    616.82 o 
  -6  17   4      268.01      410.38     64.85 o 
  -5  17   4      316.29      335.43     68.38 o 
  -4  17   4     2306.67     2552.88     94.34 o 
  -3  17   4       73.41     -124.03    171.27 o 
  -2  17   4     3672.37     3510.25     92.54 o 
  -1  17   4       50.01      302.38     87.54 o 
   0  17   4      443.18      473.58     68.93 o 
   1  17   4       11.05      151.44     70.39 o 
   2  17   4     5634.51     5456.68    112.95 o 
   3  17   4      967.07     1047.70     87.88 o 
   4  17   4     5082.48     5083.48    776.76 o 
   5  17   4     5014.65     5373.34    216.07 o 
  -5  18   4     3045.66     2894.87    100.69 o 
  -4  18   4        1.96      231.08     95.67 o 
  -3  18   4     5656.65     5589.21    106.66 o 
  -2  18   4     3095.02     2985.99     97.31 o 
  -1  18   4     2673.30     2756.87     93.62 o 
   0  18   4        2.60     5445.71   3394.32 o 
   1  18   4     5262.71     4943.63    164.67 o 
   2  18   4      733.09      874.94    126.71 o 
   3  18   4      130.62      -31.32    126.84 o 
  -3  19   4    12316.20    12227.49    120.78 o 
  -2  19   4     2262.35     2440.50     98.84 o 
  -1  19   4      206.69      266.27     96.06 o 
   0  19   4     7007.75     6319.66    128.94 o 
   1  19   4        4.05     5635.32   2897.79 o 
  -2 -22   5      200.62      187.27     60.13 o 
  -1 -22   5      308.19      297.22     59.82 o 
   0 -22   5     2429.26     3033.45     46.51 o 
   1 -22   5       45.87       -4.09     46.51 o 
   2 -22   5        8.30      132.69    130.93 o 
   3 -22   5     2252.13     2045.73    116.16 o 
  -4 -21   5      752.29      704.61    177.70 o 
  -3 -21   5     2201.59     2177.15     69.59 o 
  -2 -21   5      411.97      434.13     87.78 o 
  -1 -21   5     6610.57     6496.77    200.37 o 
   0 -21   5      473.50      595.70     55.13 o 
   1 -21   5      205.95      733.52    113.64 o 
   2 -21   5      213.51      225.90     58.98 o 
   3 -21   5      417.57      412.58     42.52 o 
   4 -21   5     6053.60     6373.17     74.94 o 
   5 -21   5     3975.97     3736.10     61.53 o 
  -5 -20   5    14035.27    13850.77    792.10 o 
  -4 -20   5     3585.27     4276.79    759.86 o 
  -3 -20   5     2075.18     2081.09    127.94 o 
  -2 -20   5     3738.18     3491.75    120.48 o 
  -1 -20   5     9351.56     9504.45    130.23 o 
   0 -20   5     3601.89     4053.51     92.03 o 
   1 -20   5      265.79      826.37     96.77 o 
   2 -20   5      293.90      313.07     73.37 o 
   3 -20   5       24.69       27.13     62.48 o 
   4 -20   5     6822.40     6387.36     79.94 o 
   5 -20   5      167.66      250.86     62.00 o 
   6 -20   5    14735.93    15123.97    135.29 o 
  -6 -19   5    14478.88    15026.69    648.21 o 
  -5 -19   5       10.68      -48.53     78.79 o 
  -4 -19   5    10556.71    12859.67   2804.48 o 
  -3 -19   5     1379.44     1390.91     68.51 o 
  -2 -19   5    15412.78    15322.90    356.08 o 
  -1 -19   5      324.84      544.96     71.40 o 
   0 -19   5     3834.31     4252.57     88.39 o 
   1 -19   5     2574.30     2431.21    107.82 o 
   2 -19   5     3405.49     3058.05    150.08 o 
   3 -19   5      590.74      706.73    199.15 o 
   4 -19   5        0.59      119.21     53.46 o 
   5 -19   5    11515.20    14222.14   6298.64 o 
   6 -19   5     1960.61     1768.60     87.54 o 
   7 -19   5     3765.84     4026.14     84.58 o 
  -7 -18   5     1726.61     1789.03     74.84 o 
  -6 -18   5       55.86      277.53     73.12 o 
  -5 -18   5    12277.02    12151.24    114.06 o 
  -4 -18   5     1371.92     1038.48     51.23 o 
  -3 -18   5    10143.30    12391.29   3097.86 o 
  -2 -18   5      762.73      935.36    144.99 o 
  -1 -18   5     9095.92     9262.73    133.00 o 
   0 -18   5      920.31     1183.86    159.17 o 
   1 -18   5      152.64      808.53     36.68 o 
   2 -18   5     2381.18     2545.04     61.57 o 
   3 -18   5     2692.12     3136.05     87.18 o 
   4 -18   5     7792.56     7759.69    131.99 o 
   5 -18   5      423.44      585.21    403.92 o 
   6 -18   5      156.10      274.94     24.64 o 
   7 -18   5      255.68      284.36     36.48 o 
   8 -18   5     4735.30     4706.51     43.60 o 
  -8 -17   5     6999.96     7301.81     85.00 o 
  -7 -17   5      172.57      263.65    198.58 o 
  -6 -17   5       14.95      199.23     67.27 o 
  -5 -17   5        1.66       -6.30     63.04 o 
  -4 -17   5     6174.88     5928.84    440.81 o 
  -3 -17   5       64.08      -21.66     49.35 o 
  -2 -17   5     2406.74     2365.99    153.36 o 
  -1 -17   5    10503.71    11021.93     57.61 o 
   0 -17   5      834.50      857.38     34.93 o 
   1 -17   5     5698.75     5905.67    177.84 o 
   2 -17   5      308.04      305.31     31.52 o 
   3 -17   5       84.20       37.78     88.40 o 
   4 -17   5      296.02      444.24     44.34 o 
   5 -17   5       29.65      175.07     66.26 o 
   6 -17   5       15.00       63.54     24.63 o 
   7 -17   5      183.84      262.22     33.10 o 
   8 -17   5      814.41      868.24     29.62 o 
   9 -17   5    12461.64    11833.34    282.15 o 
  -8 -16   5      390.33      541.56    206.80 o 
  -7 -16   5     3434.59     3356.70    223.11 o 
  -6 -16   5        1.41       31.01     82.92 o 
  -5 -16   5      520.27      411.81     81.05 o 
  -4 -16   5      306.51      352.97    182.04 o 
  -3 -16   5     9260.20     8862.84     81.31 o 
  -2 -16   5      853.80      701.16     38.04 o 
  -1 -16   5      392.67      425.18     41.02 o 
   0 -16   5       56.19      123.88     63.47 o 
   1 -16   5       15.42       59.19     33.44 o 
   2 -16   5     2198.14     2061.09     31.04 o 
   3 -16   5     1017.17      855.96     36.16 o 
   4 -16   5     1175.72      994.60    242.76 o 
   5 -16   5     1880.27     2066.36     32.63 o 
   6 -16   5     4757.61     4801.69     82.64 o 
   7 -16   5     3278.04     3120.30    106.10 o 
   8 -16   5    18394.17    16039.00    670.61 o 
   9 -16   5      210.77      244.34     26.00 o 
  -9 -15   5     2772.17     2480.13    356.19 o 
  -8 -15   5    21447.74    21624.03    132.93 o 
  -7 -15   5      107.31      308.32     59.89 o 
  -6 -15   5     1415.35     2403.90    851.90 o 
  -5 -15   5     6664.52     6102.62    381.34 o 
  -4 -15   5     1667.87     1626.87     92.59 o 
  -3 -15   5     1472.21     1537.36     51.98 o 
  -2 -15   5       53.89      354.58    111.05 o 
  -1 -15   5     5922.68     5969.52    133.43 o 
   0 -15   5     4082.28     4539.62     90.14 o 
   1 -15   5      158.71      432.73    106.95 o 
   2 -15   5     4349.19     4071.62     56.91 o 
   3 -15   5     5171.80     5495.24   1540.67 o 
   4 -15   5      800.89      735.64     68.07 o 
   5 -15   5      321.59      420.44     53.09 o 
   6 -15   5    30534.40    31233.48     94.19 o 
   7 -15   5     3731.81     3575.20    118.58 o 
   8 -15   5     1903.40     1756.20     83.43 o 
   9 -15   5     7468.19     7234.76     90.51 o 
  10 -15   5      185.91      120.25     33.02 o 
  -9 -14   5     2077.40     1948.55    108.62 o 
  -8 -14   5     9998.83     9163.84    149.13 o 
  -7 -14   5     3904.36     4755.06    538.22 o 
  -6 -14   5    15628.06    16110.54   1166.38 o 
  -5 -14   5      102.86      199.58    155.17 o 
  -4 -14   5     9206.62     8129.25    101.20 o 
  -3 -14   5     9271.98     8557.40     73.17 o 
  -2 -14   5    32033.76    30688.95    428.02 o 
  -1 -14   5     3341.67     3536.64    185.97 o 
   0 -14   5     7575.58     9613.64    148.13 o 
   1 -14   5     4985.16     4666.92     31.78 o 
   2 -14   5    24178.29    22965.93    193.25 o 
   3 -14   5       38.08       35.96     22.97 o 
   4 -14   5     3526.97     3343.78    269.80 o 
   5 -14   5     2116.53     2188.02    127.43 o 
   6 -14   5    13155.06    13946.59    458.19 o 
   7 -14   5     6846.56     6868.75    173.93 o 
   8 -14   5     4261.50     4304.87    139.88 o 
   9 -14   5     3254.04     2952.42     45.03 o 
  10 -14   5      216.71      231.23     28.64 o 
 -10 -13   5      785.41      789.67     92.13 o 
  -9 -13   5     1751.87     1626.89    279.60 o 
  -8 -13   5       10.23      353.90     94.84 o 
  -7 -13   5      155.67      701.83     61.27 o 
  -6 -13   5     7934.61     8448.15    599.58 o 
  -5 -13   5     4643.24     4167.98     56.62 o 
  -4 -13   5     3947.96     3585.00     59.87 o 
  -3 -13   5     9214.79     8750.38     48.29 o 
  -2 -13   5    13762.60    12586.96    193.95 o 
  -1 -13   5    37920.83    34823.41   1814.43 o 
   0 -13   5       50.95      -33.54     37.50 o 
   1 -13   5     4037.08     6016.71    443.67 o 
   2 -13   5       61.81      162.74     64.40 o 
   3 -13   5    12532.76    11119.63    376.59 o 
   4 -13   5     2672.59     2887.50     60.44 o 
   5 -13   5    13275.57    16377.67    327.88 o 
   6 -13   5      419.19      362.17     32.47 o 
   7 -13   5    16450.49    16786.61    351.46 o 
   8 -13   5      394.27      474.58     45.64 o 
   9 -13   5     1411.62     1378.74     78.22 o 
  10 -13   5     2855.93     2744.60     99.83 o 
  11 -13   5     1007.73     1236.02     93.15 o 
 -10 -12   5     1584.57     1350.52     88.70 o 
  -9 -12   5     2524.42     2323.50    187.94 o 
  -8 -12   5        2.14     1053.52    347.44 o 
  -7 -12   5      902.51     2224.10    697.40 o 
  -6 -12   5      187.39      386.99     90.79 o 
  -5 -12   5    33967.66    30700.69   2910.86 o 
  -4 -12   5      340.06      194.05     74.58 o 
  -3 -12   5    10406.55    10137.05     45.85 o 
  -2 -12   5    15400.47    14476.25    537.57 o 
  -1 -12   5    22890.11    22569.79   1164.95 o 
   0 -12   5     1969.70     2257.24     44.02 o 
   1 -12   5     3450.16     5006.39    301.60 o 
   2 -12   5    17643.71    16202.42    135.30 o 
   3 -12   5      254.11      256.84     20.45 o 
   4 -12   5     2357.86     2607.97     32.78 o 
   5 -12   5    10650.15    10913.03    232.28 o 
   6 -12   5    38629.25    42416.66    766.18 o 
   7 -12   5      187.02      283.40     29.39 o 
   8 -12   5      170.98      212.90     33.50 o 
   9 -12   5     5339.63     4971.43     61.14 o 
  10 -12   5       67.62      132.98     53.75 o 
  11 -12   5     1756.18     1787.83    196.01 o 
 -11 -11   5     1500.56     1245.97     82.52 o 
 -10 -11   5     1838.89     1600.62    113.11 o 
  -9 -11   5     7266.35     7469.90    323.18 o 
  -8 -11   5       97.00       22.61     62.03 o 
  -7 -11   5       92.54      220.59    205.02 o 
  -6 -11   5    36811.70    38043.19    375.87 o 
  -5 -11   5     1545.16     2390.64    294.39 o 
  -4 -11   5      460.76      577.18     70.97 o 
  -3 -11   5     4180.95     4602.90    159.46 o 
  -2 -11   5    14156.99    13143.79     70.77 o 
  -1 -11   5     2687.70     7200.28   2235.73 o 
   0 -11   5     3468.61     6831.16    185.90 o 
   1 -11   5     7991.09    10505.61    256.47 o 
   2 -11   5     3814.63     3465.72    147.53 o 
   3 -11   5      565.80      562.39     50.40 o 
   4 -11   5      473.77      346.63     21.11 o 
   5 -11   5     3961.41     5159.13    142.40 o 
   6 -11   5    18502.34    19309.51    238.17 o 
   7 -11   5     5243.30     5267.20    105.12 o 
   8 -11   5    20826.29    20427.92    394.62 o 
   9 -11   5      124.90      374.04    277.85 o 
  10 -11   5     4613.31     4664.11    169.28 o 
  11 -11   5     1485.36     1389.98     63.32 o 
 -11 -10   5     1228.59     1168.70     72.04 o 
 -10 -10   5      179.12      316.96    127.96 o 
  -9 -10   5     3510.87     3561.36    159.81 o 
  -8 -10   5    19893.43    19414.12   1953.07 o 
  -7 -10   5     4138.54     4236.41    145.44 o 
  -6 -10   5    15411.96    12430.58   4957.88 o 
  -5 -10   5    16467.52    14631.01    937.64 o 
  -4 -10   5      434.62      767.64    142.16 o 
  -3 -10   5     7396.70     7909.77     67.15 o 
  -2 -10   5     4240.69     4601.92     59.04 o 
  -1 -10   5    29444.32    29397.87    265.63 o 
   0 -10   5      353.27      299.65     24.87 o 
   1 -10   5    14102.65    15833.24    386.54 o 
   2 -10   5    17180.62    16910.11    169.28 o 
   3 -10   5    12837.68    13712.53    994.03 o 
   4 -10   5     3175.73     3314.48     65.91 o 
   5 -10   5     1734.99     1728.96     94.28 o 
   6 -10   5      143.27      351.92     36.13 o 
   7 -10   5     3065.18     3203.21    132.70 o 
   8 -10   5     3916.54     4281.29    279.63 o 
   9 -10   5    13900.48    14091.86    458.66 o 
  10 -10   5     5747.45     5811.01     43.09 o 
  11 -10   5     1551.07     1195.47    183.32 o 
 -11  -9   5     2358.56     2207.63    140.83 o 
 -10  -9   5     1397.42     1519.57     73.53 o 
  -9  -9   5     2073.48     1913.74    779.87 o 
  -8  -9   5    17341.23    17029.27    361.85 o 
  -7  -9   5     1285.70     2091.74    233.30 o 
  -6  -9   5     1148.95     1258.46    150.39 o 
  -5  -9   5     2428.09     2387.63    164.77 o 
  -4  -9   5      459.45      326.36     46.01 o 
  -3  -9   5    14629.45    14469.26     52.08 o 
  -2  -9   5     9300.28     8882.16     36.14 o 
  -1  -9   5    16173.51    15727.33    648.74 o 
   0  -9   5       35.20       85.92     38.23 o 
   1  -9   5    16956.38    16804.96    772.45 o 
   2  -9   5     4095.96     3667.84     52.63 o 
   3  -9   5     1765.67     1571.09     37.35 o 
   4  -9   5    16004.77    16184.23    893.36 o 
   5  -9   5     1249.75     1401.74     76.23 o 
   6  -9   5     4864.75     5308.72     96.55 o 
   7  -9   5     2393.03     3883.42     42.08 o 
   8  -9   5    20980.75    21712.74   1034.28 o 
   9  -9   5    10603.37    10498.24    542.35 o 
  10  -9   5       48.14       57.99     29.68 o 
  11  -9   5     3241.73     3678.97     50.32 o 
  12  -9   5       46.46      118.78     34.99 o 
 -12  -8   5     2889.06     3081.78    255.50 o 
 -11  -8   5     3474.23     3004.97    113.62 o 
 -10  -8   5     5364.55     5001.09     97.65 o 
  -9  -8   5     9665.78     9372.88     73.19 o 
  -8  -8   5     3834.53     4643.11    829.06 o 
  -7  -8   5    15169.51    15956.99    240.47 o 
  -6  -8   5     1281.77     1791.94     54.55 o 
  -5  -8   5      944.67      949.05     38.30 o 
  -4  -8   5    45484.51    42968.81   2177.03 o 
  -3  -8   5     2007.65     2080.67    196.33 o 
  -2  -8   5     8871.39     8826.23     36.36 o 
  -1  -8   5    13740.32    13270.75     99.86 o 
   0  -8   5       16.85       26.77     18.51 o 
   1  -8   5     7327.83     7454.34    188.51 o 
   2  -8   5      345.40      221.48     14.86 o 
   3  -8   5     3775.03     2767.27    216.76 o 
   4  -8   5    58145.71    54329.93    616.16 o 
   5  -8   5    15484.95    15712.01    621.52 o 
   6  -8   5       52.00       97.23     45.28 o 
   7  -8   5    16167.22    17946.25    156.50 o 
   8  -8   5     5626.08     6732.59    973.81 o 
   9  -8   5      649.55      935.49    121.91 o 
  10  -8   5      715.67     1052.14     63.63 o 
  11  -8   5     3546.95     3394.09    197.04 o 
  12  -8   5      500.65      581.10     39.40 o 
 -12  -7   5      366.80      415.02     70.07 o 
 -11  -7   5     3600.50     3420.56    149.13 o 
 -10  -7   5     1724.88     1200.76     73.81 o 
  -9  -7   5     4297.84     4059.80     91.71 o 
  -8  -7   5    17289.18    16644.04    219.84 o 
  -7  -7   5     6092.95     7113.51    216.08 o 
  -6  -7   5       10.47     -111.72     40.91 o 
  -5  -7   5    23307.54    22647.50     82.90 o 
  -4  -7   5    23154.80    22216.11   1115.18 o 
  -3  -7   5    56073.98    52417.48    797.35 o 
  -2  -7   5      830.32     1632.81     75.02 o 
  -1  -7   5      458.46     1092.62     46.68 o 
   0  -7   5        0.11        1.22     20.20 o 
   1  -7   5     5232.85     5643.36    117.63 o 
   2  -7   5    15612.40    14734.05     85.89 o 
   3  -7   5    59518.89    54341.76    599.81 o 
   4  -7   5      391.34      591.77    105.81 o 
   5  -7   5    39880.77    40669.27    113.96 o 
   6  -7   5    13106.83    13834.40    571.91 o 
   7  -7   5       45.66       57.83     21.15 o 
   8  -7   5     2349.94     2360.48     30.57 o 
   9  -7   5     5169.01     5202.54    164.34 o 
  10  -7   5      368.47      443.15    114.13 o 
  11  -7   5     5484.16     5552.00    291.26 o 
  12  -7   5      343.33      273.17     69.35 o 
 -12  -6   5      788.80      582.94     95.54 o 
 -11  -6   5     5126.09     4912.18    113.52 o 
 -10  -6   5      191.95     1214.11    107.18 o 
  -9  -6   5      129.73      315.39    255.57 o 
  -8  -6   5        3.24      496.50    158.63 o 
  -7  -6   5      317.79      580.64     40.34 o 
  -6  -6   5    12166.50    12139.08    462.28 o 
  -5  -6   5    19097.77    24073.62   1181.35 o 
  -4  -6   5     6931.11     5688.73     36.69 o 
  -3  -6   5    45593.38    40088.13    575.15 o 
  -2  -6   5    40867.87    39300.04   1115.71 o 
  -1  -6   5    16618.44    16839.16    617.72 o 
   0  -6   5      870.86     1078.10     15.51 o 
   1  -6   5    23264.65    22275.50    296.23 o 
   2  -6   5    30054.90    26827.49    134.89 o 
   3  -6   5    11922.66    10963.63     61.87 o 
   4  -6   5    36689.89    31435.63   2488.72 o 
   5  -6   5       25.90      540.24    600.36 o 
   6  -6   5    21542.36    23499.67    237.93 o 
   7  -6   5     9097.00     8138.76    154.11 o 
   8  -6   5     1223.80     1406.45     23.40 o 
   9  -6   5     2575.64     2637.42    189.61 o 
  10  -6   5     1309.55     1519.92    242.67 o 
  11  -6   5    16009.50    15610.75    330.15 o 
  12  -6   5     2610.23     2361.48    185.11 o 
  -9  -5   5     2683.12     2704.97     75.90 o 
  -8  -5   5     1574.02     1473.25     47.46 o 
  -7  -5   5     6802.85     7310.92     68.33 o 
  -6  -5   5    20499.84    21181.19    345.58 o 
  -5  -5   5     4953.50     4320.04     44.93 o 
  -4  -5   5    33261.97    33636.01    297.21 o 
  -3  -5   5      292.13      570.20    186.66 o 
  -2  -5   5    24057.61    23425.09    341.46 o 
  -1  -5   5    38588.88    35313.40    452.49 o 
   0  -5   5       66.82      158.67     56.56 o 
   1  -5   5    15399.07    14751.91   1639.56 o 
   2  -5   5     2008.25     1780.59    188.37 o 
   3  -5   5     3204.52     2932.06     59.02 o 
   4  -5   5    32841.99    29092.60    787.05 o 
   5  -5   5    31654.91    29828.20    359.37 o 
   6  -5   5     6161.60     7146.40    209.78 o 
   7  -5   5      790.06      845.50     64.69 o 
   8  -5   5       78.91       62.68     31.79 o 
   9  -5   5       67.26      115.09     34.94 o 
  10  -5   5    16113.40    15652.36    335.57 o 
  11  -5   5     1737.72     2155.24    230.21 o 
  12  -5   5     6879.75     6910.29     45.97 o 
 -12  -4   5      814.68     1540.77    119.58 o 
  -8  -4   5        8.51      -49.46     55.41 o 
  -6  -4   5    13034.32    12504.23    685.04 o 
  -5  -4   5    30634.71    29433.38    431.97 o 
  -4  -4   5    16104.04    16711.15    976.36 o 
  -3  -4   5     4291.44     4193.66     74.74 o 
  -2  -4   5     1488.03     1290.89     41.18 o 
  -1  -4   5        4.05      211.98     38.16 o 
   0  -4   5      683.98      796.88    148.88 o 
   1  -4   5     1813.77     1612.32    217.25 o 
   2  -4   5      510.40      431.31     54.85 o 
   3  -4   5     8928.92     7868.02    327.94 o 
   4  -4   5     7338.53     6856.49    349.95 o 
   5  -4   5     2603.73     2921.74     21.68 o 
   6  -4   5    20571.92    21268.64     29.78 o 
   7  -4   5     4443.88     4216.24    287.64 o 
   8  -4   5     1512.04     1641.85     70.73 o 
   9  -4   5     4829.64     4587.22    310.70 o 
  10  -4   5     3343.93     2877.50    137.90 o 
  11  -4   5    15214.07    14762.70    627.24 o 
  12  -4   5      574.46      746.16     39.36 o 
 -12  -3   5     5107.13     5354.72    103.03 o 
 -10  -3   5    18375.21    18262.63    115.60 o 
  -9  -3   5     3597.72     3517.32     75.90 o 
  -8  -3   5      381.20      525.68     54.69 o 
  -7  -3   5     4646.26     4620.58     59.95 o 
  -6  -3   5    19305.32    19576.78    173.88 o 
  -5  -3   5       67.34      334.59     34.88 o 
  -4  -3   5     8005.54     8350.15   1036.60 o 
  -3  -3   5    19791.55    25865.95    104.13 o 
  -2  -3   5     1386.50     1563.59     61.17 o 
  -1  -3   5     5242.74     5606.66    140.04 o 
   0  -3   5       49.66       84.58     18.59 o 
   1  -3   5     4424.95     4498.20    180.14 o 
   2  -3   5       11.55       73.82     59.94 o 
   3  -3   5    51150.13    47918.22     31.26 o 
   4  -3   5    23319.51    23907.65    440.63 o 
   5  -3   5     1695.11     1519.91     14.58 o 
   6  -3   5      298.57      320.43     17.76 o 
   7  -3   5     5574.02     5219.03    257.18 o 
   8  -3   5     2390.65     2461.65    201.74 o 
   9  -3   5        7.23       84.85     39.44 o 
  10  -3   5     1079.63     1077.14     59.49 o 
  11  -3   5    17247.47    16893.02    925.51 o 
  12  -3   5     1325.56     1251.37    131.58 o 
 -12  -2   5      379.50      646.06     96.68 o 
 -10  -2   5      203.23      337.43     78.44 o 
  -9  -2   5     1698.28     1591.85     73.89 o 
  -8  -2   5     2585.21     2665.80     60.54 o 
  -7  -2   5     8097.22     8196.67     62.74 o 
  -6  -2   5      420.90      953.75    240.14 o 
  -5  -2   5      192.08      440.96    194.88 o 
  -4  -2   5    16822.67    17883.82   1530.35 o 
  -3  -2   5    83228.94    77562.21    380.11 o 
  -2  -2   5      572.56      684.04    101.68 o 
  -1  -2   5     8003.93     7909.31     73.45 o 
   0  -2   5      140.18      207.47     16.00 o 
   1  -2   5     4765.80     4841.25    244.03 o 
   2  -2   5      540.92      689.75     65.11 o 
   3  -2   5   112456.85   101580.48   3859.46 o 
   4  -2   5      197.41      247.10     13.51 o 
   5  -2   5    35241.12    37315.68    546.63 o 
   6  -2   5    13318.91    14237.07    459.01 o 
   7  -2   5     1859.98     2102.62     23.37 o 
   8  -2   5       89.33      241.74    121.10 o 
   9  -2   5      109.87      162.10     29.57 o 
  10  -2   5     4895.89     4790.40    137.20 o 
  11  -2   5     4167.49     4360.11     54.10 o 
  12  -2   5       19.35      174.51     37.33 o 
 -12  -1   5      465.62      695.17     93.55 o 
 -11  -1   5    16920.28    14834.48    101.96 o 
 -10  -1   5      828.27     1276.37     79.02 o 
  -9  -1   5      155.64      112.91     63.74 o 
  -7  -1   5      834.64      851.62     57.62 o 
  -6  -1   5    15091.99    16520.19    263.27 o 
  -5  -1   5    35630.43    38042.74    443.10 o 
  -4  -1   5     8468.71     7635.46     84.61 o 
  -3  -1   5   115830.27   105192.58    693.70 o 
  -2  -1   5      166.43      176.63     26.98 o 
  -1  -1   5     1646.24     1558.98     32.57 o 
   0  -1   5       39.31       76.27     14.81 o 
   1  -1   5       53.84      200.34     94.19 o 
   2  -1   5      360.87      411.20     21.88 o 
   3  -1   5    76972.68    74092.26    627.41 o 
   4  -1   5    50208.84    46991.21    268.57 o 
   5  -1   5     2965.09     2344.48     49.05 o 
   6  -1   5      117.70      161.98     43.83 o 
   7  -1   5     3947.19     4195.84    287.73 o 
   8  -1   5    10264.51    10808.25    640.58 o 
   9  -1   5        0.40       37.68     44.27 o 
  10  -1   5     6216.67     5474.88     72.64 o 
  11  -1   5      322.37      282.80    115.91 o 
  12  -1   5     3133.79     3160.18    124.76 o 
 -12   0   5      136.05       73.84    161.03 o 
 -11   0   5     3110.40     3339.39     62.21 o 
 -10   0   5     8919.18     9122.46     91.12 o 
  -8   0   5     4947.80     4775.94     66.34 o 
  -7   0   5     5448.77     5125.05    147.87 o 
  -6   0   5      347.70      287.72     38.99 o 
  -5   0   5      687.69      968.67     33.46 o 
  -4   0   5    69308.27    65930.98    671.61 o 
  -3   0   5    46358.69    44173.32    444.22 o 
  -2   0   5       28.39       48.58     26.79 o 
  -1   0   5    10778.25    11682.37     47.06 o 
   0   0   5       85.50       87.77     17.93 o 
   1   0   5     6384.38     7043.77    577.42 o 
   2   0   5      613.38      636.06     16.98 o 
   3   0   5     1773.58     1858.93     25.84 o 
   4   0   5    54223.75    48605.98    244.59 o 
   5   0   5    21717.13    21759.40   1436.55 o 
   6   0   5     1265.73     1228.18     23.53 o 
   7   0   5     1892.77     1958.70     26.58 o 
   8   0   5     7159.77     7846.68    278.84 o 
   9   0   5      734.42      748.30     34.64 o 
  10   0   5     1045.05      871.69    120.60 o 
  11   0   5     7984.08     7831.56    262.40 o 
  12   0   5     2600.29     2655.46    197.76 o 
 -12   1   5     2346.32     2370.08    132.79 o 
 -11   1   5       10.78      801.44    271.05 o 
  -9   1   5      395.94      324.87     75.76 o 
  -8   1   5    15773.45    16268.61    278.00 o 
  -7   1   5      577.05      618.48     88.42 o 
  -6   1   5     1860.05     1763.68     43.75 o 
  -5   1   5    33138.44    32250.94   1056.73 o 
  -4   1   5    23832.50    26632.77     73.92 o 
  -3   1   5    23085.10    22184.09    108.95 o 
  -2   1   5    24396.61    26724.83    994.09 o 
  -1   1   5     2766.31     5537.76   1940.82 o 
   0   1   5        0.01       45.66     11.71 o 
   1   1   5     2779.06     3063.30     31.91 o 
   2   1   5    32111.06    30084.45    521.41 o 
   3   1   5    71944.27    67579.05    414.76 o 
   4   1   5     1482.31     1533.05     23.54 o 
   5   1   5    31049.59    32033.72   1410.27 o 
   6   1   5     4562.75     5071.05    519.71 o 
   7   1   5     2234.16     2864.00     67.17 o 
   8   1   5    13520.23    13301.72    195.21 o 
   9   1   5     8443.47     8236.71     45.90 o 
  10   1   5     1018.38     1256.42    263.67 o 
  11   1   5     9531.74     9300.60    109.32 o 
  12   1   5        1.39        6.74     57.99 o 
 -12   2   5     3951.35     4036.48     87.04 o 
 -11   2   5     9551.80     9095.66     79.50 o 
 -10   2   5     1801.16     1816.98     80.51 o 
  -9   2   5    15764.60    16348.31    443.57 o 
  -8   2   5     2530.82     3543.61    138.81 o 
  -7   2   5     7828.37     7709.95     45.80 o 
  -6   2   5     5646.05     5967.77    353.80 o 
  -5   2   5    27218.70    30015.44    157.26 o 
  -4   2   5     7478.56     7274.66     78.30 o 
  -3   2   5    37059.84    35674.47   2369.47 o 
  -2   2   5     3060.69     3093.62     42.45 o 
  -1   2   5     7148.31     7262.50     14.17 o 
   0   2   5       11.74       38.86     10.39 o 
   1   2   5     4991.05     5579.02     80.48 o 
   2   2   5     1124.15     1253.64     69.09 o 
   3   2   5    19039.19    17743.74    219.43 o 
   4   2   5    12785.97    11461.04     36.07 o 
   5   2   5       12.80     2669.52   1094.07 o 
   6   2   5     3391.60     3787.34     33.56 o 
   7   2   5    14562.50    14455.20   1158.25 o 
   8   2   5    11654.97    11594.95    917.53 o 
   9   2   5    11965.59    11378.20    589.53 o 
  10   2   5     1388.07     1785.90    103.60 o 
  11   2   5     6028.38     6030.61    383.86 o 
  12   2   5      399.66      466.45     51.26 o 
 -12   3   5      187.24      282.34     64.03 o 
 -11   3   5     7026.12     7354.59    217.49 o 
 -10   3   5      831.96     1388.66    248.14 o 
  -8   3   5    24570.79    23702.41    102.29 o 
  -7   3   5    11530.84    12431.01     72.91 o 
  -6   3   5     4516.72     4350.40    223.97 o 
  -4   3   5    19628.96    18357.75    442.16 o 
  -3   3   5    11974.37    12296.31    107.37 o 
  -2   3   5     1389.60     1610.37     96.96 o 
  -1   3   5      899.48      875.42     42.45 o 
   0   3   5      215.82      329.28     62.15 o 
   1   3   5      440.38      501.17     98.08 o 
   2   3   5      916.91      972.87    112.44 o 
   3   3   5     6736.17     7039.65    421.35 o 
   4   3   5    10536.99    10363.43    851.96 o 
   5   3   5      445.83     2139.34    995.49 o 
   6   3   5    19801.68    19468.27    309.93 o 
   7   3   5      358.55      560.39     47.69 o 
   8   3   5     8100.66     7404.78    399.88 o 
   9   3   5     8130.21     7670.44    309.13 o 
  10   3   5    17145.72    16970.95    272.58 o 
  11   3   5      240.62      263.97     62.94 o 
  12   3   5      101.21       72.46     63.56 o 
 -12   4   5      562.83      746.39    135.98 o 
 -11   4   5     8803.66     8583.96    110.54 o 
 -10   4   5     1913.46     2942.66    623.66 o 
  -9   4   5    23301.12    22499.79    103.92 o 
  -8   4   5      398.70     1120.88     69.95 o 
  -7   4   5      292.03      482.25     60.24 o 
  -6   4   5    15402.34    16680.30    160.51 o 
  -5   4   5       58.22      323.02     40.53 o 
  -4   4   5    10095.75    10251.26     58.62 o 
  -3   4   5     3162.63     3082.39     52.58 o 
  -2   4   5    16559.85    15799.88     63.14 o 
  -1   4   5     6283.09     7229.82     51.51 o 
   0   4   5      334.27      470.94      5.44 o 
   1   4   5    19331.90    19670.98    576.62 o 
   2   4   5    16913.51    16186.79    104.94 o 
   3   4   5      942.05      957.84     94.25 o 
   4   4   5      458.18     1309.85    487.22 o 
   5   4   5    13751.42    14624.55    435.68 o 
   6   4   5       57.40       44.93     51.92 o 
   7   4   5     1159.81     1409.38     45.24 o 
   8   4   5     6578.46     6813.96    873.79 o 
   9   4   5     3042.33     2577.76    178.14 o 
  10   4   5     6020.49     5336.57    157.70 o 
  11   4   5     6024.25     5830.53     62.79 o 
  12   4   5     2629.53     2620.44     73.50 o 
 -12   5   5      928.62      759.34    224.00 o 
 -11   5   5       76.99      384.26    140.38 o 
 -10   5   5    19321.72    18899.47    942.65 o 
  -9   5   5        3.34      391.72    295.25 o 
  -8   5   5    12816.92    12462.88     61.97 o 
  -7   5   5     3274.29     3228.22     64.30 o 
  -6   5   5      920.97      861.42    118.27 o 
  -5   5   5    10900.16    11958.92     69.03 o 
  -3   5   5      188.86       33.23     52.09 o 
  -2   5   5        5.05      135.75    165.40 o 
  -1   5   5    57476.77    57239.44     90.01 o 
   0   5   5      390.33      449.40     46.86 o 
   1   5   5    67823.87    71103.82    190.73 o 
   2   5   5    31544.89    30400.62    451.70 o 
   3   5   5      282.75      307.00     60.43 o 
   4   5   5     6560.24     6705.35    654.02 o 
   5   5   5     3713.67     3621.09     47.88 o 
   6   5   5    15372.67    16720.82    538.62 o 
   7   5   5      689.36      912.80     40.80 o 
   8   5   5      763.69      656.44    118.19 o 
   9   5   5       17.50     -214.08     64.53 o 
  10   5   5     1540.53     1539.44     51.12 o 
  11   5   5     7678.95     7351.31    142.39 o 
 -12   6   5     3718.30     3490.71    347.07 o 
 -11   6   5     7942.25     7237.68     68.08 o 
 -10   6   5      309.57     1529.40    808.81 o 
  -9   6   5     1588.31     1428.31     77.05 o 
  -8   6   5     3599.95     3754.83     74.48 o 
  -7   6   5     1811.06     1741.52     68.12 o 
  -6   6   5    19709.51    20040.69     79.15 o 
  -5   6   5      333.30      379.52     57.58 o 
  -4   6   5     9333.44     8614.06     67.28 o 
  -3   6   5     4714.90     5502.56    111.34 o 
  -2   6   5    61098.14    55054.21     95.17 o 
  -1   6   5     2587.21     4142.75     55.01 o 
   0   6   5     3742.76     7505.74   1678.66 o 
   1   6   5    16594.86    16673.39    835.12 o 
   2   6   5    62770.11    58552.32   2094.07 o 
   3   6   5    30681.52    32884.85   1441.79 o 
   4   6   5     6821.18     6717.46    347.20 o 
   5   6   5    15728.44    16947.64    425.84 o 
   6   6   5    10091.71    10345.42    301.27 o 
   7   6   5      574.87      655.77    183.17 o 
   8   6   5     6813.76     7167.21   1032.90 o 
   9   6   5     1013.03     1413.69    190.25 o 
  10   6   5      115.07      112.15     52.33 o 
  11   6   5     1357.32     1224.58     80.42 o 
 -11   7   5     4752.84     5133.59     98.04 o 
 -10   7   5      584.96      560.23     81.44 o 
  -9   7   5     7097.75     6944.67     92.60 o 
  -8   7   5      782.32     1163.52     78.92 o 
  -7   7   5     2455.56     2149.95    131.76 o 
  -6   7   5    12047.23    12016.78     76.60 o 
  -5   7   5    25897.34    25859.58     87.57 o 
  -4   7   5      428.24      677.05    175.02 o 
  -3   7   5    12653.93    10805.58     62.41 o 
  -2   7   5     9940.68    12241.63     96.20 o 
  -1   7   5     6937.12     7383.39     68.99 o 
   0   7   5      242.50      243.90     86.93 o 
   1   7   5    24524.04    24529.23    816.61 o 
   3   7   5     6076.63     5648.66     62.05 o 
   4   7   5    19009.92    18099.53    784.21 o 
   5   7   5    37115.58    37999.03    292.55 o 
   6   7   5      506.77      401.70    172.17 o 
   7   7   5      181.38      662.53     66.54 o 
   8   7   5     2962.90     3111.41    152.30 o 
   9   7   5    12999.27    12190.64    969.87 o 
  10   7   5      485.29      305.34     57.44 o 
  11   7   5      140.88      274.34    246.07 o 
 -11   8   5      163.93      381.42    161.53 o 
 -10   8   5     3607.66     3389.55     83.78 o 
  -9   8   5      424.98      418.71    100.79 o 
  -8   8   5     7173.59     6810.86     86.39 o 
  -7   8   5     7284.48     6895.94     76.41 o 
  -6   8   5      244.18      314.03    202.00 o 
  -5   8   5    27394.46    29245.54    343.52 o 
  -4   8   5    31272.82    30220.33     91.92 o 
  -3   8   5      658.68      701.96     43.49 o 
  -2   8   5      709.59      486.85     52.18 o 
  -1   8   5       38.70      -17.83     59.49 o 
   0   8   5     1210.16     1425.34    139.98 o 
   1   8   5     2371.53     2238.64     77.22 o 
   2   8   5     8819.37     8741.57    253.06 o 
   3   8   5     8229.16     8087.19    290.21 o 
   4   8   5    13154.34    12255.15    523.13 o 
   5   8   5      280.72      283.50     44.48 o 
   6   8   5     6860.01     7926.25     55.10 o 
   7   8   5     9070.57     9378.28    309.39 o 
   8   8   5      884.03     1126.77    263.24 o 
   9   8   5     9053.04     8259.75    545.91 o 
  10   8   5    10976.86    10377.81    505.74 o 
 -11   9   5      462.54      628.36     79.70 o 
 -10   9   5      950.82      493.17     93.33 o 
  -9   9   5    28328.86    28135.19    130.61 o 
  -8   9   5     1067.63     1091.58     37.04 o 
  -7   9   5     1748.42     2132.92     44.15 o 
  -6   9   5    14398.95    14543.96     43.69 o 
  -5   9   5      794.58      648.57     22.99 o 
  -4   9   5     2211.73     2081.20    244.85 o 
  -3   9   5      289.58       62.79     60.94 o 
  -2   9   5       59.56     -100.88     57.51 o 
  -1   9   5     7843.41     8546.91     72.20 o 
   0   9   5     2592.78     3164.06    240.22 o 
   1   9   5    15298.26    15597.43     64.17 o 
   2   9   5     1098.57     1327.50     51.78 o 
   3   9   5       97.08      182.00     53.45 o 
   4   9   5     2329.58     2417.66     46.50 o 
   5   9   5      940.54     1107.86    178.20 o 
   6   9   5      590.49      445.38     91.23 o 
   7   9   5      727.87      696.24    155.31 o 
   8   9   5    22236.65    22290.38    343.82 o 
   9   9   5     1484.28     1474.14    131.90 o 
  10   9   5      110.53     -188.11     84.63 o 
 -10  10   5     8312.62     7978.40    212.18 o 
  -8  10   5    13805.07    12403.74    344.52 o 
  -7  10   5      298.55      337.79     53.81 o 
  -6  10   5        3.28      119.24     39.86 o 
  -5  10   5      417.13      583.45     67.51 o 
  -4  10   5     2145.59     2068.31     94.78 o 
  -3  10   5      777.27      628.20     58.06 o 
  -2  10   5    10388.69     9496.12     73.16 o 
  -1  10   5     2438.33     2502.43     61.80 o 
   0  10   5     1625.74     1898.22     43.17 o 
   1  10   5     3084.48     3069.53    114.64 o 
   2  10   5    18426.33    17485.46    846.84 o 
   3  10   5     1153.37     1240.29     69.02 o 
   4  10   5      683.87      970.33    101.55 o 
   5  10   5     9420.47     9964.17    258.65 o 
   6  10   5     2810.25     3637.71    165.83 o 
   7  10   5     1379.87     1722.85    932.33 o 
   8  10   5     4860.49     4843.76    111.16 o 
   9  10   5     2141.88     1966.92     67.60 o 
  10  10   5        0.60      -84.09     62.35 o 
 -10  11   5     1546.89     1594.99     69.02 o 
  -9  11   5     2793.67     2725.76     56.68 o 
  -8  11   5     5451.67     4999.98     85.52 o 
  -7  11   5      370.57      691.27    121.79 o 
  -6  11   5     8089.26     8219.28    110.03 o 
  -5  11   5    10741.25    10356.64    757.42 o 
  -4  11   5      706.22     1393.67    425.00 o 
  -3  11   5      193.13      295.09     61.75 o 
  -2  11   5     8846.14     7810.20     75.06 o 
  -1  11   5     3421.85     3833.04     73.47 o 
   0  11   5     1041.92     1270.90     14.34 o 
   1  11   5    11709.76    20541.04   4981.31 o 
   2  11   5    11931.99    12372.73    427.78 o 
   3  11   5      200.71      475.06     49.86 o 
   4  11   5     1981.48     2769.27   1043.01 o 
   5  11   5      312.58      632.01    286.13 o 
   6  11   5     7144.50     8138.09    157.44 o 
   7  11   5     1342.68     1422.79    142.02 o 
   8  11   5      877.62      756.27    166.20 o 
   9  11   5     3266.98     2933.29     73.67 o 
  -9  12   5     6269.37     5805.72     69.97 o 
  -8  12   5     2054.13     2056.28     48.13 o 
  -7  12   5      207.87      332.62     49.89 o 
  -6  12   5     8993.77     9581.90    410.69 o 
  -5  12   5      832.85      681.81     93.17 o 
  -4  12   5     2497.40     2280.25     54.32 o 
  -3  12   5        6.05      185.20     66.62 o 
  -2  12   5      572.41      416.60     73.61 o 
  -1  12   5     1280.93     2295.28     73.75 o 
   0  12   5      456.02      535.21    163.76 o 
   1  12   5    10528.81     9273.70    645.04 o 
   2  12   5     2258.94     2269.82    110.55 o 
   3  12   5     1215.07     1573.71     85.00 o 
   4  12   5     1188.18     1302.31    252.69 o 
   5  12   5    23759.35    25022.87    460.31 o 
   6  12   5      733.22      590.75     70.66 o 
   7  12   5     3122.99     3830.97    215.92 o 
   8  12   5     4061.07     4031.42    141.80 o 
   9  12   5     2591.37     2579.40     74.95 o 
  -9  13   5     1231.00     1241.41     87.84 o 
  -8  13   5     2519.31     2521.22     37.74 o 
  -7  13   5    12867.58    12999.25    260.10 o 
  -6  13   5     1887.86     1830.26    213.44 o 
  -5  13   5    15299.81    16285.74    461.31 o 
  -4  13   5      690.45      420.18    101.54 o 
  -3  13   5      645.22      417.16     78.52 o 
  -2  13   5      317.89      357.44     72.55 o 
  -1  13   5      401.30      890.89     76.88 o 
   0  13   5     1238.08     1470.92    140.62 o 
   1  13   5     6817.75     6863.22    197.73 o 
   2  13   5     6267.50     5734.92    103.46 o 
   3  13   5     5715.82     5181.16     64.73 o 
   4  13   5     3531.28     3797.70    319.74 o 
   5  13   5      532.84      334.33     75.60 o 
   6  13   5    21474.08    23644.57    960.62 o 
   7  13   5      174.66      327.71     67.18 o 
   8  13   5     2581.25     2549.85    269.53 o 
  -8  14   5       11.35      -47.37     69.95 o 
  -7  14   5     2259.50     2073.12     54.80 o 
  -6  14   5    21853.22    27562.23   4337.32 o 
  -5  14   5        8.87      -72.79     91.26 o 
  -4  14   5      990.64     1131.44     98.27 o 
  -3  14   5     5849.66     5346.41     88.75 o 
  -2  14   5     7155.01     6115.65     91.33 o 
  -1  14   5     1471.04     1889.91     93.92 o 
   0  14   5     6861.10     7580.21    266.07 o 
   1  14   5     3594.75     3929.45     89.50 o 
   2  14   5    20649.31    19367.10    624.35 o 
   3  14   5      594.45      820.61    312.05 o 
   4  14   5      877.22      739.73     63.98 o 
   5  14   5     5520.02     5604.57    227.71 o 
   6  14   5      562.39      788.33    238.26 o 
   7  14   5     1633.95     1526.34    118.90 o 
  -7  15   5     1959.83     1600.37    114.42 o 
  -6  15   5     4557.21     4309.73     75.39 o 
  -5  15   5      864.77     1386.88     72.09 o 
  -4  15   5      169.37       98.79     83.13 o 
  -3  15   5      207.92      -50.32     91.26 o 
  -2  15   5     5818.81     6076.86    106.47 o 
  -1  15   5      534.02     1816.63    102.01 o 
   0  15   5     1590.57     1777.42    338.64 o 
   1  15   5    11991.72    11929.99    573.23 o 
   2  15   5     2626.32     2227.31    167.77 o 
   3  15   5      384.69      461.58     70.41 o 
   4  15   5       24.08      212.07     98.68 o 
   5  15   5     1890.91     2116.03     99.70 o 
   6  15   5     3158.65     3159.81     76.57 o 
  -7  16   5     4004.12     3799.80    219.36 o 
  -6  16   5      191.02      360.68    116.28 o 
  -5  16   5       39.53      287.50     97.95 o 
  -4  16   5      189.99       63.74     92.10 o 
  -3  16   5       61.71      -15.31     82.45 o 
  -2  16   5      157.03      189.23     85.78 o 
  -1  16   5     2945.29     2763.01     97.85 o 
   0  16   5      906.82     1122.03     49.70 o 
   1  16   5     5613.09     5232.31    166.74 o 
   2  16   5      144.48      253.66    151.45 o 
   3  16   5      649.65     1111.90    242.95 o 
   4  16   5        0.68      148.58    276.15 o 
   5  16   5       22.14     -211.58    108.84 o 
  -5  17   5      165.13      363.87     84.10 o 
  -4  17   5     5390.49     5398.45    104.71 o 
  -3  17   5        6.99      189.77     87.44 o 
  -2  17   5     1374.87     1315.47     93.50 o 
  -1  17   5      385.26      464.75     93.65 o 
   0  17   5       74.67     -129.25    181.71 o 
   1  17   5     1259.76     1148.35     47.37 o 
   2  17   5     3231.48     2983.67     65.42 o 
   3  17   5      174.34      232.34     90.59 o 
   4  17   5     2548.61     2225.89     91.40 o 
  -4  18   5     6020.27     5786.46    102.05 o 
  -3  18   5     4473.77     4288.77    107.37 o 
  -2  18   5      107.59       23.98    100.38 o 
  -1  18   5     1464.75     1747.39     97.92 o 
   0  18   5      294.61      439.85    100.89 o 
   1  18   5     1773.13     1713.69    125.01 o 
   2  18   5        1.92      -74.57    217.83 o 
   3  18   5    13468.73    12506.65    651.34 o 
  -2 -22   6       51.78       67.84     46.87 o 
  -1 -22   6        0.10       12.25     52.62 o 
   0 -22   6     6506.31     6578.52     99.54 o 
   1 -22   6       63.31       64.29     43.96 o 
   2 -22   6        3.99      111.25     57.97 o 
   3 -22   6     1448.89     1558.00     71.66 o 
  -4 -21   6     4230.58     3671.43    286.05 o 
  -3 -21   6      620.07      678.80    111.17 o 
  -2 -21   6      112.16      233.02     46.83 o 
  -1 -21   6     5560.01     6037.08    198.41 o 
   0 -21   6     3170.41     3243.68     45.46 o 
   1 -21   6    11171.77    11111.69    308.47 o 
   2 -21   6      361.55      527.12     83.94 o 
   3 -21   6     5988.21     5848.18     65.34 o 
   4 -21   6      361.08      266.49     59.56 o 
   5 -21   6     6025.41     6206.81     65.85 o 
  -5 -20   6        0.17      123.72     86.85 o 
  -4 -20   6     6078.98     8074.96   1975.24 o 
  -3 -20   6      832.00      636.37     78.24 o 
  -2 -20   6     9786.40    10559.48    133.77 o 
  -1 -20   6     4746.12     5194.21    215.10 o 
   0 -20   6     4186.82     4327.77     72.86 o 
   1 -20   6     8395.51     8551.78    164.23 o 
   2 -20   6    19874.71    18745.78    153.77 o 
   3 -20   6      168.76       39.59     74.38 o 
   4 -20   6     4720.18     5688.79     64.99 o 
   5 -20   6     1854.98     2192.57     69.78 o 
   6 -20   6      754.57     1258.57    372.44 o 
  -6 -19   6     3841.84     3724.60    469.49 o 
  -5 -19   6     4130.42     3939.02     59.07 o 
  -4 -19   6     1444.53     1622.64    421.36 o 
  -3 -19   6      590.81      382.22     45.91 o 
  -2 -19   6     4327.74     3779.70    105.38 o 
  -1 -19   6     2311.53     2719.25    142.61 o 
   0 -19   6    12708.27    12910.72    313.11 o 
   1 -19   6      221.34      191.36     68.62 o 
   2 -19   6    11038.18    10477.48    249.17 o 
   3 -19   6     6822.11     7211.18    124.92 o 
   4 -19   6      525.22      469.37     41.09 o 
   5 -19   6      332.30      955.91    476.39 o 
   6 -19   6       59.84      181.26     25.23 o 
   7 -19   6      103.43      152.12     25.01 o 
  -7 -18   6      397.28      483.65    156.16 o 
  -6 -18   6      342.79      577.81    168.85 o 
  -5 -18   6     4238.80     4450.52     98.97 o 
  -4 -18   6      756.02      729.87    122.21 o 
  -3 -18   6        0.94      442.08    190.37 o 
  -2 -18   6      266.38      351.22    140.86 o 
  -1 -18   6     5916.38     6613.31     51.30 o 
   0 -18   6     3068.80     3301.70     81.92 o 
   1 -18   6    12132.62    12461.51    296.46 o 
   2 -18   6     1786.55     1601.83     49.71 o 
   3 -18   6     8636.32     8861.22    276.41 o 
   4 -18   6      134.29      273.96     39.14 o 
   5 -18   6       62.63      207.14    101.96 o 
   6 -18   6       20.73       83.27    111.75 o 
   7 -18   6     1469.49     1490.98     26.59 o 
   8 -18   6      997.71     1055.57     25.59 o 
  -8 -17   6     1960.27     2180.21    173.20 o 
  -7 -17   6     1445.27     3006.47   1273.28 o 
  -6 -17   6      583.63      575.66     94.68 o 
  -5 -17   6      428.28      351.20    118.85 o 
  -4 -17   6     3246.44     3371.48    140.56 o 
  -3 -17   6        9.05       34.36    141.53 o 
  -2 -17   6     8507.11     7953.78    459.25 o 
  -1 -17   6       12.32       -0.56     43.70 o 
   0 -17   6       43.50        3.78     87.07 o 
   1 -17   6      436.06      598.30     36.58 o 
   2 -17   6    10163.19     9996.26     97.89 o 
   3 -17   6     2603.01     2665.46     66.42 o 
   4 -17   6       15.34       35.89     79.21 o 
   5 -17   6      408.29      571.41    230.47 o 
   6 -17   6     1100.77     1073.70     28.52 o 
   7 -17   6     4858.98     4659.21    104.23 o 
   8 -17   6      255.27      329.65     39.37 o 
   9 -17   6        1.15       53.28     24.81 o 
  -8 -16   6        3.04      305.10    147.15 o 
  -7 -16   6     1238.28     1569.38    321.67 o 
  -6 -16   6       60.55      -29.69    109.33 o 
  -5 -16   6      344.34      104.62     63.38 o 
  -4 -16   6     1882.45     1755.40    152.52 o 
  -3 -16   6     1143.69     1264.71    327.11 o 
  -2 -16   6        1.29      -50.68     53.39 o 
  -1 -16   6      224.11      470.82     34.09 o 
   0 -16   6     1017.86     1099.35     37.09 o 
   1 -16   6     3959.01     3596.39    104.59 o 
   2 -16   6      463.04      505.96     71.69 o 
   3 -16   6     2218.69     2248.54     49.76 o 
   4 -16   6     2233.71     1989.34     62.01 o 
   5 -16   6     5820.61     5686.55     39.57 o 
   6 -16   6      581.61     1289.82    363.71 o 
   7 -16   6     1455.61     1515.69     50.28 o 
   8 -16   6     4343.68     4770.51     30.14 o 
   9 -16   6      369.79      336.72     29.85 o 
  -9 -15   6     3346.77     3402.66     81.13 o 
  -8 -15   6        2.15      122.79    191.30 o 
  -7 -15   6     3128.67     3047.73    103.64 o 
  -6 -15   6     1990.46     1545.32    283.20 o 
  -5 -15   6      956.85     1296.35    276.69 o 
  -4 -15   6      970.40     1018.05     50.20 o 
  -3 -15   6       25.08      -26.19     46.67 o 
  -2 -15   6        4.38      391.40    143.49 o 
  -1 -15   6     5669.40     7116.55     95.77 o 
   0 -15   6    28910.43    30402.86    262.08 o 
   1 -15   6    23286.56    23373.01    708.39 o 
   2 -15   6     2847.10     2751.10     92.56 o 
   3 -15   6     1452.46     1533.37    344.13 o 
   4 -15   6      162.00      250.56     54.45 o 
   5 -15   6     4557.15     4806.24     27.27 o 
   7 -15   6       97.76      126.93     32.00 o 
   8 -15   6     2686.53     2839.09     39.00 o 
   9 -15   6      367.87      337.67     31.02 o 
  10 -15   6      512.35      545.80     34.89 o 
 -10 -14   6     4154.38     4205.55     84.04 o 
  -9 -14   6     1419.76     1290.26    233.47 o 
  -8 -14   6      226.80      398.05     69.64 o 
  -7 -14   6     4851.31     5369.27    143.08 o 
  -6 -14   6     4835.74     4333.10    322.16 o 
  -5 -14   6     1828.33     1725.16    245.79 o 
  -4 -14   6      268.15      -36.23     51.38 o 
  -3 -14   6       77.08     -114.96     33.69 o 
  -2 -14   6      145.30      979.79    279.57 o 
  -1 -14   6        7.61      187.20     70.46 o 
   0 -14   6    69634.83    74272.61    971.19 o 
   1 -14   6     2868.49     2458.89    109.08 o 
   2 -14   6    18543.10    18198.70    113.98 o 
   3 -14   6      461.92      499.33     22.22 o 
   4 -14   6    12473.25    12280.53    244.82 o 
   5 -14   6     2402.43     2401.57     53.11 o 
   7 -14   6     2188.77     2148.59     29.79 o 
   8 -14   6    12745.44    12125.53    286.27 o 
   9 -14   6      846.74      932.40     26.96 o 
  10 -14   6        0.06       21.97     33.01 o 
 -10 -13   6      343.54      292.01    174.59 o 
  -9 -13   6     1181.22      897.13     68.83 o 
  -8 -13   6    11010.06    10008.04   1441.78 o 
  -7 -13   6     4668.73     4503.51    106.40 o 
  -6 -13   6     8285.80     8375.41    200.92 o 
  -5 -13   6     1842.07     1343.93    186.57 o 
  -4 -13   6     3347.73     2912.42     70.01 o 
  -3 -13   6       90.64      100.95     57.36 o 
  -2 -13   6     1427.31     1520.83    386.72 o 
  -1 -13   6    24151.15    26135.67   1196.87 o 
   0 -13   6     3384.94     3304.66     38.69 o 
   1 -13   6    56095.14    55102.56   1431.74 o 
   2 -13   6     1046.09     1312.82    343.29 o 
   3 -13   6     7985.35     7710.75    229.49 o 
   4 -13   6      688.89      857.45     80.88 o 
   5 -13   6    18919.77    19652.07    299.80 o 
   6 -13   6      229.31      234.73     42.22 o 
   7 -13   6    16252.68    17337.31    407.67 o 
   8 -13   6        5.47      211.53    297.60 o 
   9 -13   6     1972.95     1970.35     21.95 o 
  10 -13   6      281.15      198.69     30.54 o 
  11 -13   6      190.06      794.20    189.60 o 
 -10 -12   6      361.76      625.54     99.56 o 
  -9 -12   6      725.61      823.61     69.70 o 
  -8 -12   6      623.53     1404.85    727.24 o 
  -7 -12   6    31047.88    32514.12    470.56 o 
  -6 -12   6      176.42      182.81     51.27 o 
  -5 -12   6      856.33     1360.94    288.40 o 
  -4 -12   6     4563.59     4110.93     50.41 o 
  -3 -12   6      181.42      105.04     36.35 o 
  -2 -12   6      715.65     1026.27    109.75 o 
  -1 -12   6    23864.61    24022.29    976.22 o 
   0 -12   6    14872.66    15639.41    187.03 o 
   1 -12   6    39249.85    39857.66   1140.73 o 
   2 -12   6    12044.14    11164.32    647.56 o 
   3 -12   6      713.42      733.84     61.42 o 
   4 -12   6    12854.27    11976.14     56.74 o 
   5 -12   6     1180.48     1221.56     63.38 o 
   6 -12   6     4258.03     4972.90     88.90 o 
   7 -12   6     3787.71     4379.16     37.87 o 
   8 -12   6     7190.26     7043.78    166.48 o 
   9 -12   6      308.40      304.46     98.83 o 
  10 -12   6      138.94      121.89     41.50 o 
  11 -12   6       27.94       82.23     62.40 o 
 -11 -11   6      202.28      165.11     71.84 o 
 -10 -11   6      878.43      589.74     93.10 o 
  -9 -11   6      240.46      202.44     71.20 o 
  -8 -11   6     6719.96     7416.34     69.34 o 
  -7 -11   6     5645.16     4940.72     81.79 o 
  -6 -11   6      690.35     1914.33    232.37 o 
  -5 -11   6      877.77      776.66     42.38 o 
  -4 -11   6     5293.21     4536.14    366.84 o 
  -3 -11   6     6645.88     5937.02    142.16 o 
  -2 -11   6     4883.68     5053.49     45.74 o 
  -1 -11   6      742.78     2677.94    284.13 o 
   0 -11   6    44255.03    45555.36    369.68 o 
   1 -11   6      103.30     2794.58    321.31 o 
   2 -11   6     4041.75     4051.71    192.06 o 
   3 -11   6    16948.65    16531.15    295.47 o 
   4 -11   6      233.20      266.41     19.70 o 
   5 -11   6     9238.53     9345.12    499.84 o 
   6 -11   6        1.33      183.00     29.00 o 
   7 -11   6       75.58      107.93     22.72 o 
   8 -11   6     3580.58     3585.82    109.33 o 
   9 -11   6      131.05      347.63    177.48 o 
  10 -11   6     4783.59     4578.29    113.94 o 
  11 -11   6      129.56      212.58     26.19 o 
 -11 -10   6      213.58      201.91     70.09 o 
 -10 -10   6     2881.30     2717.05     74.70 o 
  -9 -10   6     6221.91     6429.13     83.00 o 
  -8 -10   6      233.21      454.79     69.09 o 
  -7 -10   6      127.26      126.36     60.53 o 
  -6 -10   6     1823.94     1710.41    126.79 o 
  -5 -10   6     3971.84     4361.34    303.57 o 
  -4 -10   6     1081.74     1155.08     54.34 o 
  -3 -10   6     4758.15     4252.84    110.55 o 
  -2 -10   6     8559.87     8833.22     84.93 o 
  -1 -10   6     6732.27     8157.55   2533.33 o 
   0 -10   6    19976.21    20351.26     50.20 o 
   1 -10   6    11540.24    12272.31    420.07 o 
   2 -10   6     4572.55     4074.57     85.35 o 
   3 -10   6     4676.30     5396.30   1215.56 o 
   4 -10   6     4197.73     4046.83    268.48 o 
   5 -10   6     7609.73     8138.93    327.29 o 
   6 -10   6     6236.45     6635.66    160.21 o 
   7 -10   6     1243.41     1379.59     91.75 o 
   8 -10   6     2021.96     2160.45     98.75 o 
   9 -10   6     3912.24     4082.38    602.67 o 
  10 -10   6      240.11      257.01     49.81 o 
  11 -10   6      692.64      847.47    116.45 o 
 -11  -9   6      708.39      979.56    342.73 o 
 -10  -9   6    11285.12    10773.64    119.35 o 
  -9  -9   6     5310.73     5100.28    225.59 o 
  -8  -9   6       31.69       17.98     57.94 o 
  -7  -9   6       71.18      454.84     73.62 o 
  -6  -9   6     7257.50     7459.45    113.75 o 
  -5  -9   6     8394.54     8852.46    413.24 o 
  -4  -9   6      923.37      795.16     43.65 o 
  -3  -9   6    12880.32    11660.42   1323.83 o 
  -2  -9   6     6758.44     7041.39     46.86 o 
  -1  -9   6        7.02      128.43     44.30 o 
   0  -9   6     4832.21     5452.39     78.07 o 
   1  -9   6      894.50      878.32     54.55 o 
   2  -9   6      135.31      123.90     39.67 o 
   3  -9   6     7716.72     6904.33    137.19 o 
   4  -9   6      506.16      825.69    291.64 o 
   5  -9   6     3531.57     3922.53    240.64 o 
   6  -9   6     4732.94     5285.42    212.50 o 
   7  -9   6    24138.80    25488.95    828.91 o 
   8  -9   6     2791.82     2343.81     75.56 o 
   9  -9   6      592.50      488.16     47.89 o 
  10  -9   6     7159.95     7448.40     45.00 o 
  11  -9   6     3377.00     3322.32    299.64 o 
 -11  -8   6     1438.49     1171.08    105.10 o 
 -10  -8   6      246.79      717.90    369.95 o 
  -9  -8   6    11893.57    11799.35    102.42 o 
  -8  -8   6     6093.67     5805.38     57.80 o 
  -7  -8   6    14864.61    16669.28    411.81 o 
  -6  -8   6     9815.01     9681.72    125.73 o 
  -5  -8   6     5858.02     5833.28     42.94 o 
  -4  -8   6      743.72     4418.05   1960.24 o 
  -3  -8   6      325.52      530.29     65.41 o 
  -2  -8   6    15249.40    15199.98    441.51 o 
  -1  -8   6     1811.20     3129.49    811.95 o 
   0  -8   6      728.12      599.97     34.76 o 
   1  -8   6    10976.18     9787.05    269.96 o 
   2  -8   6    34126.76    32560.52    585.99 o 
   3  -8   6     4062.66     3949.46    134.95 o 
   4  -8   6      938.04     2118.95    454.83 o 
   5  -8   6     1996.31     2052.89     52.11 o 
   6  -8   6     2389.62     2539.49    238.18 o 
   7  -8   6    11719.28    10618.90   1354.31 o 
   8  -8   6      984.93      909.23     20.98 o 
   9  -8   6    13261.41    13103.60    752.51 o 
  10  -8   6    14598.54    14044.43    109.48 o 
  11  -8   6     5009.18     4912.91    309.62 o 
  12  -8   6      334.25      510.40     58.81 o 
 -12  -7   6     1234.26     1734.46    101.83 o 
 -11  -7   6     3998.52     3711.62    136.89 o 
 -10  -7   6    18292.54    18441.75    133.14 o 
  -9  -7   6      364.47     1676.39    698.59 o 
  -8  -7   6     1650.12     1461.21    216.83 o 
  -7  -7   6    27955.45    26289.32    691.93 o 
  -6  -7   6     3868.84     3882.78    132.96 o 
  -5  -7   6      125.21      387.23     60.59 o 
  -4  -7   6    22897.96    21790.83    538.85 o 
  -3  -7   6      809.86      708.94    154.48 o 
  -2  -7   6    24352.85    22736.02    410.05 o 
  -1  -7   6    61296.84    59039.59   3690.71 o 
   0  -7   6     5688.95     5843.06    110.12 o 
   1  -7   6    68342.93    62617.12   1798.92 o 
   2  -7   6     1072.30     1074.88     51.59 o 
   3  -7   6     3953.63     2881.40    386.29 o 
   4  -7   6    16493.19    15634.77    124.50 o 
   5  -7   6     9059.20     9053.28   1073.97 o 
   6  -7   6      624.14      597.07     18.43 o 
   7  -7   6      266.61      269.07     59.26 o 
   8  -7   6    11207.95    11488.45    652.95 o 
   9  -7   6     9542.86     8819.53    228.94 o 
  10  -7   6      155.23      174.42     86.17 o 
  11  -7   6     3858.77     3851.56    303.31 o 
  12  -7   6     7890.65     7671.69    531.33 o 
 -11  -6   6     9520.85     8630.53    114.64 o 
 -10  -6   6     7194.57     7944.31    117.14 o 
  -9  -6   6    18569.68    18119.09    113.60 o 
  -8  -6   6     9593.89     9126.16    519.09 o 
  -6  -6   6       52.78      142.92    109.79 o 
  -5  -6   6    27896.34    30000.70    100.19 o 
  -4  -6   6     3362.48     3808.27     38.96 o 
  -3  -6   6        9.92       50.18     47.98 o 
  -2  -6   6     9681.71    11080.71   1980.62 o 
  -1  -6   6     3727.86     3811.19     41.89 o 
   0  -6   6    38899.30    36917.53    219.72 o 
   1  -6   6     1047.90     1268.75     91.79 o 
   2  -6   6    39287.02    35956.29    200.34 o 
   3  -6   6      309.67      233.74     33.53 o 
   4  -6   6     2797.96     3034.04     24.26 o 
   5  -6   6    27165.68    27320.03    367.44 o 
   6  -6   6      190.78      375.33     44.84 o 
   7  -6   6     2475.51     2434.01     43.27 o 
   8  -6   6    10654.01    10686.60    147.16 o 
   9  -6   6     1425.22     1494.37     32.84 o 
  10  -6   6     2767.25     2979.34     32.36 o 
  11  -6   6     6892.16     6677.06    288.28 o 
  12  -6   6     1480.14     1513.51     35.96 o 
  -8  -5   6     6752.66     7664.16     83.99 o 
  -6  -5   6     2258.25     2286.53     68.15 o 
  -5  -5   6    25270.92    24558.91     88.95 o 
  -4  -5   6    15947.20    14802.69    733.59 o 
  -3  -5   6      727.02      756.25     71.27 o 
  -2  -5   6    25312.41    24019.25   2569.81 o 
  -1  -5   6    70663.18    73621.92   2859.18 o 
   0  -5   6      378.22      816.23    168.38 o 
   1  -5   6   119656.23   113049.33   2075.97 o 
   2  -5   6    20975.40    19605.82    416.65 o 
   3  -5   6     1219.79     1304.49     50.17 o 
   4  -5   6    14308.20    14266.38   1293.13 o 
   5  -5   6    19867.30    19594.03    526.34 o 
   6  -5   6     7640.08     7192.36     74.96 o 
   7  -5   6    11212.80    12269.13     89.50 o 
   8  -5   6     7839.86     9086.81     28.95 o 
   9  -5   6      803.54      796.51     55.89 o 
  10  -5   6     1045.53     1222.22     41.46 o 
  11  -5   6      339.26      312.43     43.62 o 
  12  -5   6    17834.06    18439.20   1324.83 o 
  -9  -4   6      417.18      384.37     75.99 o 
  -7  -4   6    10171.93    10364.08    797.93 o 
  -6  -4   6     5685.77     5780.73     86.35 o 
  -5  -4   6     7083.94     8182.38     65.30 o 
  -4  -4   6    21652.08    21087.92     80.37 o 
  -3  -4   6       40.48       32.21     60.04 o 
  -2  -4   6     1476.10     1052.57     67.90 o 
  -1  -4   6    36260.84    36130.41    142.42 o 
   0  -4   6   222491.27   233061.78   1341.68 o 
   1  -4   6    13928.55    14516.41   1057.29 o 
   2  -4   6     1180.79      755.97     29.73 o 
   3  -4   6     3373.80     3479.34     47.86 o 
   4  -4   6    44234.88    42014.77    522.12 o 
   5  -4   6     1895.72     1940.40    124.19 o 
   6  -4   6    13252.97    13918.45    214.42 o 
   7  -4   6    24784.86    26820.93    473.86 o 
   8  -4   6     1693.96     1875.30    109.96 o 
   9  -4   6     1134.49     1263.10     82.69 o 
  10  -4   6     5774.56     5968.16    424.13 o 
  11  -4   6     4925.99     5112.32    344.99 o 
  12  -4   6      927.67      857.23     38.85 o 
 -10  -3   6      348.09      802.54     83.93 o 
  -9  -3   6      750.18      676.17     66.09 o 
  -7  -3   6    21965.84    23669.22    550.52 o 
  -6  -3   6     8115.74     8216.94     44.49 o 
  -5  -3   6     2164.44     2695.38    404.59 o 
  -4  -3   6    52805.20    52212.04   1158.78 o 
  -3  -3   6     3309.63     3647.39    147.93 o 
  -2  -3   6    24866.21    23188.28    599.60 o 
  -1  -3   6     5622.38     5874.79     93.58 o 
   0  -3   6     5651.33     6001.67    204.93 o 
   1  -3   6     2269.40     2552.12    331.90 o 
   2  -3   6    37658.04    33738.48    355.19 o 
   3  -3   6        4.28       28.81     13.35 o 
   4  -3   6    14037.82    13639.32     17.39 o 
   5  -3   6    31042.43    28689.03   1198.08 o 
   6  -3   6       17.56       62.24     15.28 o 
   7  -3   6     2562.97     3084.73     38.14 o 
   8  -3   6      226.81      233.82     25.37 o 
   9  -3   6     4649.40     4393.56    123.50 o 
  10  -3   6     6354.05     6447.41    458.60 o 
  11  -3   6        7.45      195.04     81.28 o 
  12  -3   6     1622.43     1682.45     36.55 o 
 -12  -2   6      847.10     1097.58    108.02 o 
 -11  -2   6     3989.35     3464.58     97.82 o 
  -8  -2   6      382.58      281.83     62.79 o 
  -7  -2   6     4451.33     4233.68     84.59 o 
  -6  -2   6      120.91      258.78     86.98 o 
  -5  -2   6    38802.16    39899.83   1449.74 o 
  -4  -2   6     3253.01     3994.67    745.48 o 
  -3  -2   6      460.05      396.92    109.86 o 
  -2  -2   6    28539.09    26171.48     39.56 o 
  -1  -2   6    10745.97    10541.61    154.43 o 
   0  -2   6       67.68       62.51     30.36 o 
   1  -2   6     8004.65     8137.98    386.70 o 
   2  -2   6     9606.16     8854.54     20.94 o 
   3  -2   6     7460.15     7074.41    143.17 o 
   4  -2   6     7037.41     6964.40    889.20 o 
   5  -2   6    55875.95    56507.22   2233.77 o 
   6  -2   6     6840.53     7497.80     70.86 o 
   7  -2   6      454.64      586.32     20.07 o 
   8  -2   6       67.62      135.42     39.71 o 
   9  -2   6    33602.01    32931.50    102.76 o 
  10  -2   6     3439.21     2868.24    666.42 o 
  11  -2   6     1631.17     1757.52     70.34 o 
  12  -2   6     1464.71     1438.59     73.27 o 
 -12  -1   6     1651.96     1741.59     97.98 o 
  -9  -1   6    20530.35    21682.88    111.45 o 
  -8  -1   6      283.84      228.39     43.42 o 
  -7  -1   6      138.17      128.64     83.36 o 
  -6  -1   6     4839.85     4966.22     39.46 o 
  -5  -1   6    55312.28    58627.53    320.19 o 
  -4  -1   6    10523.34    10575.21     57.45 o 
  -3  -1   6    29554.47    29550.22   1540.19 o 
  -2  -1   6     3493.10     4467.62    823.45 o 
  -1  -1   6     3376.07     3867.16   1128.77 o 
   0  -1   6     9634.11    10411.34     77.76 o 
   1  -1   6     3598.16     3366.62    167.86 o 
   2  -1   6    14929.29    13764.13    404.67 o 
   3  -1   6    34972.62    33076.16   1032.10 o 
   4  -1   6     3573.75     3306.33     71.39 o 
   5  -1   6     2218.59     2193.11     30.23 o 
   6  -1   6    15397.69    16429.55    149.19 o 
   7  -1   6      438.92      608.58     30.20 o 
   8  -1   6    10676.78    10165.12    137.80 o 
   9  -1   6     1010.08     1608.91    483.44 o 
  10  -1   6    38319.71    38020.60    105.73 o 
  11  -1   6     2295.15     2476.11     52.65 o 
  12  -1   6     1278.31     1430.45     68.17 o 
 -12   0   6      755.05      513.66     78.13 o 
 -10   0   6    12779.11    14214.37    110.19 o 
  -9   0   6    26432.92    26417.81   1057.85 o 
  -8   0   6     4343.70     5036.63     92.52 o 
  -7   0   6     1753.28     1734.55     63.13 o 
  -6   0   6    20570.58    22416.35     80.37 o 
  -5   0   6      494.28      431.70    266.49 o 
  -4   0   6      208.81      253.70     34.85 o 
  -3   0   6    16709.06    17628.00   1370.20 o 
  -2   0   6    35499.81    35017.48    132.81 o 
  -1   0   6       47.50      168.98     56.01 o 
   0   0   6      520.99      538.23     19.93 o 
   1   0   6      476.96      463.44     55.23 o 
   2   0   6    30345.51    26536.96     44.88 o 
   3   0   6      127.69      180.13     17.99 o 
   4   0   6      702.31     1004.00    136.08 o 
   5   0   6       16.49      440.31    224.94 o 
   6   0   6     8686.56     7989.89    617.97 o 
   7   0   6     1534.24     1413.61     67.58 o 
   8   0   6     3596.44     4085.09     65.31 o 
   9   0   6    19630.16    18880.47    569.37 o 
  10   0   6     7561.78     8246.18    157.47 o 
  11   0   6     1806.97     1445.02     42.21 o 
  12   0   6     3316.16     3412.93     65.09 o 
 -12   1   6     1574.62     1249.76    186.30 o 
 -11   1   6     2774.80     2558.46     91.67 o 
 -10   1   6    42940.96    42733.63   1310.98 o 
  -9   1   6    11404.12    12666.82     99.60 o 
  -8   1   6     6908.08     6531.27     75.14 o 
  -7   1   6      471.72      627.77     59.42 o 
  -6   1   6     7574.21     7387.15     63.99 o 
  -5   1   6      132.90     1168.86    492.04 o 
  -4   1   6      868.97      845.02     79.60 o 
  -3   1   6     9114.47     7497.03    207.09 o 
  -2   1   6    20952.57    18558.50    219.90 o 
  -1   1   6     6101.11     6397.02    267.23 o 
   0   1   6      224.55      236.36     35.97 o 
   1   1   6     9210.59     8502.79     23.63 o 
   2   1   6    10542.15     9555.50    696.25 o 
   3   1   6    10696.62     9195.41    227.39 o 
   4   1   6    17965.25    18129.73    162.75 o 
   5   1   6    29852.42    33440.26   1292.71 o 
   6   1   6       66.77      258.19     97.14 o 
   7   1   6     4348.78     4233.52    336.80 o 
   8   1   6      577.28      691.99     94.49 o 
   9   1   6    11407.36    11509.88     68.94 o 
  10   1   6     2517.54     2566.35     46.82 o 
  11   1   6      195.14      306.78     82.75 o 
  12   1   6     2895.99     3182.23    145.35 o 
 -12   2   6     3188.25     2811.23    102.80 o 
 -11   2   6     2016.26     2255.73    174.74 o 
  -7   2   6     2889.65     2781.28     63.93 o 
  -6   2   6      791.62     1034.14     56.60 o 
  -5   2   6    34319.19    36192.88   3620.65 o 
  -4   2   6    24285.40    24304.19    304.16 o 
  -3   2   6    14940.51    12943.46    145.25 o 
  -2   2   6       41.12       10.42     45.08 o 
  -1   2   6     7941.88     7970.33     17.43 o 
   0   2   6    23641.22    25256.15    977.00 o 
   1   2   6     4027.48     4732.91     42.15 o 
   2   2   6     4805.26     4561.29    328.23 o 
   3   2   6      784.36      541.81     46.63 o 
   4   2   6      974.41      946.66     30.16 o 
   5   2   6    36688.89    38020.95    548.81 o 
   6   2   6     3020.45     3168.99     30.12 o 
   7   2   6       32.06       15.02    113.95 o 
   8   2   6     2642.45     2853.57     94.23 o 
   9   2   6     2481.32     2386.11     43.50 o 
  10   2   6     5263.23     5123.06     53.71 o 
  11   2   6     3725.06     3861.89    396.22 o 
  12   2   6      672.19     1041.12     97.87 o 
 -12   3   6     3571.58     3391.96    166.42 o 
 -11   3   6       10.59     -176.24     61.93 o 
  -8   3   6      373.48      385.73     67.28 o 
  -7   3   6      438.19      446.70     49.50 o 
  -6   3   6     3431.32     3589.92     43.48 o 
  -5   3   6    22586.46    19890.23    659.29 o 
  -4   3   6     3608.25     3552.77     98.94 o 
  -3   3   6       11.17      -46.78     50.60 o 
  -2   3   6    13302.07    11162.79     58.31 o 
  -1   3   6     7552.52     7887.47     51.42 o 
   0   3   6      420.92      515.85     76.95 o 
   1   3   6    10028.15    10205.92     35.72 o 
   2   3   6    14372.63    11876.06   7695.45 o 
   3   3   6     1434.95     1308.09     40.42 o 
   4   3   6    49429.72    48961.11   2652.54 o 
   5   3   6     2198.45     2137.75     30.74 o 
   6   3   6     3063.48     3486.04    175.81 o 
   7   3   6     1799.05     1927.15     38.31 o 
   8   3   6     1098.74     1136.80    101.17 o 
   9   3   6       12.27       61.96     39.06 o 
  10   3   6      919.53      822.66     45.70 o 
  11   3   6      443.05      507.11     87.65 o 
  12   3   6    14277.77    14380.61    275.64 o 
 -12   4   6      359.86      387.99     70.85 o 
 -11   4   6     2625.18     2871.16    206.03 o 
 -10   4   6     1868.54     2205.67    313.05 o 
  -9   4   6      585.48      752.08     84.00 o 
  -7   4   6     2445.84     2809.02     64.56 o 
  -6   4   6     6406.95     6347.93     94.02 o 
  -5   4   6     2598.07     3001.86     63.17 o 
  -4   4   6    35529.21    35479.84    128.90 o 
  -3   4   6       95.16       45.36     51.25 o 
  -2   4   6     6292.14     5815.22     60.24 o 
  -1   4   6     8007.08     9066.59     57.65 o 
   0   4   6    57200.67    59990.07    345.05 o 
   1   4   6    16432.84    16657.87    343.82 o 
   2   4   6    12287.27    12539.77    298.39 o 
   3   4   6     3152.89     2986.08    145.58 o 
   4   4   6    21755.59    20075.58   4732.70 o 
   5   4   6     2145.24     2923.63    201.82 o 
   6   4   6     6161.68     6749.89    153.52 o 
   7   4   6     9993.56    10384.42    635.73 o 
   8   4   6       20.08      -68.61     35.45 o 
   9   4   6      422.85      476.02     42.53 o 
  10   4   6     3345.03     3176.87     53.13 o 
  11   4   6     3079.50     3370.06     55.28 o 
 -12   5   6    15041.30    13008.18   1012.71 o 
 -11   5   6      138.48       87.00     66.52 o 
 -10   5   6     7664.77     7062.72    184.22 o 
  -9   5   6      222.76       70.04     76.59 o 
  -8   5   6      723.64      796.00     73.52 o 
  -6   5   6     7607.46     7344.33     67.49 o 
  -5   5   6     9600.32    10043.96     77.48 o 
  -4   5   6     9192.26    10481.12    130.79 o 
  -3   5   6    24322.11    23744.36     89.95 o 
  -2   5   6    24933.17    23127.32     72.00 o 
  -1   5   6    40662.01    39170.07    133.13 o 
   0   5   6       12.03      117.60     51.10 o 
   1   5   6    14671.25    16525.47     77.60 o 
   2   5   6    20485.45    19275.57    493.78 o 
   3   5   6     8447.21    10826.06    192.21 o 
   4   5   6     1620.52     1694.90     48.62 o 
   5   5   6    31966.46    33352.63     63.06 o 
   6   5   6     7243.26     7286.74    204.03 o 
   7   5   6     2287.78     2813.61    228.45 o 
   8   5   6    10393.11    10334.11    189.51 o 
   9   5   6     4491.63     4666.92    648.32 o 
  10   5   6     1086.43     1338.93    228.23 o 
  11   5   6      215.32      156.87     79.35 o 
 -11   6   6      978.97     1478.26     84.86 o 
 -10   6   6     5111.94     4807.50     89.06 o 
  -9   6   6     2866.72     3113.74     90.32 o 
  -8   6   6     2803.04     2731.53     79.94 o 
  -7   6   6     4718.17     4805.16     77.41 o 
  -6   6   6     4305.61     4328.34     68.68 o 
  -5   6   6    35596.75    36233.11     96.56 o 
  -4   6   6     3567.68     3374.69     64.07 o 
  -3   6   6     1645.91     1465.90    415.92 o 
  -2   6   6    43829.65    40980.90    103.62 o 
  -1   6   6      303.12      401.88     51.06 o 
   0   6   6    90413.42    27615.89  35090.06 o 
   1   6   6     3242.76     3096.99    413.52 o 
   2   6   6     9055.35    11817.78    286.07 o 
   3   6   6     4114.35     3336.25     74.51 o 
   4   6   6     3410.86     2879.74     62.69 o 
   5   6   6    11947.67    12023.92    169.46 o 
   6   6   6      717.36      891.07     43.56 o 
   7   6   6    10570.71    10118.21    344.65 o 
   8   6   6      594.89      483.48     90.62 o 
   9   6   6    11341.31    10232.46   1214.75 o 
  10   6   6     3198.89     3140.98    138.38 o 
  11   6   6      675.36      629.04     57.19 o 
 -11   7   6      901.93      878.02     87.61 o 
 -10   7   6      173.59      299.77     89.87 o 
  -9   7   6     6633.47     6738.95    102.07 o 
  -7   7   6     3680.96     3926.86     74.37 o 
  -6   7   6     3793.02     3635.25     71.67 o 
  -5   7   6     1936.29     3122.34     68.83 o 
  -4   7   6     7330.19     6606.77     23.36 o 
  -3   7   6    30056.04    28585.54    214.92 o 
  -2   7   6     3931.93     3631.50     61.40 o 
  -1   7   6    43079.54    43848.34    115.64 o 
   0   7   6     4844.53     2229.33   2318.61 o 
   1   7   6    40445.04    41649.68   1417.40 o 
   2   7   6    25513.90    25360.18    633.48 o 
   3   7   6     4053.30     3657.76    132.79 o 
   4   7   6     6060.72     5870.75    206.12 o 
   5   7   6      495.34      861.64     48.29 o 
   6   7   6      419.67      597.03     56.63 o 
   7   7   6     9247.71     9704.65     58.11 o 
   8   7   6     4436.21     4253.45    508.70 o 
   9   7   6      103.18     -453.47     90.69 o 
  10   7   6    13028.16    12823.74    746.97 o 
  11   7   6      462.91      572.20     94.35 o 
 -11   8   6     2304.19     2235.61     86.11 o 
 -10   8   6     6261.49     6021.98     98.20 o 
  -9   8   6     5265.73     5826.02     93.02 o 
  -8   8   6       17.25       99.09     79.31 o 
  -7   8   6     8094.09     8360.69     84.97 o 
  -6   8   6     1098.99     1059.70     44.04 o 
  -5   8   6     2289.01     2413.40     24.43 o 
  -4   8   6      109.65      428.60    241.51 o 
  -3   8   6       12.15      -87.76     59.42 o 
  -2   8   6    44173.66    41775.66    102.90 o 
  -1   8   6    13316.50    12792.56    126.38 o 
   0   8   6     3961.72     2997.64    665.70 o 
   1   8   6     4402.84     4984.49    174.52 o 
   2   8   6    25348.98    21337.84   3976.72 o 
   3   8   6     4816.24     4541.02    223.24 o 
   4   8   6     5669.20     5801.18     49.05 o 
   5   8   6       38.92      103.13    218.06 o 
   6   8   6     3546.96     4041.05    282.91 o 
   7   8   6      310.11      717.56    197.49 o 
   8   8   6     2297.26     2278.37     62.35 o 
   9   8   6    10322.53    10782.82     68.03 o 
  10   8   6      220.50       92.11     55.53 o 
 -11   9   6      241.24      -55.65     87.48 o 
 -10   9   6    14432.32    14331.51    119.39 o 
  -9   9   6        3.02        5.19    100.04 o 
  -8   9   6     1318.71     1232.91    333.54 o 
  -7   9   6     5299.97     5102.12    375.10 o 
  -6   9   6     1126.43      987.28    261.22 o 
  -5   9   6       60.51      378.04     65.94 o 
  -4   9   6     2068.28     2033.60     82.41 o 
  -3   9   6    12474.19    11525.24     78.73 o 
  -2   9   6        6.99       12.33     58.02 o 
  -1   9   6     7583.77     7875.31     70.92 o 
   0   9   6     6855.21     6628.76    557.75 o 
   1   9   6        1.93      615.14     74.16 o 
   2   9   6       80.93      203.77     99.68 o 
   3   9   6      387.79      381.54     42.45 o 
   4   9   6     5827.48     5693.53    122.68 o 
   5   9   6     1956.21     2160.31     57.39 o 
   6   9   6      341.41      610.69    110.18 o 
   7   9   6     4364.52     4946.53    282.40 o 
   8   9   6      438.29      125.87     60.88 o 
   9   9   6     1553.14     1429.07    103.27 o 
  10   9   6    10917.57     9834.26    845.07 o 
 -10  10   6       40.53       59.56     64.74 o 
  -9  10   6     3460.47     3009.78     88.28 o 
  -8  10   6     1819.40     1618.79     38.71 o 
  -7  10   6     5351.09     5547.30    228.75 o 
  -6  10   6     1733.37     1408.79     52.18 o 
  -5  10   6     3276.96     2984.61     33.16 o 
  -4  10   6     1516.03     2634.48    778.40 o 
  -3  10   6     1573.48     1474.30     64.34 o 
  -2  10   6     1737.24     1680.90     65.66 o 
  -1  10   6     5440.24     5909.86     69.79 o 
   0  10   6     1668.64     1484.00    160.64 o 
   1  10   6      966.98     1334.82     21.47 o 
   2  10   6       67.26      337.11    279.02 o 
   3  10   6     3345.46     3534.54    122.84 o 
   4  10   6     1880.82     1454.05     96.16 o 
   5  10   6     5112.56     5504.91    477.40 o 
   6  10   6     6527.74     6915.63    385.11 o 
   7  10   6      463.58      337.99    148.93 o 
   8  10   6     2321.01     2422.06     66.19 o 
   9  10   6     1336.17     1382.50     64.83 o 
 -10  11   6     6720.65     6416.23    108.06 o 
  -9  11   6       91.12        1.15     75.20 o 
  -8  11   6     4725.60     4493.76     71.91 o 
  -7  11   6      352.65      626.19    115.84 o 
  -6  11   6     1510.95     2100.61     45.85 o 
  -5  11   6    10077.19    10240.63    175.49 o 
  -4  11   6     2574.95     2367.20     73.52 o 
  -3  11   6     1195.79      975.80     70.71 o 
  -2  11   6     5456.45     5745.03     82.29 o 
  -1  11   6      681.33      453.33     71.36 o 
   0  11   6    19755.09    19482.20    598.72 o 
   1  11   6      195.87      269.62     37.31 o 
   2  11   6      751.10      598.85    148.46 o 
   3  11   6      151.18      366.51     72.23 o 
   4  11   6     2688.68     2646.82    225.18 o 
   5  11   6      583.56      696.50    104.08 o 
   7  11   6     5647.78     5805.48    249.04 o 
   8  11   6     3921.57     4057.50     92.88 o 
   9  11   6       39.73      -85.32     68.56 o 
  -9  12   6      103.31       34.22     64.83 o 
  -8  12   6     6097.22     5910.06    114.12 o 
  -7  12   6     4750.47     4392.70     69.65 o 
  -6  12   6     6257.30     6167.62    155.02 o 
  -5  12   6     3576.02     6721.24   1666.35 o 
  -4  12   6     3249.42     3345.56    287.97 o 
  -3  12   6      150.29      240.58     72.02 o 
  -2  12   6     5551.23     5548.02     80.63 o 
  -1  12   6    13404.59    13294.11     84.66 o 
   0  12   6    12259.22    11260.82     19.60 o 
   1  12   6     9412.56     9069.74    273.17 o 
   2  12   6      627.04      447.96     55.31 o 
   3  12   6      725.91      824.21    232.36 o 
   4  12   6     1156.30      744.20     60.73 o 
   5  12   6      661.26     1879.51    477.15 o 
   6  12   6     2377.47     2534.86    114.25 o 
   7  12   6    12319.55    12201.84    522.82 o 
   8  12   6       23.29     -183.37    172.66 o 
  -9  13   6     1549.36     1522.10     70.09 o 
  -8  13   6        1.05      134.82    112.66 o 
  -7  13   6     2990.11     3786.01    100.20 o 
  -6  13   6     1332.29     1266.02     21.40 o 
  -5  13   6    11811.23    11707.74     80.85 o 
  -4  13   6     2275.15     2271.24     62.12 o 
  -3  13   6      887.26      716.68     81.07 o 
  -2  13   6     1004.21     1102.36     84.68 o 
  -1  13   6    45927.40    43869.90    134.38 o 
   0  13   6    18946.68    17740.96    928.92 o 
   1  13   6    24749.81    26869.51    470.84 o 
   2  13   6      741.33      570.21     49.10 o 
   3  13   6     2561.76     2346.63    214.62 o 
   4  13   6        7.19     1241.63    319.25 o 
   5  13   6       76.02       36.02    264.93 o 
   6  13   6     1903.34     2278.24     90.99 o 
   7  13   6     1881.36     2081.19     72.99 o 
   8  13   6      811.50      683.59     71.05 o 
  -8  14   6     1183.50     1110.11     63.88 o 
  -7  14   6     1782.31     2095.94     89.55 o 
  -6  14   6     1574.04     1599.97     62.46 o 
  -5  14   6      995.24      836.92    190.45 o 
  -4  14   6     1666.18     1351.98    110.55 o 
  -3  14   6      382.44     1201.68     91.34 o 
  -2  14   6    10066.66     9216.41     96.82 o 
  -1  14   6        6.95      -38.84     83.91 o 
   0  14   6    52037.51    54409.00    161.17 o 
   1  14   6      899.40     1070.80    115.16 o 
   2  14   6       30.15      452.15    178.31 o 
   3  14   6       15.50       41.21     97.94 o 
   4  14   6      353.27      310.88     64.43 o 
   5  14   6       87.73      179.61     68.34 o 
   6  14   6     7576.59     8578.95    373.54 o 
   7  14   6       81.82      412.67     96.89 o 
  -7  15   6      646.55      702.38     67.78 o 
  -6  15   6     1288.59     2378.95    101.84 o 
  -5  15   6     1327.52     1343.52     66.42 o 
  -4  15   6     2840.51     2969.23    231.76 o 
  -3  15   6       31.85       -9.04     87.28 o 
  -2  15   6     2471.80     2481.03     85.27 o 
  -1  15   6    14651.92    15281.35    116.77 o 
   0  15   6     3879.24     3446.29     91.74 o 
   1  15   6     7228.86     6747.93    594.67 o 
   2  15   6       90.35      298.54     99.52 o 
   3  15   6       52.25      178.67     74.43 o 
   4  15   6     1422.89     1313.92     69.39 o 
   5  15   6      484.78      923.13     74.26 o 
   6  15   6     1210.57     1239.94    553.61 o 
  -6  16   6     1392.87     1469.11     71.57 o 
  -5  16   6     3707.14     3335.11     74.14 o 
  -4  16   6        1.83      -58.99     69.43 o 
  -3  16   6        2.06      -82.30     86.89 o 
  -2  16   6       38.79      377.08    178.32 o 
  -1  16   6     2035.03     1828.56     96.86 o 
   0  16   6      374.18      585.54     88.02 o 
   1  16   6       51.70      360.80    228.36 o 
   2  16   6        6.01       -9.74     55.21 o 
   3  16   6        3.56      -42.28     48.90 o 
   4  16   6     2533.15     2303.08     78.23 o 
   5  16   6     1918.86     1995.14     88.76 o 
  -5  17   6      534.03      579.12     72.05 o 
  -4  17   6      798.11      630.83    152.59 o 
  -3  17   6     4437.84     4143.27     96.53 o 
  -2  17   6     1881.32     1904.42     98.04 o 
  -1  17   6     3659.09     3290.99    100.82 o 
   0  17   6     1518.53     1774.45     97.98 o 
   1  17   6     1223.42     1538.03    282.49 o 
   2  17   6     1220.17     1220.25    154.86 o 
   3  17   6     4740.82     3861.79    344.49 o 
  -2  18   6     1146.55     1188.77    102.40 o 
  -1  18   6     7774.49     7505.39    115.32 o 
   0  18   6     5438.22     5361.97    111.45 o 
   1  18   6     3187.28     3623.69    112.63 o 
  -2 -22   7        4.92       15.32     47.33 o 
  -1 -22   7       60.90       66.26     67.25 o 
   0 -22   7      788.78     1057.17     54.48 o 
   1 -22   7      437.01      526.85     45.67 o 
   2 -22   7     2034.92     1949.72     39.82 o 
   3 -22   7     4358.97     4413.05    324.32 o 
   4 -22   7        5.11       74.51     55.08 o 
  -4 -21   7      568.28      651.34     88.26 o 
  -3 -21   7    10908.53    10501.17    234.31 o 
  -2 -21   7      402.06      397.93     47.26 o 
  -1 -21   7      518.20      691.47     66.97 o 
   0 -21   7      285.23      566.79     47.99 o 
   1 -21   7     2242.88     2402.78     91.00 o 
   2 -21   7      975.40      985.66     69.16 o 
   3 -21   7     1732.96     1598.43     65.45 o 
   4 -21   7    10114.89     9936.51     73.03 o 
   5 -21   7     3305.90     3705.04     42.48 o 
  -5 -20   7     3343.45     4472.28   1223.75 o 
  -4 -20   7     8479.65     8721.38   1876.16 o 
  -3 -20   7     5604.19     5217.79    371.06 o 
  -2 -20   7     1306.09     1639.92     66.23 o 
  -1 -20   7     5200.59     5209.44    144.00 o 
   0 -20   7      195.97      250.11     76.40 o 
   1 -20   7       13.98      392.27    102.30 o 
   2 -20   7     1091.23     1335.87    186.83 o 
   3 -20   7        6.31       16.13     60.65 o 
   4 -20   7    13236.88    12768.61    277.71 o 
   5 -20   7     1187.64     1496.46    163.74 o 
   6 -20   7     3894.41     4560.65   1383.60 o 
  -6 -19   7      793.12     1010.75    156.39 o 
  -5 -19   7      213.53      -21.05    144.19 o 
  -4 -19   7    13094.53    11983.66    190.67 o 
  -3 -19   7     3180.35     2746.25    137.92 o 
  -2 -19   7    12080.01    12039.90    446.29 o 
  -1 -19   7     3239.01     3460.59    166.76 o 
   0 -19   7     2032.11     2418.85     60.46 o 
   1 -19   7     6441.88     6347.74    197.06 o 
   2 -19   7      907.74      759.77    108.83 o 
   3 -19   7     7284.00     7153.54     64.74 o 
   4 -19   7      893.16      981.64     33.49 o 
   5 -19   7     9098.11    11422.85   5673.58 o 
   6 -19   7      351.15      418.45     46.42 o 
   7 -19   7     1557.84     1499.82     33.95 o 
  -7 -18   7     1854.21     1834.04    111.38 o 
  -6 -18   7      102.09       60.45     59.17 o 
  -5 -18   7     2005.12     2372.91     82.78 o 
  -4 -18   7       30.85      -74.04     58.71 o 
  -3 -18   7    27058.80    24032.82   1179.29 o 
  -2 -18   7     1656.62     1374.43     50.52 o 
  -1 -18   7     1317.09     1576.82     68.72 o 
   0 -18   7      285.57      501.28     84.58 o 
   1 -18   7      324.82      435.37     52.82 o 
   2 -18   7     1108.54     1324.38     56.99 o 
   3 -18   7    10226.76     9649.69    249.42 o 
   4 -18   7     8522.56     9695.58   2819.28 o 
   5 -18   7     1134.61     1356.41     64.83 o 
   6 -18   7      185.03      239.98     61.62 o 
   7 -18   7      762.98      717.02     45.05 o 
   8 -18   7     7909.91     7692.60    312.40 o 
  -8 -17   7     8959.15     8880.50    108.78 o 
  -7 -17   7      184.64      139.30    112.61 o 
  -6 -17   7       13.73       79.57    274.78 o 
  -5 -17   7      348.30      388.34     56.55 o 
  -4 -17   7     7715.91     6961.15    128.68 o 
  -3 -17   7     7186.16     8026.81   2006.19 o 
  -2 -17   7     8931.13     8437.26    304.92 o 
  -1 -17   7       25.42       30.20     35.01 o 
   0 -17   7       55.56      134.03     34.68 o 
   1 -17   7        4.51      -15.78     33.76 o 
   2 -17   7       22.63       -5.16     36.83 o 
   3 -17   7       30.36       79.15     56.55 o 
   4 -17   7    11442.43    11135.68    194.13 o 
   5 -17   7      666.39      941.63    151.95 o 
   6 -17   7      481.53      696.32     43.97 o 
   7 -17   7     2446.27     2428.16    153.44 o 
   8 -17   7       20.86       46.04     70.30 o 
   9 -17   7    16441.31    15532.96    117.12 o 
  -8 -16   7     1026.53     1145.35     72.59 o 
  -7 -16   7     9110.84     8318.84    227.22 o 
  -6 -16   7     3191.64     2794.66    275.44 o 
  -5 -16   7      644.48      378.94     68.77 o 
  -4 -16   7     1798.91     1669.94    159.49 o 
  -3 -16   7     4317.18     5461.34   1714.61 o 
  -2 -16   7     1024.86      866.83     35.62 o 
  -1 -16   7     3227.92     3329.70     36.43 o 
   0 -16   7     1126.89     1513.27     75.66 o 
   1 -16   7     3234.60     3012.54     92.64 o 
   2 -16   7     2145.40     2193.39     79.38 o 
   3 -16   7      837.72      846.57    223.63 o 
   4 -16   7     1108.58     1104.43     73.39 o 
   5 -16   7     1043.45     1324.93     41.73 o 
   6 -16   7      123.92      480.93    232.37 o 
   7 -16   7     1170.03     1012.07    100.02 o 
   8 -16   7     4606.80     4444.20    113.79 o 
   9 -16   7       56.25       83.89     19.85 o 
  -9 -15   7     2043.60     2218.50    132.54 o 
  -8 -15   7     4382.38     4108.80     74.97 o 
  -7 -15   7       17.91       95.63     61.59 o 
  -6 -15   7     1345.97     1166.66    151.83 o 
  -5 -15   7     4999.79     4747.71    239.27 o 
  -4 -15   7      943.81     1109.07    101.08 o 
  -3 -15   7       44.60       35.10     53.08 o 
  -2 -15   7      251.91      499.53    186.63 o 
  -1 -15   7    34809.36    33732.05    398.54 o 
   0 -15   7     1916.53     2295.72     97.40 o 
   1 -15   7     6532.82     8062.01     85.79 o 
   2 -15   7     1927.56     1517.74     55.83 o 
   3 -15   7        4.46      111.18    108.32 o 
   4 -15   7     3601.66     3469.37    145.02 o 
   5 -15   7        1.95      321.32     38.57 o 
   6 -15   7     5547.86     5913.05     77.44 o 
   7 -15   7     4167.11     4056.07     62.21 o 
   8 -15   7      680.15      549.03     39.72 o 
   9 -15   7      753.42      802.03     65.91 o 
  10 -15   7       17.52       95.03     89.03 o 
 -10 -14   7     2041.89     1978.57     87.64 o 
  -9 -14   7      689.75      480.38     72.25 o 
  -8 -14   7     5063.71     4582.80     71.27 o 
  -7 -14   7     1483.17     2728.38    191.24 o 
  -6 -14   7     2655.37     2652.67     61.87 o 
  -5 -14   7     3147.38     3187.41    178.91 o 
  -4 -14   7     7152.43     6108.97    353.61 o 
  -3 -14   7       62.73      -83.39     62.69 o 
  -2 -14   7    33661.70    32154.95    569.37 o 
  -1 -14   7     3322.58     3435.42     53.62 o 
   0 -14   7     6011.48     7433.47     98.80 o 
   1 -14   7      594.43      799.35     78.59 o 
   2 -14   7    18690.82    17736.76   1390.80 o 
   3 -14   7     6484.36     5921.14    236.15 o 
   4 -14   7     1529.81     1394.91    131.36 o 
   5 -14   7      798.06     1035.17     52.84 o 
   6 -14   7    29237.88    32253.02    711.17 o 
   7 -14   7     3523.21     3228.35     63.41 o 
   8 -14   7       26.63       58.64     23.95 o 
   9 -14   7      117.35      196.96     37.66 o 
  10 -14   7       68.27      -41.25     93.53 o 
 -10 -13   7      285.97      266.06     72.32 o 
  -9 -13   7      195.45      206.24     84.28 o 
  -8 -13   7     4174.94     3913.59     74.63 o 
  -7 -13   7     1147.81     1348.34     60.59 o 
  -6 -13   7    25509.20    26037.36    342.52 o 
  -5 -13   7      762.44      487.45     65.24 o 
  -4 -13   7     6073.62     5514.10    306.08 o 
  -3 -13   7    26734.19    23475.85   2803.50 o 
  -2 -13   7    10903.48    11980.80   3235.84 o 
  -1 -13   7    16959.92    15614.60    837.30 o 
   0 -13   7     1772.66     1980.41     27.37 o 
   1 -13   7     1239.72     2100.36    183.58 o 
   2 -13   7      661.68      573.88     53.32 o 
   3 -13   7    11625.19    10594.52    250.59 o 
   4 -13   7     3670.02     3861.81     44.17 o 
   5 -13   7    20371.97    23696.96    543.40 o 
   6 -13   7     3547.19     3817.63     92.23 o 
   7 -13   7    16372.03    16961.38    513.81 o 
   8 -13   7     9298.19     9603.44    164.77 o 
   9 -13   7      723.30      782.47    134.44 o 
  10 -13   7      264.77      382.47     22.60 o 
  11 -13   7      234.26      242.40    100.39 o 
 -10 -12   7        7.03      111.61     69.30 o 
  -9 -12   7      819.15      675.86     96.80 o 
  -8 -12   7     8726.31     8501.65   1301.54 o 
  -7 -12   7     4278.90     6022.79    285.92 o 
  -6 -12   7     4257.68     4249.74     70.27 o 
  -5 -12   7    38937.07    37968.79    426.31 o 
  -4 -12   7    10098.07     8666.66    536.04 o 
  -3 -12   7     4175.22     3661.97     40.47 o 
  -2 -12   7     5222.54     5336.58    193.99 o 
  -1 -12   7    24231.96    23066.57    879.31 o 
   0 -12   7      494.60      579.07     26.21 o 
   1 -12   7     4851.06     6635.85    232.62 o 
   2 -12   7       60.31      222.87     74.09 o 
   3 -12   7      476.93      506.75     69.74 o 
   4 -12   7    10200.41     9688.09    102.42 o 
   5 -12   7     7445.73     7147.27    187.50 o 
   6 -12   7    24327.81    25130.45    492.75 o 
   7 -12   7     1032.60     1216.97     67.01 o 
   8 -12   7      132.72       39.17     35.85 o 
   9 -12   7    20847.75    20735.94    593.89 o 
  10 -12   7     1008.59      989.66    142.36 o 
  11 -12   7      212.50      203.24    100.02 o 
 -11 -11   7      375.90      573.16     74.15 o 
 -10 -11   7      389.35      315.62     70.52 o 
  -9 -11   7     7271.98     7870.31     78.18 o 
  -8 -11   7      213.12      205.67    151.03 o 
  -7 -11   7     2642.92     3397.07    456.99 o 
  -6 -11   7    21444.38    22661.90    612.33 o 
  -5 -11   7     4014.97     4459.44    182.67 o 
  -4 -11   7     9730.16     9053.18    273.74 o 
  -3 -11   7     5517.07     5462.53    322.59 o 
  -2 -11   7     2877.40     2525.34    121.44 o 
  -1 -11   7    10184.84    10513.34    154.96 o 
   0 -11   7     2258.62     5089.24    554.00 o 
   1 -11   7     3588.35     5764.06    430.05 o 
   2 -11   7     4363.98     3905.73    149.88 o 
   3 -11   7      249.53      131.84     84.84 o 
   4 -11   7      309.70      282.80     14.10 o 
   5 -11   7      718.34     1004.01     37.69 o 
   6 -11   7     7695.60     8018.67    129.09 o 
   7 -11   7     1057.53     1107.48    109.68 o 
   8 -11   7    15690.62    14544.19    184.32 o 
   9 -11   7     5229.14     4942.16    152.91 o 
  10 -11   7     6612.89     6696.20     64.67 o 
  11 -11   7       59.63      596.06    620.80 o 
 -11 -10   7        1.10       51.89    101.09 o 
 -10 -10   7      958.12      690.81    106.50 o 
  -9 -10   7    10966.00    10684.06     85.75 o 
  -8 -10   7    14639.58    14188.92    108.41 o 
  -7 -10   7     4154.78     4154.86    299.03 o 
  -6 -10   7     5080.41     5140.77    136.38 o 
  -5 -10   7     2023.87     1828.97     41.17 o 
  -4 -10   7     1275.82     1362.44    140.50 o 
  -3 -10   7     3052.97     2679.29    269.55 o 
  -2 -10   7    14032.45    14111.23     61.79 o 
  -1 -10   7      145.66      158.76     56.32 o 
   0 -10   7     1270.19     1573.64     21.06 o 
   1 -10   7      189.79      628.11    519.46 o 
   2 -10   7    25166.63    24756.01    415.69 o 
   3 -10   7     1716.75     2074.33    593.29 o 
   4 -10   7     6115.99     6638.99     82.18 o 
   5 -10   7      544.39      738.90     63.13 o 
   6 -10   7     1898.69     1896.03     14.75 o 
   7 -10   7      723.84      764.86     41.87 o 
   8 -10   7    10101.60    10156.53    191.58 o 
   9 -10   7    14677.77    14362.56    177.56 o 
  10 -10   7     7681.02     7676.11    247.68 o 
  11 -10   7      128.40      195.43     63.04 o 
 -11  -9   7      190.38      265.92    100.95 o 
 -10  -9   7     3658.20     3472.20     81.30 o 
  -9  -9   7       51.01      494.85    104.94 o 
  -8  -9   7    18548.61    18024.26    375.69 o 
  -7  -9   7      767.16      901.11     76.21 o 
  -6  -9   7      379.93      531.10     46.15 o 
  -5  -9   7     2363.58     2396.23     49.44 o 
  -4  -9   7     6037.88     6251.97    243.52 o 
  -3  -9   7     1370.26     2849.11     80.76 o 
  -2  -9   7    13847.82    11360.24   1391.39 o 
  -1  -9   7       52.20      210.61     26.44 o 
   0  -9   7      592.94      691.47     61.63 o 
   1  -9   7     1214.83     1025.43     67.98 o 
   2  -9   7    11090.52    10342.88    161.88 o 
   3  -9   7      882.13      657.33    136.54 o 
   4  -9   7     2942.67     3023.74    335.22 o 
   5  -9   7     7802.36     7609.65     41.45 o 
   6  -9   7    14126.20    14824.37    440.79 o 
   7  -9   7      646.69      910.75    111.22 o 
   8  -9   7     1426.29     1492.86     43.25 o 
   9  -9   7    17520.58    17995.34   1153.36 o 
  10  -9   7     1633.79     1763.65     49.63 o 
  11  -9   7     1794.21     1970.28    266.36 o 
  12  -9   7        5.77      649.62    221.14 o 
 -11  -8   7       10.46      204.05    100.09 o 
 -10  -8   7     2305.30     2587.55     96.81 o 
  -9  -8   7    14046.06    14331.21    252.66 o 
  -8  -8   7      666.00      751.71     72.28 o 
  -7  -8   7     1559.03     1634.78     57.84 o 
  -6  -8   7    10009.06     9736.91    430.16 o 
  -5  -8   7      511.55     1406.71    580.39 o 
  -4  -8   7    24170.27    23868.14   1218.65 o 
  -3  -8   7      156.32      139.11     31.48 o 
  -2  -8   7     5728.97     4922.49     72.52 o 
  -1  -8   7     5392.64     5303.48   1333.74 o 
   0  -8   7      182.53      171.53     56.66 o 
   1  -8   7     2055.35     1757.51     91.27 o 
   2  -8   7      160.68      364.14     29.24 o 
   3  -8   7     1787.55     1563.88     25.53 o 
   4  -8   7    35603.71    31541.29   1785.37 o 
   5  -8   7    15779.13    16018.61   1062.54 o 
   6  -8   7      748.77      799.68     23.42 o 
   7  -8   7     6756.52     6256.98    207.12 o 
   8  -8   7     2425.77     2371.39    134.66 o 
   9  -8   7     1509.47     2022.26    411.50 o 
  10  -8   7      665.48      787.51    124.80 o 
  11  -8   7     1688.47     1629.91    133.30 o 
  12  -8   7      661.09      796.30     37.43 o 
 -11  -7   7      199.16      212.62    101.23 o 
 -10  -7   7      784.09      730.96    107.64 o 
  -8  -7   7      633.52      844.23     52.64 o 
  -7  -7   7     1999.34     2226.08     68.57 o 
  -6  -7   7     1638.37     1659.02     57.36 o 
  -5  -7   7    22624.30    21186.05    797.46 o 
  -4  -7   7    16023.71    17199.21    777.90 o 
  -3  -7   7    10181.89    10923.87    623.24 o 
  -2  -7   7     2444.22     2340.46     62.21 o 
  -1  -7   7    22024.64    21890.84    359.67 o 
   0  -7   7      113.72      109.80     19.20 o 
   1  -7   7     5070.13     6274.43     84.64 o 
   2  -7   7    14755.86    13474.07    304.58 o 
   3  -7   7    17663.09    15023.27     83.55 o 
   4  -7   7       24.99     -174.86     54.03 o 
   5  -7   7    29485.24    28299.34    561.20 o 
   6  -7   7    24293.86    24686.32    171.64 o 
   7  -7   7    11229.82    11365.06    688.59 o 
   8  -7   7     6611.28     6680.55    329.51 o 
   9  -7   7      271.64      356.17    119.21 o 
  10  -7   7      497.95      416.42    143.68 o 
  11  -7   7     1585.75     1556.41     50.97 o 
  12  -7   7      802.19      886.44    181.33 o 
 -10  -6   7      444.59      421.39     89.80 o 
  -7  -6   7     9462.09     9844.80     77.22 o 
  -6  -6   7    24335.08    24397.12     88.68 o 
  -5  -6   7    27070.67    21991.28     68.88 o 
  -4  -6   7    11384.88    10364.51     49.62 o 
  -3  -6   7    20541.80    17188.81   1265.43 o 
  -2  -6   7    44455.86    41606.76   2784.00 o 
  -1  -6   7     1651.95     2275.27   1257.38 o 
   0  -6   7     3560.49     4494.88    652.99 o 
   1  -6   7    12556.52    11983.93    143.45 o 
   2  -6   7    34603.01    29418.15    520.10 o 
   3  -6   7     7500.19     6632.29    188.11 o 
   4  -6   7    33831.22    33701.18     91.71 o 
   6  -6   7    64833.98    65535.50   2875.90 o 
   7  -6   7     1041.19     1080.37     24.41 o 
   8  -6   7      346.92      531.46    198.82 o 
   9  -6   7      402.68      442.52     33.39 o 
  10  -6   7     2196.29     2297.06    106.59 o 
  11  -6   7     7177.36     6938.02    435.51 o 
  12  -6   7     2996.49     3131.38    362.37 o 
  -9  -5   7        4.52      235.95     77.39 o 
  -7  -5   7       21.05       84.45     40.55 o 
  -6  -5   7    60812.55    55140.13    100.96 o 
  -5  -5   7     3795.66     6048.94     76.62 o 
  -4  -5   7    22532.49    23386.90    479.04 o 
  -3  -5   7     1274.88     1363.04     50.47 o 
  -2  -5   7    33435.09    31382.69   1527.11 o 
  -1  -5   7    71531.22    70518.93   1092.20 o 
   0  -5   7        4.93       55.70     45.28 o 
   1  -5   7    38876.55    36674.70   3204.25 o 
   2  -5   7    26889.20    25464.08   1778.18 o 
   3  -5   7      743.36     1100.13     49.19 o 
   4  -5   7      555.02      278.36     68.70 o 
   5  -5   7    24589.31    24190.79   1657.23 o 
   6  -5   7     1670.19     1949.52     58.46 o 
   7  -5   7     3428.61     3650.10    179.47 o 
   8  -5   7     1465.86     1431.50    182.71 o 
   9  -5   7     3572.81     4112.81     39.84 o 
  10  -5   7    14033.80    13408.30     60.84 o 
  11  -5   7        0.69       39.55     63.60 o 
  12  -5   7     4347.54     4145.43    141.81 o 
  -8  -4   7     2538.24     2600.09     85.08 o 
  -7  -4   7     2461.11     2528.17     45.15 o 
  -6  -4   7     2259.31     2703.88     60.81 o 
  -5  -4   7    27882.35    28949.31     75.79 o 
  -4  -4   7      218.67      289.20     33.61 o 
  -3  -4   7     2788.62     2834.84    126.41 o 
  -2  -4   7    10396.08    10528.59     68.36 o 
  -1  -4   7    37944.06    37702.55    297.33 o 
   0  -4   7       54.71       66.47     14.26 o 
   1  -4   7    26147.34    26418.21    832.54 o 
   2  -4   7      865.86      931.70     30.31 o 
   3  -4   7      191.21      154.47     55.13 o 
   4  -4   7     7768.04     8793.37   1183.75 o 
   5  -4   7      220.07     2030.47    282.96 o 
   6  -4   7    20775.88    21676.34    810.78 o 
   7  -4   7     3242.19     3544.40     39.57 o 
   8  -4   7       18.48      112.08     26.52 o 
   9  -4   7    22377.63    22020.30    590.76 o 
  10  -4   7     1180.48     1206.86    365.97 o 
  11  -4   7     3362.89     3468.56     35.27 o 
  12  -4   7      146.12      229.48     39.60 o 
  -9  -3   7    19738.80    20676.94    108.05 o 
  -8  -3   7      235.90      248.29    117.55 o 
  -6  -3   7    23581.62    23203.68     86.17 o 
  -5  -3   7     2400.71     3878.19    550.58 o 
  -4  -3   7    19666.35    23843.23    119.84 o 
  -3  -3   7     5366.04     6583.48   1363.21 o 
  -2  -3   7     3485.86     3750.17     87.25 o 
  -1  -3   7     3625.53     3849.87    741.64 o 
   0  -3   7       64.49      178.55     28.68 o 
   1  -3   7     2300.21     2140.73    156.34 o 
   2  -3   7     5314.55     5453.34     92.38 o 
   3  -3   7    24064.22    23212.21    171.18 o 
   4  -3   7    44364.48    39759.96   2172.23 o 
   5  -3   7     1601.74     2401.11    518.59 o 
   6  -3   7      248.16      308.03     15.32 o 
   7  -3   7     7076.91     8214.90    119.57 o 
   8  -3   7     7449.71     8274.93     38.35 o 
   9  -3   7        2.76      133.68     36.25 o 
  10  -3   7      276.32      492.38     57.29 o 
  11  -3   7    12681.50    12030.34    419.03 o 
  12  -3   7      524.94      559.83     33.67 o 
 -10  -2   7     3423.14     2572.45     88.64 o 
  -9  -2   7     5533.36     5050.45     80.27 o 
  -8  -2   7     4143.90     4463.05     74.96 o 
  -6  -2   7       46.34       67.74     57.44 o 
  -5  -2   7     6458.67     8065.12   1376.84 o 
  -4  -2   7    40679.07    37088.31    159.33 o 
  -3  -2   7    23911.36    21549.39    863.69 o 
  -2  -2   7     1881.43     2030.73    265.29 o 
  -1  -2   7      829.79     1018.87    121.11 o 
   0  -2   7       60.81       67.24     27.71 o 
   1  -2   7     1693.97     1716.40     61.94 o 
   2  -2   7     6158.45     6038.19     98.35 o 
   3  -2   7    17706.72    15033.79    475.02 o 
   4  -2   7     6660.44     6359.58    162.04 o 
   5  -2   7    45261.64    42646.95   4969.81 o 
   6  -2   7      192.95      377.05     64.40 o 
   7  -2   7     2504.79     2725.46     34.16 o 
   8  -2   7     6653.92     7140.25    752.31 o 
   9  -2   7     8038.31     8108.94    264.94 o 
  10  -2   7     3015.65     3395.60    115.15 o 
  11  -2   7     8805.18     8130.62    174.69 o 
  12  -2   7      322.55      428.22     48.74 o 
 -12  -1   7        5.46      -84.45     80.16 o 
 -11  -1   7    16227.78    15912.18    124.41 o 
  -6  -1   7      121.59      223.21     53.22 o 
  -5  -1   7    49288.08    51118.74   1995.67 o 
  -3  -1   7    29112.81    27971.63   1725.68 o 
  -2  -1   7    15112.71    15844.87    109.77 o 
  -1  -1   7       39.77       35.68     18.78 o 
   0  -1   7        9.74      104.86     18.62 o 
   1  -1   7      372.23      326.31     32.15 o 
   2  -1   7     9758.80     9766.61     55.91 o 
   3  -1   7    43855.55    41513.48   2879.69 o 
   4  -1   7    34890.90    33112.68   1028.50 o 
   5  -1   7    10666.96    12538.00    745.73 o 
   6  -1   7    13392.86    14007.00    843.72 o 
   7  -1   7     1463.97     1726.79     45.69 o 
   8  -1   7     2281.55     2479.41     68.95 o 
   9  -1   7     5755.76     5629.36    329.99 o 
  10  -1   7      979.20      898.61    128.78 o 
  11  -1   7     1548.04     1485.20     66.39 o 
  12  -1   7     2151.71     2117.61    105.78 o 
 -12   0   7      684.97      644.32     95.17 o 
  -8   0   7      238.69      486.56     75.74 o 
  -7   0   7     2865.35     2845.74     43.65 o 
  -6   0   7    15338.44    15820.26     76.23 o 
  -5   0   7     5988.89     9676.71     62.42 o 
  -4   0   7    68622.06    65951.07    763.35 o 
  -3   0   7    28566.34    27954.63   2093.83 o 
  -2   0   7     2803.63     2573.15    141.01 o 
  -1   0   7        9.31       47.46     57.23 o 
   0   0   7       20.77       69.02     20.05 o 
   1   0   7      354.88      350.13     27.72 o 
   2   0   7     5057.34     4738.49     97.41 o 
   3   0   7      531.08      521.54     19.70 o 
   4   0   7    62129.86    61071.91    171.41 o 
   5   0   7     3849.76     4468.11    368.54 o 
   6   0   7     1323.07     1247.19     96.76 o 
   7   0   7     9014.98     9127.65    207.63 o 
   8   0   7    12655.40    13212.48    176.18 o 
   9   0   7       62.95      110.39     33.88 o 
  10   0   7     2905.79     2614.88     61.99 o 
  11   0   7     1454.60     1477.35     66.55 o 
  12   0   7     1328.47     1355.80    118.28 o 
 -12   1   7     2609.62     2435.77    112.10 o 
  -9   1   7     1250.36     1015.23     83.79 o 
  -8   1   7    16149.68    15984.31    149.61 o 
  -7   1   7     9057.60     9003.87    108.21 o 
  -6   1   7      717.93      965.14     57.92 o 
  -5   1   7     3272.63     5174.07    330.25 o 
  -4   1   7    33382.19    36702.10    111.36 o 
  -3   1   7    35014.43    34189.66   1369.78 o 
  -2   1   7     4844.92     4493.42     52.56 o 
  -1   1   7      933.98     1197.97     82.13 o 
   0   1   7       16.73       30.02     39.89 o 
   1   1   7     1588.16     1431.41     28.46 o 
   2   1   7     1926.79     2182.66    242.69 o 
   3   1   7    79147.08    74068.21   2961.89 o 
   4   1   7     7106.12     6879.41    493.17 o 
   5   1   7     3665.41     3808.61    136.05 o 
   6   1   7    15730.47    16096.33    949.55 o 
   7   1   7       24.94       71.17     55.32 o 
   8   1   7      139.99      127.90     51.85 o 
   9   1   7      478.35      336.59     44.46 o 
  10   1   7     5620.56     5252.64     44.66 o 
  11   1   7     6956.39     6970.41    192.81 o 
  12   1   7       22.06       16.38     61.83 o 
 -12   2   7     1473.41     1358.99    236.61 o 
 -11   2   7      999.46     1207.68     91.37 o 
 -10   2   7     3829.42     4536.81    115.78 o 
  -9   2   7     3149.90     2850.69     83.06 o 
  -8   2   7     1026.16      942.40     71.84 o 
  -7   2   7      951.67     1090.02     64.71 o 
  -6   2   7    13285.64    12562.88     73.38 o 
  -5   2   7     9344.88     8971.14    108.98 o 
  -4   2   7     7482.89     8092.23     65.08 o 
  -3   2   7    73036.60    64907.57    104.41 o 
  -2   2   7    10388.82     9878.98     58.02 o 
  -1   2   7      866.23      841.27     20.87 o 
   0   2   7      284.39      446.32     93.10 o 
   1   2   7      371.76      416.35     23.96 o 
   2   2   7    20515.43    18822.11    809.72 o 
   3   2   7    49920.61    47668.32   2240.43 o 
   4   2   7      581.84     2195.28   1688.12 o 
   5   2   7     1470.85     1465.33     31.68 o 
   6   2   7      438.98      498.20     35.16 o 
   7   2   7     7283.98     7587.94    107.77 o 
   8   2   7     4116.24     3806.69    179.76 o 
   9   2   7     2505.60     2314.25    138.35 o 
  10   2   7       59.72     -124.33     44.49 o 
  11   2   7    18621.78    17624.05    999.51 o 
  12   2   7       32.84      269.92    124.53 o 
 -12   3   7      248.43      310.40    181.18 o 
 -11   3   7     8884.36     9168.71    218.51 o 
  -9   3   7        5.17       75.81     85.10 o 
  -8   3   7     6245.70     6274.80     84.46 o 
  -7   3   7     6459.86     6748.13     74.10 o 
  -5   3   7     1792.38     2146.95     50.73 o 
  -4   3   7     3266.16     5508.67     95.69 o 
  -3   3   7    11541.92    10736.74     64.25 o 
  -2   3   7     1930.48     1751.49    130.82 o 
  -1   3   7     6738.50     6795.15     51.35 o 
   0   3   7        1.15       50.47     18.12 o 
   1   3   7    13687.70    13596.38    174.80 o 
   2   3   7     2115.33     1962.91     69.08 o 
   3   3   7     2601.09     2439.66     35.01 o 
   4   3   7     4675.75     5281.87    230.98 o 
   5   3   7     1964.94     2173.05     96.85 o 
   6   3   7     9969.67    10498.87    242.75 o 
   7   3   7     1196.60     1313.03     68.28 o 
   8   3   7     1452.83     1276.41    203.73 o 
   9   3   7      233.50      152.76     41.65 o 
  10   3   7    19753.99    19451.27   1772.70 o 
  11   3   7     1781.23     1743.95     64.72 o 
 -12   4   7      294.04      266.22     68.61 o 
 -11   4   7    25028.20    25306.39    748.09 o 
  -8   4   7       15.06      170.75     50.86 o 
  -7   4   7     1242.17     1083.74    101.17 o 
  -5   4   7      106.48      533.34    117.99 o 
  -4   4   7     8883.91     8538.02     75.35 o 
  -3   4   7     7199.26     6499.41     80.72 o 
  -2   4   7    22835.34    20855.29    776.49 o 
  -1   4   7      164.00      140.80     44.99 o 
   0   4   7      283.51      487.87     70.70 o 
   1   4   7     1325.73     1233.10     33.40 o 
   2   4   7     4853.92     4301.43     50.39 o 
   3   4   7    20527.23    20658.06    992.38 o 
   4   4   7    13228.27    12857.88    604.61 o 
   5   4   7     1891.63     2115.82     45.55 o 
   6   4   7     8210.11     8258.82     42.93 o 
   7   4   7     1354.16     1334.83     38.06 o 
   8   4   7        0.56       85.18    131.59 o 
   9   4   7     1854.36     2181.63    459.67 o 
  10   4   7     8615.55     7789.21    417.64 o 
  11   4   7     1942.30     1657.75    287.09 o 
 -11   5   7     1386.31     2154.47    428.68 o 
 -10   5   7    14452.61    13230.21    508.57 o 
  -8   5   7      496.90      503.84     74.46 o 
  -7   5   7     1279.79     1162.20     76.86 o 
  -6   5   7     3196.41     3448.96     67.99 o 
  -5   5   7     2857.74     3131.77     64.62 o 
  -3   5   7    11063.34    11960.92     89.96 o 
  -2   5   7     6276.86     6504.21     68.22 o 
  -1   5   7     9120.76     8596.92     58.93 o 
   0   5   7        0.18      132.08     17.78 o 
   1   5   7    14944.63    15198.56     84.02 o 
   2   5   7    23148.09    24122.98   1031.10 o 
   3   5   7       27.58     -104.28     39.91 o 
   4   5   7    31601.61    31122.51   1101.63 o 
   5   5   7     9905.88    10274.27    331.12 o 
   6   5   7      417.16      819.27     40.35 o 
   7   5   7     3426.90     3215.18    199.33 o 
   8   5   7     3483.91     3505.86     50.34 o 
   9   5   7      131.28      -36.32     46.42 o 
  10   5   7        5.59       54.07     73.89 o 
  11   5   7     7170.73     6786.60    535.45 o 
 -11   6   7     4286.41     4316.93    102.36 o 
 -10   6   7      398.70     1495.21    100.69 o 
  -8   6   7     6548.39     6378.60     84.51 o 
  -7   6   7     6666.60     6862.58     76.53 o 
  -6   6   7     2996.32     2928.58    139.77 o 
  -5   6   7     1826.96     2341.58     68.03 o 
  -4   6   7    37649.55    37258.02    107.38 o 
  -3   6   7    25483.26    23893.76    608.97 o 
  -2   6   7     5541.78     4587.60     77.35 o 
  -1   6   7     1802.24     3612.80     86.83 o 
   1   6   7      825.58     2672.53    714.33 o 
   2   6   7     8280.58     7443.74     88.23 o 
   3   6   7    85842.71    81011.38   3340.71 o 
   4   6   7    21442.25    21223.42    724.22 o 
   5   6   7     1418.39     2056.46     59.39 o 
   6   6   7    23009.01    24288.27    650.81 o 
   7   6   7     3505.69     3795.20     48.12 o 
   8   6   7      479.47      355.76     47.70 o 
   9   6   7      641.21      332.12    233.33 o 
  10   6   7      785.12      669.72     52.93 o 
  11   6   7     4505.15     4458.16     61.43 o 
 -11   7   7     4957.36     4690.53     96.88 o 
 -10   7   7      109.27      -26.29     87.37 o 
  -9   7   7     7544.70     7953.05     98.53 o 
  -8   7   7     1300.71     1498.23     82.94 o 
  -7   7   7     4885.54     4942.80     75.92 o 
  -6   7   7    23317.90    23337.44    105.38 o 
  -5   7   7    15997.53    15362.31     84.67 o 
  -4   7   7      527.70      514.31     37.96 o 
  -3   7   7    56029.21    44045.98   7853.51 o 
  -2   7   7      196.55      199.93     60.55 o 
  -1   7   7     9228.02     8973.08     65.28 o 
   0   7   7        4.23       88.36     51.36 o 
   1   7   7      416.73     1113.98     59.34 o 
   2   7   7     1444.04     1475.44     53.17 o 
   3   7   7    37616.30    36526.87   1435.13 o 
   4   7   7    15060.49    14710.94    548.81 o 
   5   7   7    12405.28    12310.96    922.40 o 
   6   7   7     1684.47     1711.27     47.36 o 
   7   7   7      271.55      820.04     50.52 o 
   8   7   7    14042.59    14020.71     73.64 o 
   9   7   7     6346.23     6420.93     63.21 o 
  10   7   7     1477.20     1715.45    188.29 o 
 -11   8   7     4504.38     3984.90    100.04 o 
 -10   8   7     2710.43     2702.44     95.88 o 
  -9   8   7      418.00      323.77     94.42 o 
  -8   8   7    12072.57    11908.48    115.93 o 
  -7   8   7     5815.37     6264.20     86.19 o 
  -6   8   7     2163.57     2104.10     27.07 o 
  -5   8   7     9541.00     9326.68    524.73 o 
  -4   8   7    23733.15    22593.66    581.04 o 
  -3   8   7     5307.31     5240.83    151.57 o 
  -2   8   7     2416.36     2275.85     63.19 o 
  -1   8   7      497.52      378.64     59.34 o 
   0   8   7       11.49       11.78     58.49 o 
   1   8   7     1330.94     1341.28     64.44 o 
   2   8   7        3.31      -68.61     45.88 o 
   3   8   7        0.10       32.30    136.82 o 
   4   8   7    16937.16    16231.24    346.59 o 
   5   8   7     1517.25     1826.85    367.57 o 
   6   8   7        9.96       82.69    284.96 o 
   7   8   7    15149.89    15674.88    651.69 o 
   8   8   7       39.77      111.46     75.36 o 
   9   8   7     3920.89     3408.67    330.99 o 
  10   8   7     7441.02     6923.96    551.28 o 
 -10   9   7       88.36        6.75     94.09 o 
  -9   9   7     6443.42     5923.56    112.05 o 
  -8   9   7     6305.02     6039.86    175.66 o 
  -7   9   7     9989.18     9877.05     80.93 o 
  -6   9   7      910.56     1020.53     28.68 o 
  -5   9   7      644.07      576.91     48.20 o 
  -4   9   7    20505.05    17336.36   1873.23 o 
  -3   9   7      276.88      349.14     64.39 o 
  -2   9   7     2385.20     2149.89     63.50 o 
  -1   9   7    20608.77    20900.26     89.68 o 
   0   9   7      202.16      257.00     60.44 o 
   1   9   7    22388.75    23114.87     65.52 o 
   2   9   7       84.92      240.74     67.11 o 
   3   9   7     7086.49     7351.80    262.03 o 
   4   9   7      547.83      197.65     50.86 o 
   5   9   7       62.66      -34.09     52.64 o 
   6   9   7     2820.42     3137.02     70.76 o 
   7   9   7       10.47      506.48    204.66 o 
   8   9   7     7397.14     7003.92    388.74 o 
   9   9   7      879.42      959.56     75.99 o 
 -10  10   7     4176.25     4398.49    105.67 o 
  -9  10   7     7311.28     6966.17     87.94 o 
  -8  10   7     4563.43     4165.15     43.48 o 
  -7  10   7       15.39      773.90    310.68 o 
  -6  10   7     1279.00     1518.51     38.13 o 
  -5  10   7      213.78      222.44     70.91 o 
  -4  10   7     1217.31     1244.63     53.49 o 
  -3  10   7     8443.50     8180.19     83.29 o 
  -2  10   7     2261.09     1912.90    138.65 o 
  -1  10   7     3170.31     3605.42    134.58 o 
   0  10   7       69.88       99.20     62.19 o 
   1  10   7     4379.06     4596.78    150.04 o 
   2  10   7     3670.87     4301.53    349.22 o 
   3  10   7     1051.10      887.08    112.21 o 
   4  10   7      270.19      217.80     57.26 o 
   5  10   7    15354.13    16165.20    444.93 o 
   6  10   7     1421.87     2148.66    672.11 o 
   7  10   7     5617.13     6150.90     96.82 o 
   8  10   7     2250.29     2335.75     98.25 o 
   9  10   7      279.85      319.75    143.57 o 
  -9  11   7      272.83      314.45     34.76 o 
  -8  11   7     2157.10     1997.19     58.90 o 
  -7  11   7     7373.13     7359.73     94.38 o 
  -6  11   7     5838.83     6000.64     93.13 o 
  -5  11   7     2377.90     3605.99    569.05 o 
  -4  11   7       44.06        8.79     69.94 o 
  -3  11   7      237.23      -47.74     69.12 o 
  -2  11   7     2105.15     1720.74     73.97 o 
  -1  11   7        8.31     -349.73     74.71 o 
   0  11   7     2071.35     2486.54     76.60 o 
   1  11   7      216.17      206.83     70.80 o 
   2  11   7     4964.11     4945.17    119.07 o 
   3  11   7      212.15       51.07    119.08 o 
   4  11   7     5792.90     5797.13    143.56 o 
   5  11   7      816.32      865.55    266.62 o 
   6  11   7    20138.87    21196.15    741.72 o 
   7  11   7       46.31      101.60    103.51 o 
   8  11   7      159.54      480.35     86.83 o 
  -9  12   7      212.87      177.53    150.20 o 
  -8  12   7      381.56      334.25     28.92 o 
  -7  12   7      282.74      354.66    138.64 o 
  -6  12   7    16906.13    18510.34    621.92 o 
  -5  12   7     3102.76     3069.37     71.17 o 
  -4  12   7       89.58      354.93     61.96 o 
  -3  12   7        4.03      136.37     77.59 o 
  -2  12   7     3314.29     2996.11     83.65 o 
  -1  12   7      189.99      466.77     79.55 o 
   0  12   7     2787.92     2927.84     81.14 o 
   1  12   7    10281.48    10602.05    439.85 o 
   2  12   7     2045.27     2206.77     88.24 o 
   3  12   7     4796.44     4696.41    171.32 o 
   4  12   7      181.95      -27.38     68.32 o 
   5  12   7    13184.31    13469.62    530.43 o 
   6  12   7     1215.38     1056.88     89.77 o 
   7  12   7      413.55      695.48    138.56 o 
   8  12   7       29.71      274.21    129.66 o 
  -8  13   7       44.58       20.58     92.03 o 
  -7  13   7     7230.89     5887.88   2583.07 o 
  -6  13   7       19.90     3312.25   1570.86 o 
  -5  13   7     9191.19     9920.78    463.70 o 
  -4  13   7     1402.84     2262.43     97.25 o 
  -3  13   7     4184.17     3618.08     91.15 o 
  -2  13   7      129.58     -272.04     94.12 o 
  -1  13   7        6.62      706.08     99.96 o 
   0  13   7     2415.58     2451.90     95.69 o 
   1  13   7    17714.70    16986.66    594.71 o 
   2  13   7     5551.34     9260.60   2503.32 o 
   3  13   7      915.67     1764.42    259.74 o 
   4  13   7     7837.40     7612.26    532.94 o 
   5  13   7     5037.34     4981.76    569.14 o 
   6  13   7     4750.54     5346.19    232.91 o 
   7  13   7      519.61      801.64    261.25 o 
  -7  14   7     1709.69     1821.99    150.74 o 
  -6  14   7    10303.03     9831.77     79.53 o 
  -5  14   7      203.99      582.53    237.84 o 
  -4  14   7     6866.06     6945.72     78.42 o 
  -3  14   7        7.83      -69.01     89.68 o 
  -2  14   7     3537.19     3739.67    205.58 o 
  -1  14   7     3062.61     3623.18    101.04 o 
   0  14   7     6941.48     9041.77    123.64 o 
   1  14   7     2380.06     1751.65    393.25 o 
   2  14   7     6429.50     5340.81    268.28 o 
   3  14   7     5829.94     5656.41    100.69 o 
   4  14   7     1826.72     2014.54     71.68 o 
   5  14   7     1182.34     1323.69     79.58 o 
   6  14   7     2511.72     3059.94    317.22 o 
  -6  15   7    10722.11    10944.18    125.21 o 
  -5  15   7     2100.02     2228.83     72.49 o 
  -4  15   7      864.04      888.58    134.03 o 
  -3  15   7     5987.29     5706.31    101.95 o 
  -2  15   7     2105.25     1904.63     89.16 o 
  -1  15   7     1419.72     1355.01     94.85 o 
   0  15   7      998.37     1154.74    181.60 o 
   1  15   7      483.14      661.49     67.60 o 
   2  15   7     1216.93     1093.20    123.29 o 
   3  15   7     2118.21     1831.56     71.71 o 
   4  15   7      450.16      560.10    114.94 o 
   5  15   7      962.38      875.63     77.86 o 
  -5  16   7       20.21       41.87    129.01 o 
  -4  16   7     1027.71     1288.64     88.98 o 
  -3  16   7      408.97      432.42     90.62 o 
  -2  16   7     1745.71     1698.52     92.09 o 
  -1  16   7      593.64      712.16     92.67 o 
   0  16   7      344.23      297.64     90.65 o 
   1  16   7     1804.28     1868.84     94.65 o 
   2  16   7      965.26      781.76     72.63 o 
   3  16   7     1782.30     1612.15    204.96 o 
   4  16   7      371.90      308.89    104.46 o 
  -4  17   7     1965.26     1873.87    233.58 o 
  -3  17   7      116.30       47.20     96.98 o 
  -2  17   7      116.30      -48.41    102.20 o 
  -1  17   7      329.34      463.18    205.64 o 
   0  17   7      634.76      713.21    101.68 o 
   1  17   7     4812.42     5095.53    113.62 o 
   2  17   7        1.91        5.31     75.89 o 
  -3 -22   8     1917.23     2059.05     73.28 o 
  -2 -22   8     4698.16     4677.05    116.93 o 
  -1 -22   8      101.45       86.37    115.79 o 
   0 -22   8      685.23      771.39     51.18 o 
   1 -22   8       11.32       50.56     80.61 o 
   2 -22   8     1251.69     1110.99     57.04 o 
   3 -22   8     2435.94     2516.98    133.78 o 
   4 -22   8     1425.40     1845.02     60.41 o 
  -4 -21   8      640.81      473.36     58.55 o 
  -3 -21   8        0.41      185.82    137.13 o 
  -2 -21   8     1114.83     1069.01     85.45 o 
  -1 -21   8     5883.04     6110.25    229.20 o 
   0 -21   8      405.44      437.06     38.88 o 
   1 -21   8     2819.68     3084.53     41.42 o 
   2 -21   8      120.42      278.57     45.82 o 
   3 -21   8     9914.69    10955.09    486.72 o 
   4 -21   8      192.92      294.48     48.74 o 
   5 -21   8        2.88      227.90     72.69 o 
  -5 -20   8     2582.53     3167.72    951.81 o 
  -4 -20   8     4407.78     4425.00    188.66 o 
  -3 -20   8       72.19       51.59     60.67 o 
  -2 -20   8     4709.01     5201.21    644.25 o 
  -1 -20   8     1527.20     1695.09     43.06 o 
   0 -20   8       88.06      126.02    100.29 o 
   1 -20   8     4306.42     4221.76    112.07 o 
   2 -20   8     8848.64     8362.31    177.79 o 
   3 -20   8     1250.96     1183.01     67.19 o 
   4 -20   8     2034.33     2610.58    103.14 o 
   5 -20   8       15.83      307.83    316.26 o 
   6 -20   8     3840.20     4308.25   1207.51 o 
  -6 -19   8     5238.59     4701.77    536.93 o 
  -5 -19   8     1821.11     1606.67    141.37 o 
  -4 -19   8     6165.38     7603.96   1816.17 o 
  -3 -19   8      438.84      438.24     75.34 o 
  -2 -19   8     4131.02     3865.39    122.31 o 
  -1 -19   8      913.46     1010.35     42.24 o 
   0 -19   8     5982.79     6380.40     97.26 o 
   1 -19   8      341.16      761.17    246.79 o 
   2 -19   8    17564.46    17521.48    379.57 o 
   3 -19   8     6284.60     6470.77    470.79 o 
   4 -19   8      465.26      504.73     35.79 o 
   5 -19   8     1927.49     3024.00   1995.55 o 
   6 -19   8     2364.32     2382.89     58.12 o 
   7 -19   8        0.77       82.05     33.73 o 
  -7 -18   8      331.37      253.32    155.82 o 
  -6 -18   8     2166.91     2198.49     67.83 o 
  -5 -18   8    10133.65     9353.13    302.96 o 
  -4 -18   8        4.49      186.93     81.86 o 
  -3 -18   8      257.25      627.10    293.13 o 
  -2 -18   8        4.04      -70.56     70.27 o 
  -1 -18   8     3259.67     3628.71     47.27 o 
   0 -18   8      451.70      518.45     53.66 o 
   1 -18   8     3264.36     3726.83     59.97 o 
   2 -18   8     5018.88     4815.09    160.73 o 
   3 -18   8    21075.82    21212.86    966.25 o 
   4 -18   8       87.69      187.78    146.96 o 
   5 -18   8     4892.01     4381.51     72.91 o 
   6 -18   8      451.65      504.20     27.00 o 
   7 -18   8     1054.69      936.98    110.01 o 
   8 -18   8      740.29      818.71     34.60 o 
  -8 -17   8     1545.94     1511.29    154.75 o 
  -7 -17   8     1713.11     1714.45    139.91 o 
  -6 -17   8     1443.85     1441.52     65.63 o 
  -5 -17   8     5983.05     5414.18    126.58 o 
  -4 -17   8     2522.50     2303.58    138.98 o 
  -3 -17   8      374.83      575.39    176.78 o 
  -2 -17   8     5673.56     5124.04    324.84 o 
  -1 -17   8      106.80      183.95     41.92 o 
   0 -17   8      338.46      307.98     31.96 o 
   1 -17   8     1580.98     1469.94     32.55 o 
   2 -17   8     8242.04     8030.21    265.16 o 
   3 -17   8      533.95      574.37     31.29 o 
   4 -17   8       60.43      209.47    158.34 o 
   5 -17   8     2902.36     3285.06    425.50 o 
   6 -17   8     8294.45     7779.81     29.10 o 
   7 -17   8     2456.77     2457.38     81.96 o 
   8 -17   8      169.96      147.25     40.63 o 
   9 -17   8      462.65      288.03     89.63 o 
  -9 -16   8      524.22      476.06     83.76 o 
  -8 -16   8     1082.21     1217.67     89.75 o 
  -7 -16   8      137.37      489.77     85.03 o 
  -6 -16   8     3609.37     3858.10     67.53 o 
  -5 -16   8     2636.24     2388.07    202.10 o 
  -4 -16   8     5923.81     5511.31    203.43 o 
  -3 -16   8      680.20      747.93    239.93 o 
  -2 -16   8     1001.08     1111.58     88.26 o 
  -1 -16   8     1559.74     2141.52    101.53 o 
   0 -16   8     9393.79     9749.16    273.02 o 
   1 -16   8     5908.57     5773.16    175.36 o 
   2 -16   8      199.37      306.61     36.33 o 
   3 -16   8      120.02      156.29     50.50 o 
   4 -16   8     9055.58     8530.57    296.45 o 
   5 -16   8      195.10      327.79     25.79 o 
   6 -16   8     2782.61     3082.37    265.48 o 
   7 -16   8     1320.21     1252.63     25.38 o 
   8 -16   8       16.73       53.88     15.49 o 
   9 -16   8       94.60        1.92     89.30 o 
  -9 -15   8      874.06      668.87     78.95 o 
  -8 -15   8     1035.37      619.74     70.80 o 
  -7 -15   8      458.95      432.66     62.02 o 
  -6 -15   8       85.56       92.68    102.47 o 
  -5 -15   8     1037.45     1089.93    330.88 o 
  -4 -15   8    18520.89    16147.92   1283.70 o 
  -3 -15   8      124.12      150.41    228.39 o 
  -2 -15   8     1507.02     1568.07     58.09 o 
  -1 -15   8     8661.94    10632.22    181.18 o 
   0 -15   8     2287.42     2160.28     36.91 o 
   1 -15   8    31721.67    31982.57    757.26 o 
   2 -15   8     7282.87     6608.70    176.06 o 
   3 -15   8     2920.30     2854.59    499.59 o 
   4 -15   8      969.18      831.26     60.30 o 
   5 -15   8    22076.56    22507.11    394.09 o 
   6 -15   8      937.37     1200.94     37.80 o 
   7 -15   8      443.49      451.30     68.12 o 
   8 -15   8     6339.73     6176.61    130.39 o 
   9 -15   8        1.78      -58.07    101.42 o 
  10 -15   8        5.03      -43.72     96.68 o 
 -10 -14   8       67.17      204.69    173.16 o 
  -9 -14   8      478.24      658.18     72.65 o 
  -8 -14   8     1092.05     1648.82     71.19 o 
  -7 -14   8     8865.77     9688.47     81.67 o 
  -6 -14   8     2899.56     2680.00     61.03 o 
  -5 -14   8    13214.41    13317.78    463.78 o 
  -4 -14   8      504.56      629.42     49.82 o 
  -3 -14   8     3680.04     3423.61    110.13 o 
  -2 -14   8     4629.56     5638.68   1182.14 o 
  -1 -14   8      933.11      959.76     28.55 o 
   0 -14   8    41642.64    42815.14    191.09 o 
   1 -14   8      755.73      854.82     46.10 o 
   2 -14   8    22593.29    21817.89    556.77 o 
   3 -14   8     2527.27     2591.94    119.45 o 
   4 -14   8    31957.88    31236.22    363.24 o 
   5 -14   8     4055.14     4099.88    170.23 o 
   6 -14   8      234.79     1786.36    243.41 o 
   7 -14   8      190.77      201.81     70.41 o 
   8 -14   8     4805.22     4985.66    120.39 o 
   9 -14   8     4392.45     4215.61    132.48 o 
  10 -14   8      328.45      228.21    200.42 o 
 -10 -13   8       41.76       62.10    100.71 o 
  -9 -13   8     2073.95     1835.76    198.84 o 
  -8 -13   8    10305.00     9922.25    756.21 o 
  -7 -13   8      462.74      404.23    186.50 o 
  -6 -13   8    13362.35    13555.18    191.74 o 
  -5 -13   8     3931.67     3738.08     86.50 o 
  -4 -13   8    13330.88    11631.17    452.58 o 
  -3 -13   8     2506.42     1912.60     35.72 o 
  -2 -13   8       24.58       -5.16     77.00 o 
  -1 -13   8    10718.51    10733.72    625.75 o 
   0 -13   8    39852.48    41085.98    488.88 o 
   1 -13   8    21016.50    20767.23    414.43 o 
   2 -13   8     1693.50     1592.79    261.31 o 
   3 -13   8    23790.74    23979.09    677.66 o 
   4 -13   8      995.04      851.12     84.99 o 
   5 -13   8     5403.60     4716.14    867.14 o 
   6 -13   8     2883.28     2637.49     73.26 o 
   7 -13   8     3795.43     3789.83    237.26 o 
   8 -13   8      144.99      301.45    349.02 o 
   9 -13   8     3870.98     3908.36     56.77 o 
  10 -13   8     6847.90     7065.66    119.20 o 
  11 -13   8      308.42      628.24    110.72 o 
 -10 -12   8     2670.57     2902.44    242.16 o 
  -9 -12   8     8260.57     8154.24    411.28 o 
  -8 -12   8      416.54     3597.31   1637.83 o 
  -7 -12   8    13169.57    13510.91     77.43 o 
  -6 -12   8      902.66     1168.51     57.62 o 
  -5 -12   8      335.73      993.97    316.68 o 
  -4 -12   8     1492.16     1627.12    118.61 o 
  -3 -12   8     1940.64     1831.03    221.70 o 
  -2 -12   8    27030.99    24743.48    880.90 o 
  -1 -12   8    23405.52    24792.16   1338.44 o 
   0 -12   8     1326.66     1443.83     46.31 o 
   1 -12   8    34940.31    35476.07    271.37 o 
   2 -12   8    27426.77    25654.19    903.23 o 
   3 -12   8      256.71      289.37     50.13 o 
   4 -12   8     3925.67     3879.26    112.12 o 
   5 -12   8      847.77      827.23     14.30 o 
   6 -12   8      112.54      428.15     54.55 o 
   7 -12   8     7014.17     7152.98     47.93 o 
   8 -12   8      622.45      669.38     55.38 o 
   9 -12   8      971.98      830.91     33.55 o 
  10 -12   8     4649.31     4449.06    206.36 o 
  11 -12   8     1372.50     1034.51    107.78 o 
 -11 -11   8        5.33       80.61    122.25 o 
 -10 -11   8     6054.40     5869.25    308.13 o 
  -9 -11   8     2719.53     2706.01     76.65 o 
  -8 -11   8     4741.95     4357.56    101.77 o 
  -7 -11   8     4426.40     4778.07     59.01 o 
  -6 -11   8     3975.92     4046.21    425.22 o 
  -5 -11   8       35.11       44.72     42.36 o 
  -4 -11   8     1164.64     1107.73     67.80 o 
  -3 -11   8     8806.74     8227.80     54.82 o 
  -2 -11   8     7825.49     6952.29     98.95 o 
  -1 -11   8     5776.66     5530.33    139.18 o 
   0 -11   8    28181.37    29664.26    573.28 o 
   1 -11   8     7944.40     9504.24   1736.02 o 
   2 -11   8     3155.25     3004.56    123.60 o 
   3 -11   8    12582.21    11977.98    298.84 o 
   4 -11   8     1792.25     1693.06     68.19 o 
   5 -11   8      194.12      385.63     79.89 o 
   6 -11   8      710.55      821.62    138.52 o 
   7 -11   8     7216.06     7302.97     82.70 o 
   8 -11   8      643.88      599.84     71.48 o 
   9 -11   8      592.45      585.55     80.09 o 
  10 -11   8      726.42      821.66    142.42 o 
  11 -11   8     2898.83     2847.88    113.87 o 
 -11 -10   8     2543.74     2138.07    113.37 o 
 -10 -10   8      298.98      -31.97     95.79 o 
  -9 -10   8     9242.32     8826.99    115.02 o 
  -8 -10   8        9.53      -28.20    177.18 o 
  -7 -10   8     5675.30     6074.65    158.30 o 
  -6 -10   8      466.71      497.85     65.40 o 
  -5 -10   8     3195.41     2870.47    115.74 o 
  -4 -10   8     3500.23     3121.88     42.46 o 
  -3 -10   8       25.98       -4.59     55.52 o 
  -2 -10   8     7530.15    10108.53    115.51 o 
  -1 -10   8      268.94      991.39    321.90 o 
   0 -10   8    25128.69    26233.40    188.22 o 
   1 -10   8       54.66      699.23    536.53 o 
   2 -10   8     2602.08     3374.17    707.90 o 
   3 -10   8     1170.45     1235.08     64.39 o 
   4 -10   8      107.44      185.85     92.85 o 
   5 -10   8     4375.74     2886.87    865.26 o 
   6 -10   8     1699.00     2076.59    137.09 o 
   7 -10   8      235.89      318.72     38.85 o 
   8 -10   8     2429.73     2701.22    114.59 o 
   9 -10   8     1333.57     1114.73     60.84 o 
  10 -10   8     9394.76     8757.88    262.32 o 
  11 -10   8     3980.79     4565.74    120.89 o 
 -11  -9   8     1489.78     1670.64    103.59 o 
 -10  -9   8    10013.73    10121.49    131.34 o 
  -9  -9   8        7.84      848.15    568.79 o 
  -8  -9   8      673.40      874.70     88.00 o 
  -7  -9   8      253.07      103.78    134.10 o 
  -6  -9   8     5971.52     5616.65    256.90 o 
  -5  -9   8      609.55      787.06     40.84 o 
  -4  -9   8     3192.74     3018.00    189.43 o 
  -3  -9   8     2645.12     5341.51    188.95 o 
  -2  -9   8      729.39      804.96     87.07 o 
  -1  -9   8     2581.95     2658.64    129.71 o 
   0  -9   8    19325.54    19790.96    393.38 o 
   1  -9   8     3419.99     3481.29    107.92 o 
   2  -9   8     2069.34     2038.23     24.16 o 
   3  -9   8      341.60     1054.39    920.35 o 
   4  -9   8     6464.99     6136.15    136.94 o 
   5  -9   8     3252.23     3530.14    167.32 o 
   6  -9   8        8.72      178.87    100.50 o 
   7  -9   8    18520.00    18561.31    296.17 o 
   8  -9   8    15909.82    15509.43    214.00 o 
   9  -9   8     2405.12     3082.68    473.51 o 
  10  -9   8       14.70       75.62     24.05 o 
  11  -9   8     1431.55     1523.48     58.21 o 
 -10  -8   8     7009.33     6531.23    112.43 o 
  -8  -8   8    11470.54    11405.89     93.63 o 
  -7  -8   8    12689.57    13226.07     67.39 o 
  -6  -8   8     2808.09     2834.36     43.78 o 
  -5  -8   8     7818.07     7813.28    233.22 o 
  -4  -8   8      962.70     1107.22    109.92 o 
  -3  -8   8       42.45     -108.76     50.27 o 
  -2  -8   8     6040.52     6517.70    288.87 o 
  -1  -8   8     5522.58     6694.20    269.21 o 
   0  -8   8    34973.15    31730.87   1403.02 o 
   1  -8   8    18360.77    16772.08    424.88 o 
   2  -8   8    12922.48    12476.62    147.47 o 
   3  -8   8     1775.89     1673.89    192.50 o 
   5  -8   8    11830.81    12450.69     78.13 o 
   6  -8   8     1223.32     1237.44    107.98 o 
   7  -8   8     7096.99     7690.94    282.55 o 
   8  -8   8      440.97      556.56     47.41 o 
   9  -8   8     1009.57     1114.00    179.50 o 
  10  -8   8     2349.33     2441.54    174.51 o 
  11  -8   8     6576.62     7144.38    190.75 o 
  -7  -7   8    14730.03    14941.92     65.28 o 
  -6  -7   8        3.51       75.34    142.62 o 
  -5  -7   8     2441.39     3438.28     62.93 o 
  -4  -7   8     3778.50     5912.18    253.33 o 
  -3  -7   8     3595.47     3771.46     93.27 o 
  -2  -7   8     3106.46     3035.29     28.75 o 
  -1  -7   8    76372.41    82626.60   1252.59 o 
   0  -7   8       21.67      175.02     15.01 o 
   1  -7   8   115522.09   108320.79   2166.02 o 
   2  -7   8      781.85      874.87     32.21 o 
   3  -7   8       37.38      124.46     33.53 o 
   4  -7   8     3489.17     4454.17     84.75 o 
   5  -7   8     4152.84     4246.31     66.23 o 
   6  -7   8       56.47      164.83    107.81 o 
   7  -7   8     1606.09     2320.02     40.44 o 
   8  -7   8     2784.85     2624.77    147.05 o 
   9  -7   8     1884.65     1860.72    145.39 o 
  10  -7   8      130.24      120.92     77.23 o 
  11  -7   8      330.34      271.84    107.54 o 
  12  -7   8     5121.71     5031.69    342.27 o 
 -11  -6   8    10990.87     9615.51    108.23 o 
  -7  -6   8     4911.42     5109.74     71.91 o 
  -6  -6   8     2697.29     2726.21     58.95 o 
  -5  -6   8      886.69     1020.27     49.13 o 
  -4  -6   8     2679.63     2342.00    472.37 o 
  -3  -6   8      301.32      491.58     37.60 o 
  -2  -6   8     9967.64    11816.21    351.34 o 
  -1  -6   8    29611.52    29087.98    730.17 o 
   0  -6   8   286452.16   280235.50  13520.09 o 
   1  -6   8     7584.06     9948.17    735.79 o 
   2  -6   8    19164.91    20960.80    896.29 o 
   3  -6   8     2366.69     2359.21     46.21 o 
   4  -6   8    16466.15    15950.48     74.53 o 
   5  -6   8     3786.22     4639.52     62.43 o 
   6  -6   8     2031.62     2354.17     88.95 o 
   7  -6   8      530.89      562.50    111.93 o 
   8  -6   8    11845.68    11934.02    577.60 o 
   9  -6   8        1.66      -16.27     57.09 o 
  10  -6   8       31.71       75.32     27.83 o 
  11  -6   8     5189.87     4746.83    459.32 o 
  12  -6   8       57.90       41.82     66.92 o 
 -10  -5   8      143.67     -106.72     97.15 o 
  -8  -5   8    10439.63    10479.22    937.90 o 
  -6  -5   8     6079.40     6273.98     70.77 o 
  -5  -5   8     9937.64     9914.14    168.73 o 
  -4  -5   8    15341.48    15127.76    437.33 o 
  -3  -5   8     1082.56     1367.30     30.65 o 
  -2  -5   8      217.18      360.71     63.86 o 
  -1  -5   8    89231.06    98981.66   5448.54 o 
   0  -5   8    91973.99   101430.11   1039.90 o 
   1  -5   8   121891.03   119990.10   1163.17 o 
   2  -5   8     1980.73     2067.12     49.54 o 
   3  -5   8       38.14       58.36     49.40 o 
   4  -5   8     5031.66     5084.89     54.35 o 
   5  -5   8    32994.78    32042.06   1280.22 o 
   6  -5   8    15622.02    16150.36    188.41 o 
   7  -5   8    15747.60    16140.69    259.73 o 
   8  -5   8     2337.51     2754.66     34.36 o 
   9  -5   8      209.89      216.93     22.69 o 
  10  -5   8     2171.63     2167.76     98.17 o 
  11  -5   8       67.52        8.24     25.43 o 
  12  -5   8     4303.07     4607.70    272.28 o 
  -9  -4   8      125.73      189.79     78.39 o 
  -7  -4   8    11980.42    12722.56     78.37 o 
  -6  -4   8    12041.45    13006.81    278.00 o 
  -5  -4   8    17810.91    21804.49   1208.51 o 
  -4  -4   8       64.11      514.42    291.61 o 
  -3  -4   8     2168.98     2133.58     87.71 o 
  -2  -4   8     6208.61     6280.43    343.72 o 
  -1  -4   8     7548.55     7177.71    324.90 o 
   0  -4   8     1961.97     2450.15    398.33 o 
   1  -4   8     2473.17     2820.02    178.84 o 
   2  -4   8     1656.41     1646.09     46.28 o 
   3  -4   8     1995.01     2102.56    361.63 o 
   4  -4   8    11094.02     9859.63    404.98 o 
   5  -4   8     1451.88     1573.30    509.03 o 
   6  -4   8    15877.80    16719.50   1028.38 o 
   7  -4   8    34998.27    38242.47   1147.82 o 
   8  -4   8      441.77      442.24     25.22 o 
   9  -4   8     6615.80     6591.72     39.10 o 
  10  -4   8     4084.41     3815.86    119.11 o 
  11  -4   8     3339.96     2927.26     45.69 o 
  12  -4   8     1572.83     1547.47     39.34 o 
  -9  -3   8     4680.82     4912.75     88.88 o 
  -7  -3   8    37586.76    38622.84    331.27 o 
  -6  -3   8    16239.84    17015.72     56.82 o 
  -5  -3   8     2543.58     4902.38    273.90 o 
  -4  -3   8    17607.24    16600.07     45.89 o 
  -3  -3   8     1998.70     2823.07    955.47 o 
  -2  -3   8     5306.13     6323.86    204.09 o 
  -1  -3   8     3853.52     4559.04    254.98 o 
   0  -3   8     1003.33     1177.95     35.53 o 
   1  -3   8     6490.71     6373.75    128.22 o 
   2  -3   8    14323.30    13753.02    279.37 o 
   3  -3   8    17954.36    19139.63   1250.94 o 
   4  -3   8     9246.26     9490.04    237.09 o 
   5  -3   8     1140.52     1212.19     21.65 o 
   6  -3   8     1871.18     2330.44     21.01 o 
   7  -3   8     1962.46     2424.89     66.79 o 
   8  -3   8      700.53      726.44     21.50 o 
   9  -3   8        7.58       58.74     44.61 o 
  10  -3   8    19319.78    19303.12    361.02 o 
  11  -3   8      228.46      179.19     35.49 o 
  12  -3   8       19.72       61.93     36.84 o 
 -12  -2   8     1991.54     1848.39    104.77 o 
 -10  -2   8    13151.83    14790.05    122.45 o 
  -8  -2   8      462.47      711.00     74.15 o 
  -7  -2   8     5145.01     5333.69     68.31 o 
  -6  -2   8     2895.50     3192.24     97.81 o 
  -5  -2   8     3332.19     5109.48     53.41 o 
  -4  -2   8     5380.86     5764.98    508.05 o 
  -3  -2   8    17020.49    17736.30    395.32 o 
  -2  -2   8    31735.61    30871.35     68.63 o 
  -1  -2   8     7984.42     7948.83    370.24 o 
   0  -2   8       77.60      157.07     37.47 o 
   1  -2   8     6925.93     6819.80    269.57 o 
   2  -2   8    17060.02    18758.27   1211.40 o 
   3  -2   8     1038.99     1476.86     82.89 o 
   4  -2   8      180.51      270.49     37.55 o 
   5  -2   8     5785.98     6024.30    165.86 o 
   6  -2   8       12.40       -5.57     16.99 o 
   7  -2   8      171.03      264.73     19.19 o 
   8  -2   8     2287.36     2146.68     47.63 o 
   9  -2   8    26325.89    24960.65    712.62 o 
  10  -2   8      766.18      708.29    129.37 o 
  11  -2   8     2539.15     1867.25    444.77 o 
  12  -2   8      211.48      322.78    111.79 o 
  -9  -1   8    16319.82    18318.96    108.91 o 
  -8  -1   8      243.54      739.04     88.59 o 
  -7  -1   8      735.43      829.79     62.89 o 
  -6  -1   8       84.03      116.10     56.58 o 
  -5  -1   8     3970.01     6312.10     73.87 o 
  -4  -1   8      199.63      174.98     78.10 o 
  -3  -1   8     8675.87     8559.99     96.97 o 
  -2  -1   8     7218.43    10002.42    367.57 o 
  -1  -1   8     1956.24     1660.06     46.64 o 
   0  -1   8    10827.94    10276.76    407.91 o 
   1  -1   8      464.80      517.99     17.99 o 
   2  -1   8    30011.77    29090.49    407.98 o 
   3  -1   8    19762.66    18120.88    441.28 o 
   4  -1   8      137.81       86.14     16.79 o 
   5  -1   8    16058.22    17649.19   1122.84 o 
   6  -1   8     2166.20     2296.19     34.72 o 
   7  -1   8      289.37      389.95     22.33 o 
   8  -1   8    27871.16    26841.51    678.15 o 
   9  -1   8     2468.25     2353.25     80.68 o 
  10  -1   8     5368.38     5108.57     53.38 o 
  11  -1   8      697.10      699.90     40.83 o 
  12  -1   8       60.10       90.43     33.93 o 
 -11   0   8      729.40     1015.49     93.07 o 
  -9   0   8    12486.67    12121.19    100.26 o 
  -8   0   8    25916.35    26534.25    109.41 o 
  -7   0   8        2.99      170.51     61.65 o 
  -6   0   8     1791.76     1679.32     64.70 o 
  -5   0   8    25505.29    24957.35     89.07 o 
  -4   0   8     1340.71     1194.48     67.92 o 
  -3   0   8     8963.47     8078.71    140.94 o 
  -2   0   8    57798.12    54918.07   3554.59 o 
  -1   0   8    10936.36    12219.98    532.73 o 
   0   0   8    12422.29    11070.34   2341.61 o 
   1   0   8    14317.95    14239.75    222.85 o 
   2   0   8    45889.91    40924.47   4515.69 o 
   3   0   8      339.83      377.35     72.62 o 
   4   0   8        8.67      114.72    144.20 o 
   5   0   8    27211.25    29197.53   1123.49 o 
   6   0   8    21085.45    22817.58    642.14 o 
   7   0   8    12286.69    12449.29   1139.61 o 
   8   0   8      399.93      386.44     28.19 o 
   9   0   8      633.73      619.48     45.35 o 
  10   0   8    15401.56    14009.74    235.52 o 
  11   0   8      851.18      830.04     38.07 o 
  12   0   8     1858.52     1800.90     64.48 o 
 -12   1   8       10.48       63.37     98.83 o 
  -7   1   8     9185.75     9978.46     80.03 o 
  -6   1   8    18518.59    20156.88    115.84 o 
  -5   1   8    23532.53    24529.47    149.25 o 
  -4   1   8      410.76      949.86    410.40 o 
  -3   1   8      462.32      349.55     38.25 o 
  -2   1   8    16586.54    15754.15    604.61 o 
  -1   1   8    60391.90    60570.77    878.01 o 
   0   1   8     7634.26     8797.38    661.95 o 
   1   1   8    47816.25    51101.10   1223.83 o 
   2   1   8     2331.84     2152.87     33.49 o 
   3   1   8     1088.22      881.05     38.19 o 
   4   1   8    18930.44    19589.80    358.02 o 
   5   1   8     7047.69     8260.34    386.47 o 
   6   1   8      548.68      570.74     40.03 o 
   7   1   8    13640.06    16153.70   2212.56 o 
   8   1   8       51.81       84.85     46.81 o 
   9   1   8     5353.18     5414.68    298.88 o 
  10   1   8      840.21      684.52     56.55 o 
  11   1   8      132.99      267.90     57.91 o 
  12   1   8     7211.98     7294.65    306.89 o 
 -12   2   8     1642.72     1775.74     95.15 o 
  -8   2   8       13.83      135.10     71.03 o 
  -7   2   8    15812.92    15953.78     87.29 o 
  -6   2   8     1750.15     1647.08     90.12 o 
  -5   2   8     9802.09    10214.45    168.70 o 
  -4   2   8    24764.65    27094.62   1071.28 o 
  -3   2   8     6813.04     6214.43     58.37 o 
  -2   2   8      803.28     1273.80    337.72 o 
  -1   2   8     3055.65     2836.25     99.86 o 
   0   2   8    27841.22    27908.96    363.73 o 
   1   2   8      276.44      680.92     56.40 o 
   2   2   8      236.13      233.14     76.64 o 
   3   2   8     1525.97     1332.82    121.30 o 
   4   2   8    16312.06    16802.86    105.65 o 
   5   2   8    31369.13    33814.83    681.62 o 
   6   2   8      144.74      269.83     28.56 o 
   7   2   8       56.82      246.72    154.66 o 
   8   2   8     1143.15     1080.66     34.89 o 
   9   2   8     3548.16     3209.30    214.15 o 
  10   2   8      558.04      604.40     42.73 o 
  11   2   8     4740.24     4776.45    129.78 o 
 -12   3   8     8277.53     8126.57     81.15 o 
 -11   3   8       43.27     -115.18    100.94 o 
 -10   3   8      847.24      969.47     95.57 o 
  -9   3   8     5736.33     5519.23     94.74 o 
  -8   3   8      848.88     1010.91     78.31 o 
  -6   3   8      337.66      369.63     89.09 o 
  -5   3   8    28275.42    27859.63    225.32 o 
  -4   3   8     4732.00     5975.24     64.04 o 
  -3   3   8     1160.04     1802.88     70.78 o 
  -2   3   8       33.39       94.65     35.77 o 
  -1   3   8    16072.48    15939.76     63.48 o 
   0   3   8      557.89      481.79     19.12 o 
   1   3   8     8593.29     9829.95   1298.26 o 
   2   3   8      414.28      383.60     78.54 o 
   3   3   8     1636.41     4421.15    264.95 o 
   4   3   8     1510.43     1264.88     69.65 o 
   5   3   8    29617.49    31712.79   1100.15 o 
   6   3   8      880.23     1091.73     33.30 o 
   7   3   8      697.07      705.32     33.94 o 
   8   3   8      299.45      323.17     37.97 o 
   9   3   8     7229.75     6839.48   1369.41 o 
  10   3   8      121.73      112.03     59.48 o 
  11   3   8      362.47      368.18     47.71 o 
 -11   4   8     1896.23     1644.67    507.58 o 
 -10   4   8      374.64      471.33     96.00 o 
  -9   4   8     7404.86     7154.62     99.91 o 
  -8   4   8      649.64      692.69     75.88 o 
  -6   4   8     1970.96     1969.05     65.84 o 
  -5   4   8    26772.56    25607.27     91.54 o 
  -4   4   8     4379.65     3887.25     66.02 o 
  -3   4   8      360.30      857.64     68.81 o 
  -2   4   8       13.34      344.39    108.90 o 
  -1   4   8     1010.17      784.40     47.87 o 
   0   4   8     4035.66     3102.36     20.47 o 
   1   4   8      106.75      156.56     28.02 o 
   3   4   8     1460.51     1177.98    111.84 o 
   4   4   8    15915.88    14869.21    443.10 o 
   5   4   8     2444.17     2442.24    134.68 o 
   6   4   8    21543.21    24772.33    473.33 o 
   7   4   8      643.86      618.43     84.08 o 
   8   4   8      558.60      522.29     40.00 o 
   9   4   8     2117.82     1873.84    327.49 o 
  10   4   8     5930.04     5659.59    411.28 o 
  11   4   8     1953.95     2072.99    112.41 o 
 -11   5   8      290.19      147.91     95.42 o 
  -8   5   8        4.16        8.98     80.77 o 
  -7   5   8     1414.18     1125.70     71.21 o 
  -6   5   8    32832.34    33397.38    103.80 o 
  -5   5   8      420.03      869.81     71.17 o 
  -4   5   8     4717.42     5138.13    126.67 o 
  -3   5   8    16702.89    15475.56     82.83 o 
  -2   5   8     9118.10     8511.71    244.54 o 
  -1   5   8     8178.80     9760.45     79.83 o 
   0   5   8      945.26      893.43   1775.08 o 
   1   5   8     5594.53     6800.59    473.17 o 
   2   5   8    14934.40    13657.77    730.06 o 
   3   5   8     5238.94     4890.69    395.88 o 
   4   5   8     5881.24     5766.96    171.34 o 
   5   5   8     4730.09     4333.38   1481.52 o 
   6   5   8     3777.46     4387.46     56.60 o 
   7   5   8       41.83       16.41     52.64 o 
   8   5   8    11560.14    10522.26    165.36 o 
   9   5   8     1825.50     1806.92     61.06 o 
  10   5   8     9765.06     8853.42    311.83 o 
  11   5   8      175.34      111.31    134.60 o 
 -11   6   8     1309.14     1218.51     92.99 o 
  -8   6   8     6580.96     5836.19     91.40 o 
  -7   6   8      360.34      296.84     75.86 o 
  -6   6   8     3489.46     4117.75     78.50 o 
  -5   6   8    10818.69    10468.02     84.79 o 
  -4   6   8     1159.62     1901.55     70.26 o 
  -3   6   8     2485.49     2326.80     94.74 o 
  -2   6   8    42813.61    39826.59     99.58 o 
  -1   6   8      131.48      263.40     52.96 o 
   0   6   8      392.95      293.99     99.63 o 
   1   6   8      916.73      916.00     32.94 o 
   2   6   8    26434.41    24813.11    965.10 o 
   3   6   8     4048.77     2840.01   1253.98 o 
   4   6   8      262.66      362.98     40.80 o 
   5   6   8    16287.08    16557.76    750.68 o 
   6   6   8      637.64      714.77     55.45 o 
   7   6   8     6464.97     6958.13    322.37 o 
   8   6   8      338.10     1057.68    347.01 o 
   9   6   8    27247.40    28677.07   2559.03 o 
  10   6   8        5.43      124.39     58.48 o 
 -11   7   8      256.33       12.50     98.07 o 
 -10   7   8    11064.85    10621.66    113.24 o 
  -9   7   8     9798.04     9356.69    115.34 o 
  -8   7   8     1343.68      995.82     95.59 o 
  -7   7   8     2996.31     3466.63     81.89 o 
  -6   7   8       92.70      199.14     77.39 o 
  -5   7   8     6759.02     7886.22     87.61 o 
  -4   7   8      152.48      307.25    176.95 o 
  -3   7   8    34435.96    34207.93   1267.79 o 
  -2   7   8      385.66      496.34     64.24 o 
  -1   7   8    22771.09    21408.65     82.33 o 
   0   7   8      362.97      343.70     55.31 o 
   1   7   8    26796.54    28215.62    309.52 o 
   2   7   8     6987.84     6937.78     86.86 o 
   3   7   8     2445.92     1751.20    301.97 o 
   4   7   8       25.90      -36.76     44.31 o 
   5   7   8    20821.59    20956.49    912.95 o 
   6   7   8      612.86      571.08     92.44 o 
   7   7   8     2101.87     2281.07     63.57 o 
   8   7   8     4320.07     4467.32    395.27 o 
   9   7   8     4975.04     4729.43    191.37 o 
  10   7   8    16487.23    15431.18   1855.90 o 
 -10   8   8     1592.86      989.58    116.51 o 
  -9   8   8    20215.87    20010.17    142.49 o 
  -8   8   8      124.17      -34.68     92.65 o 
  -7   8   8     1362.35      983.85     85.59 o 
  -6   8   8       20.02      102.82     22.68 o 
  -5   8   8    10454.12    10313.83     29.25 o 
  -4   8   8     1117.28     1255.14     71.37 o 
  -3   8   8     2189.12     2037.79     52.27 o 
  -2   8   8    20429.71    19166.04     89.09 o 
  -1   8   8     1986.90     1734.92     61.63 o 
   0   8   8        2.03       80.34     57.94 o 
   1   8   8      286.83      422.29     43.77 o 
   2   8   8    18560.03    18255.09    347.23 o 
   3   8   8     3365.91     3653.32    534.62 o 
   4   8   8    11152.03    10661.60     59.98 o 
   5   8   8     3941.76     3745.47    412.09 o 
   6   8   8     3609.96     3818.15     60.94 o 
   7   8   8       10.37      933.84    139.92 o 
   8   8   8      349.98      334.52     64.74 o 
   9   8   8     3917.18     3934.88    196.96 o 
  10   8   8     4709.31     4281.72    413.00 o 
 -10   9   8    21035.66    12658.80    120.07 o 
  -9   9   8      473.49      642.21     43.28 o 
  -8   9   8      200.99      298.50    161.55 o 
  -7   9   8     1761.97     1823.53    466.56 o 
  -6   9   8     2001.55     2203.21     23.65 o 
  -5   9   8     6560.20     6252.18    168.55 o 
  -4   9   8     4744.16     4641.90     62.07 o 
  -3   9   8      265.74      329.47     58.69 o 
  -2   9   8     3216.46     2689.43     72.30 o 
  -1   9   8     1036.20     1368.87     64.04 o 
   0   9   8     1070.79      911.92     66.05 o 
   1   9   8     2796.48     2899.43     48.85 o 
   2   9   8      335.04       -8.56     50.93 o 
   3   9   8        1.79      -70.16     56.76 o 
   4   9   8    12838.67    10531.40   3150.45 o 
   5   9   8     3415.09     3854.49    139.63 o 
   6   9   8     1819.39     2660.94    182.24 o 
   7   9   8     1485.57     1791.93     57.75 o 
   8   9   8       74.52       18.36     57.70 o 
   9   9   8     2003.19     1946.01    120.10 o 
  -9  10   8      508.10      503.16    135.72 o 
  -8  10   8       19.36        2.84     60.15 o 
  -7  10   8     2810.51     2459.90     29.78 o 
  -6  10   8     9954.02     9093.69    850.26 o 
  -5  10   8     5942.82     5122.73    599.27 o 
  -4  10   8     4927.63     5031.53    304.04 o 
  -3  10   8      681.82      739.11     70.32 o 
  -2  10   8       10.76     -171.04     70.60 o 
  -1  10   8     4102.41     4495.35     81.41 o 
   0  10   8     6660.43     7561.00     86.32 o 
   1  10   8     2977.59     2954.46     68.32 o 
   2  10   8      727.08      598.94    132.24 o 
   3  10   8       23.05      -89.45    102.27 o 
   4  10   8       15.06      608.24    358.56 o 
   5  10   8     8190.94     7792.56    945.84 o 
   6  10   8     3332.16     3452.77    155.80 o 
   7  10   8      212.94      406.05     76.81 o 
   8  10   8     1668.44     1690.99    143.56 o 
   9  10   8      146.21       71.39     62.27 o 
  -9  11   8      187.18      197.12     62.68 o 
  -8  11   8     2121.17     2174.20     31.14 o 
  -7  11   8      364.51      324.54    124.65 o 
  -6  11   8     1559.77     1521.45    261.47 o 
  -5  11   8    14528.99    14162.47    208.71 o 
  -4  11   8     2888.50     2649.85     64.01 o 
  -3  11   8      163.07      177.88     77.77 o 
  -2  11   8      683.66      733.99     76.87 o 
  -1  11   8    14087.63    13770.56     96.40 o 
   0  11   8    21674.13    21422.55    106.12 o 
   1  11   8     4013.70     4349.09    278.59 o 
   2  11   8      359.95       66.57     84.45 o 
   3  11   8       32.15      106.24    191.86 o 
   4  11   8     3220.95     2826.80     65.03 o 
   5  11   8     3438.32     3440.42     88.16 o 
   6  11   8      245.74      760.74    221.92 o 
   7  11   8     3978.01     4699.41    175.69 o 
   8  11   8      371.43      206.61     65.43 o 
  -8  12   8     1236.94     1073.85    159.63 o 
  -7  12   8     3770.20     3803.80     92.31 o 
  -6  12   8     3581.36     4504.52    482.47 o 
  -5  12   8      347.54      502.75     68.95 o 
  -4  12   8     7319.30     6369.40    326.96 o 
  -3  12   8     5416.42     5654.26     91.15 o 
  -1  12   8    16368.86    16665.10    111.26 o 
   0  12   8    23118.08    23502.54    120.04 o 
   1  12   8    15771.29    11756.87   2478.28 o 
   2  12   8      715.46      656.71     23.60 o 
   3  12   8      113.63      -27.40     68.62 o 
   4  12   8     4799.86     4787.27    542.69 o 
   5  12   8     2855.98     2653.05    685.88 o 
   6  12   8      555.79      635.46     72.86 o 
   7  12   8     3353.00     3468.52    170.88 o 
  -8  13   8      306.01      107.50    100.98 o 
  -7  13   8     1465.50     1364.07     70.49 o 
  -6  13   8     1809.52     2115.94    159.75 o 
  -5  13   8     1149.80     1610.58    134.28 o 
  -4  13   8     1204.88      841.27     68.33 o 
  -3  13   8     1066.90     1493.41    106.30 o 
  -2  13   8     4446.37     4096.05    109.11 o 
  -1  13   8    34686.04    32533.68    134.00 o 
   0  13   8     3898.19     3852.47    108.19 o 
   1  13   8    12688.72    13100.96    113.40 o 
   2  13   8     2841.56     3112.88    240.30 o 
   3  13   8      290.15      459.56     97.84 o 
   4  13   8     8628.92     8470.05    428.68 o 
   5  13   8      203.52      165.51    172.86 o 
   6  13   8     3062.53     3607.66    233.44 o 
   7  13   8     4578.47     5019.69     75.92 o 
  -7  14   8     4682.58     4927.74    112.12 o 
  -6  14   8      494.30      813.47     72.21 o 
  -5  14   8     3892.71     3712.83    263.28 o 
  -4  14   8     1304.60     1857.38     77.02 o 
  -3  14   8       25.27     -145.07     92.90 o 
  -2  14   8     6105.13     5896.28     99.44 o 
  -1  14   8     1366.39      968.21     95.42 o 
   0  14   8    14197.25    14731.25    118.36 o 
   1  14   8     1398.13     1343.60     93.35 o 
   2  14   8      436.21      332.70     69.17 o 
   3  14   8       87.98       86.09     23.30 o 
   4  14   8     1531.07     1122.52    201.94 o 
   5  14   8     3212.22     5497.36    846.68 o 
   6  14   8     6025.14     6353.57    158.84 o 
  -6  15   8      663.19     1185.03    106.83 o 
  -5  15   8     1390.55     1609.93    138.45 o 
  -4  15   8     3551.58     3328.51     78.56 o 
  -3  15   8     5325.22     5473.84    105.54 o 
  -2  15   8       27.84       27.21     99.56 o 
  -1  15   8      177.11      179.95     98.97 o 
   0  15   8     3355.23     3222.02    102.93 o 
   1  15   8      782.06      696.01     95.43 o 
   2  15   8     2559.45     2300.12    313.79 o 
   3  15   8     1202.27     1899.68    534.90 o 
   4  15   8      283.86      132.04     76.55 o 
   5  15   8      167.54      371.72    184.14 o 
  -4  16   8     1133.55      926.80     77.08 o 
  -3  16   8      552.84      271.79     98.40 o 
  -2  16   8      240.13      378.47     99.14 o 
  -1  16   8       22.08       87.76     98.01 o 
   0  16   8     7765.42     7621.21    106.76 o 
   1  16   8       24.80      303.56    102.28 o 
   2  16   8      523.06      599.15    139.32 o 
   3  16   8       83.76      120.24     77.83 o 
  -2  17   8      140.27      195.61    102.49 o 
  -1  17   8     4727.48     4374.27    110.87 o 
   0  17   8     1106.40      886.34    103.82 o 
   1  17   8     1227.73     1210.98    109.71 o 
   0 -23   9      261.16      328.15     41.64 o 
   1 -23   9     1744.06     1927.18     56.21 o 
  -3 -22   9     2567.27     2239.09     64.12 o 
  -2 -22   9      689.36      591.17    105.71 o 
  -1 -22   9      828.22     1133.02     85.56 o 
   0 -22   9       81.11       65.17     45.71 o 
   1 -22   9     2527.89     2294.10    125.29 o 
   2 -22   9     4066.83     3659.61     56.51 o 
   3 -22   9     2371.00     2046.44     86.46 o 
   4 -22   9     2018.90     1850.27     79.98 o 
  -4 -21   9     1818.55     1533.51    138.50 o 
  -3 -21   9    12174.61    11350.55    310.64 o 
  -2 -21   9      472.58      482.43     56.78 o 
  -1 -21   9      516.57      683.01     42.73 o 
   0 -21   9      214.99      294.32     44.00 o 
   1 -21   9     2391.41     2604.63     44.13 o 
   2 -21   9        7.96       -6.40     59.42 o 
   3 -21   9     2886.82     2644.30    137.41 o 
   4 -21   9     2553.31     2289.27     64.49 o 
   5 -21   9     8151.69     8812.77    301.22 o 
  -6 -20   9       13.84      120.24     59.05 o 
  -5 -20   9      386.35      715.12    220.67 o 
  -4 -20   9     7426.46     6295.55    368.32 o 
  -3 -20   9     9790.53     9533.67     90.38 o 
  -2 -20   9     1924.34     2134.26     56.19 o 
  -1 -20   9     4675.14     4607.35    175.60 o 
   0 -20   9      533.39      832.96    192.61 o 
   1 -20   9      498.92      750.35    130.47 o 
   2 -20   9        1.75       41.72     60.54 o 
   3 -20   9       12.98       88.43    115.91 o 
   4 -20   9    18089.62    18301.60    370.36 o 
   5 -20   9      406.75      559.82    616.71 o 
   6 -20   9      539.79      831.26     56.20 o 
   7 -20   9      239.82      171.84     72.36 o 
  -6 -19   9     1801.59     1918.93     89.74 o 
  -5 -19   9      952.63      749.11     49.79 o 
  -4 -19   9    13433.65    12160.12    972.55 o 
  -3 -19   9      737.36      512.40     46.19 o 
  -2 -19   9    16204.15    16107.03    193.56 o 
  -1 -19   9      255.97      351.50     69.26 o 
   0 -19   9      307.74      499.89     92.93 o 
   1 -19   9      675.46     1009.40    257.73 o 
   2 -19   9      126.63       64.28     35.20 o 
   3 -19   9     6366.72     5541.67    952.01 o 
   4 -19   9     7811.95     7727.14    284.87 o 
   5 -19   9     7766.70     9156.77   4397.93 o 
   6 -19   9        5.42      167.08     33.91 o 
   7 -19   9     1481.21     1818.08     53.97 o 
  -7 -18   9      246.54      222.16     85.68 o 
  -6 -18   9     1174.62     1015.76     67.06 o 
  -5 -18   9      916.28     1321.35    152.44 o 
  -4 -18   9     1780.33     2190.09    755.93 o 
  -3 -18   9    30594.53    28669.26   1521.94 o 
  -2 -18   9      311.91      403.25     55.18 o 
  -1 -18   9     2566.36     2660.37     71.08 o 
   0 -18   9      837.28      973.53     43.18 o 
   1 -18   9       21.84      248.58     62.79 o 
   2 -18   9     6209.61     5850.77    148.06 o 
   3 -18   9     8753.63     7552.99    223.96 o 
   4 -18   9      928.13     1093.58    506.04 o 
   5 -18   9     3206.86     3700.45    212.88 o 
   6 -18   9     3254.47     3333.56     24.58 o 
   7 -18   9        7.28      -62.15    109.13 o 
   8 -18   9     4975.42     5090.67    102.79 o 
  -8 -17   9     3213.00     3192.85    162.17 o 
  -7 -17   9      113.67      170.10     67.73 o 
  -6 -17   9     1468.89     1792.38     63.85 o 
  -5 -17   9      649.98      745.82     65.93 o 
  -4 -17   9     4552.02     4277.91    368.13 o 
  -3 -17   9    13069.41    11815.73    374.33 o 
  -2 -17   9    10974.42    11058.32    320.51 o 
  -1 -17   9    12296.37    12686.97    158.02 o 
   0 -17   9        0.34       54.65     38.58 o 
   1 -17   9     8703.44     8985.98    215.62 o 
   2 -17   9        5.36      101.28     59.34 o 
   3 -17   9     5163.98     4777.50     39.13 o 
   4 -17   9     4393.15     4144.09    254.63 o 
   5 -17   9      266.86      810.24    323.17 o 
   6 -17   9       80.61      181.39     18.69 o 
   7 -17   9     2074.32     1961.71     46.30 o 
   8 -17   9      510.05      640.56     94.89 o 
   9 -17   9     4581.62     4226.98    104.27 o 
  -8 -16   9      293.02      276.46     72.21 o 
  -7 -16   9     1821.02     1922.16     73.69 o 
  -6 -16   9     2580.63     1998.62    102.54 o 
  -5 -16   9     3355.27     2863.29    232.09 o 
  -4 -16   9     2791.00     2467.99    100.36 o 
  -3 -16   9     4181.26     4064.57   1089.50 o 
  -2 -16   9     2083.25     2002.79    185.16 o 
  -1 -16   9      143.00      146.43     92.71 o 
   0 -16   9     1723.89     1892.78     29.92 o 
   1 -16   9      203.70      330.37     65.75 o 
   2 -16   9     2629.62     2517.82     51.75 o 
   3 -16   9     5507.86     5763.90   1092.83 o 
   4 -16   9    14171.05    14621.03    968.31 o 
   5 -16   9       10.92       88.07     55.81 o 
   6 -16   9     3744.04     3955.99    433.00 o 
   7 -16   9       41.07      108.80     72.84 o 
   8 -16   9      518.09      511.19     59.14 o 
   9 -16   9        4.14       72.65     93.85 o 
  -9 -15   9     1410.99     1007.30     79.13 o 
  -8 -15   9        9.43      -56.34    200.54 o 
  -7 -15   9     1492.86     1431.30     64.40 o 
  -6 -15   9     8474.71     8234.82    114.28 o 
  -5 -15   9        4.12      170.16    132.14 o 
  -4 -15   9       33.58       56.19     63.78 o 
  -3 -15   9     6195.25     6469.30   1898.69 o 
  -2 -15   9      899.68      870.83     40.33 o 
  -1 -15   9    12900.12    12409.72    378.11 o 
   0 -15   9        2.36      -22.72     41.41 o 
   1 -15   9     3383.54     3888.17    124.77 o 
   2 -15   9      353.77      357.18     31.75 o 
   3 -15   9      939.28      929.34     40.89 o 
   4 -15   9    13461.22    14182.40    324.61 o 
   6 -15   9        2.78      168.71     56.08 o 
   7 -15   9    18236.80    17735.65    320.01 o 
   8 -15   9     3559.19     3903.18     80.98 o 
   9 -15   9       63.36      -41.78    194.86 o 
  10 -15   9      500.50      532.44    101.93 o 
  -9 -14   9        5.93      361.00     99.87 o 
  -8 -14   9      206.36      747.63     68.58 o 
  -7 -14   9    10068.93    11305.14    512.04 o 
  -6 -14   9      994.60      942.54    134.23 o 
  -5 -14   9     8672.95     7980.59     60.77 o 
  -4 -14   9    22122.35    20920.35     86.06 o 
  -3 -14   9     2537.76     2000.72     71.03 o 
  -2 -14   9    23466.47    20691.92    890.60 o 
  -1 -14   9    11033.54    11460.38    257.19 o 
   0 -14   9     1633.47     1987.85     42.90 o 
   1 -14   9     4122.54     4643.01    145.03 o 
   2 -14   9     5251.64     4967.16    856.79 o 
   3 -14   9    18317.93    17001.23    946.13 o 
   4 -14   9    10049.78    10113.20    344.38 o 
   5 -14   9     2532.88     2704.76     29.24 o 
   6 -14   9    24177.68    26196.36    604.73 o 
   7 -14   9     2559.03     2688.64     37.49 o 
   8 -14   9      755.46      691.73     28.31 o 
   9 -14   9     4774.45     5005.34    106.51 o 
  10 -14   9      186.08       30.84    104.15 o 
 -10 -13   9     2420.36     2288.01    183.41 o 
  -9 -13   9      353.89      390.66     76.83 o 
  -8 -13   9       56.50      -47.88     68.46 o 
  -7 -13   9      225.95      386.58    147.37 o 
  -6 -13   9    17133.84    18267.59    334.21 o 
  -5 -13   9      710.02      808.07    226.47 o 
  -4 -13   9    18455.27    17406.22    267.86 o 
  -3 -13   9    39642.69    35057.66   4442.52 o 
  -2 -13   9     3564.82     3373.82   1071.46 o 
  -1 -13   9      117.23      382.34     42.32 o 
   0 -13   9     3400.35     4073.23    182.38 o 
   1 -13   9     1832.73     2001.97     25.93 o 
   2 -13   9      908.31      889.44    166.85 o 
   3 -13   9     7282.71     5984.68    218.64 o 
   4 -13   9     2800.79     3030.02    246.29 o 
   5 -13   9    15233.08    16264.19    141.60 o 
   6 -13   9       22.28       79.48     30.83 o 
   7 -13   9    12972.42    13044.46    198.29 o 
   8 -13   9     7609.20     7376.93    244.92 o 
   9 -13   9       38.24       93.43     40.67 o 
  10 -13   9      171.38      267.83    110.73 o 
 -10 -12   9      188.75      253.18     81.67 o 
  -9 -12   9       10.58     5937.61   3230.05 o 
  -8 -12   9     2544.34     4423.72    116.67 o 
  -7 -12   9     7202.69     7719.59    571.92 o 
  -6 -12   9      432.02      498.51     69.58 o 
  -5 -12   9    13894.55    14635.93    489.95 o 
  -4 -12   9    15037.28    14521.95    311.88 o 
  -3 -12   9    20261.29    18534.46    216.12 o 
  -2 -12   9      102.37      412.75     81.08 o 
  -1 -12   9     6114.79     5443.81    216.22 o 
   0 -12   9       38.44       74.70     22.40 o 
   1 -12   9       95.15      605.83     86.73 o 
   2 -12   9     3300.02     3137.73    140.74 o 
   3 -12   9     8824.82     8754.12    204.61 o 
   4 -12   9    35064.83    33781.31    291.05 o 
   5 -12   9     4457.95     4504.72    141.53 o 
   6 -12   9     5549.62     5604.82    196.23 o 
   7 -12   9     2398.59     2273.88     13.33 o 
   8 -12   9     6989.68     7336.68    187.12 o 
   9 -12   9    23605.98    21345.52   1007.67 o 
  11 -12   9      106.50      251.38    110.96 o 
 -10 -11   9     2467.95     1981.18    134.85 o 
  -9 -11   9     9456.56    10094.08    165.10 o 
  -8 -11   9     8977.70     8472.93     70.18 o 
  -7 -11   9     1969.53     1511.15     56.80 o 
  -6 -11   9     3083.34     3543.35     56.86 o 
  -5 -11   9      133.18      520.17     51.25 o 
  -4 -11   9    26677.13    25526.47    393.13 o 
  -3 -11   9        6.54       50.08     41.64 o 
  -2 -11   9    10526.36    12074.19   2831.97 o 
  -1 -11   9     6080.77     5460.60    224.32 o 
   0 -11   9      534.95      596.54     61.55 o 
   1 -11   9     2744.25     2529.24    450.50 o 
   2 -11   9     3618.07     3570.31    190.25 o 
   3 -11   9     4547.34     3753.38    300.03 o 
   4 -11   9    16261.07    15393.92    247.23 o 
   5 -11   9     6058.66     6019.32     41.49 o 
   6 -11   9      841.39      941.77     77.25 o 
   7 -11   9      312.46      247.88     80.10 o 
   8 -11   9     2683.50     2641.83     87.44 o 
   9 -11   9    11347.41    11673.71    247.88 o 
  10 -11   9     9962.10    10116.24    200.47 o 
  11 -11   9      566.47      635.80    112.83 o 
 -11 -10   9      292.45      244.50     76.27 o 
 -10 -10   9     4757.99     3881.45    110.66 o 
  -9 -10   9    20650.21    18818.60    377.64 o 
  -8 -10   9       91.99      230.31    114.28 o 
  -7 -10   9     5433.00     5227.16    128.23 o 
  -6 -10   9     1719.28     1408.01    202.44 o 
  -5 -10   9     2553.14     2925.49     58.14 o 
  -4 -10   9      246.02      845.97    101.09 o 
  -3 -10   9    10375.47     9934.79     94.69 o 
  -2 -10   9      595.21      743.49    282.99 o 
  -1 -10   9     2681.81     4766.67     49.78 o 
   0 -10   9        9.82      923.40     98.65 o 
   1 -10   9     3263.59     4311.23   1094.17 o 
   2 -10   9     1010.06     1769.91    810.80 o 
   3 -10   9     3306.05     2783.72     43.10 o 
   4 -10   9     1818.83     1484.29     36.26 o 
   5 -10   9       14.17      451.81     63.35 o 
   6 -10   9     4624.36     4379.88     75.10 o 
   7 -10   9     3153.41     3058.27     83.03 o 
   8 -10   9     5392.13     5227.00    284.30 o 
   9 -10   9     1165.48     1279.31    433.93 o 
  10 -10   9     5421.94     5315.14     38.89 o 
  11 -10   9     9723.00    10010.76    133.97 o 
 -10  -9   9     7543.28     7298.29    122.67 o 
  -9  -9   9      476.75     1488.26    117.94 o 
  -8  -9   9     8856.13     9072.87     82.31 o 
  -7  -9   9     1214.33     1283.91     81.31 o 
  -6  -9   9     2704.91     2408.27     46.41 o 
  -5  -9   9     3598.83     3446.28     87.27 o 
  -4  -9   9      289.40      510.76     78.13 o 
  -3  -9   9      329.42      416.38    141.20 o 
  -2  -9   9     7366.12     7777.05    722.12 o 
  -1  -9   9     4731.10     4834.46    153.61 o 
   0  -9   9      313.43      486.34     26.36 o 
   1  -9   9      423.17      933.11     34.32 o 
   2  -9   9    15697.44    14337.24    748.78 o 
   3  -9   9      120.97     1292.42   1040.48 o 
   4  -9   9      354.03      212.84     61.50 o 
   5  -9   9      109.62      171.37    120.12 o 
   6  -9   9    24644.59    25239.00    102.17 o 
   7  -9   9     1059.59     1744.50     80.38 o 
   8  -9   9     1826.38     1285.90    422.06 o 
   9  -9   9     3120.37     3065.91     72.47 o 
  10  -9   9     1557.91     1340.48     69.21 o 
  11  -9   9     2907.49     2488.68    115.65 o 
  -9  -8   9     1555.52     1404.49     67.16 o 
  -8  -8   9    10328.04     9220.14     99.36 o 
  -7  -8   9     4440.25     4965.32     86.45 o 
  -6  -8   9    24154.62    25390.08     98.63 o 
  -5  -8   9      147.80      -20.28     55.20 o 
  -4  -8   9     4594.09     4643.40     38.38 o 
  -3  -8   9      933.96     3348.11    473.09 o 
  -2  -8   9    27181.01    25878.08    434.15 o 
  -1  -8   9     1715.25     1451.13     41.45 o 
   0  -8   9     2538.25     3269.84     31.55 o 
   1  -8   9     2362.60     1971.52    107.93 o 
   2  -8   9    13580.58    12313.12    206.44 o 
   3  -8   9        5.23     1207.14    568.28 o 
   4  -8   9     2789.10     2389.85     61.95 o 
   5  -8   9    13118.29    14992.63     83.12 o 
   6  -8   9     8899.95    10201.85     81.55 o 
   7  -8   9     3438.61     4599.47    808.22 o 
   8  -8   9     4402.28     4768.58    319.62 o 
   9  -8   9     2889.68     2431.44     23.88 o 
  10  -8   9     1186.17     1003.31     26.27 o 
  11  -8   9     1261.46     1355.82     25.10 o 
  12  -8   9      898.07     1511.55    251.38 o 
  -8  -7   9      619.55      974.82     76.97 o 
  -5  -7   9    22081.19    18259.21     71.93 o 
  -4  -7   9     2082.81     2373.23    449.19 o 
  -3  -7   9     1319.60     1262.24    335.92 o 
  -2  -7   9     1569.74     2147.65    285.05 o 
  -1  -7   9    72435.13    67256.13   3616.30 o 
   0  -7   9        3.89       55.55     15.61 o 
   1  -7   9    27231.46    25871.82   2314.00 o 
   2  -7   9    11278.34    10912.50    259.13 o 
   3  -7   9     3897.04     3254.99     86.40 o 
   4  -7   9     8807.05    11723.39     91.21 o 
   5  -7   9    36301.05    38615.14    107.05 o 
   6  -7   9    23324.57    23063.56     95.07 o 
   7  -7   9    13138.51    16768.32   1797.68 o 
   8  -7   9     1381.04     1637.42     55.08 o 
   9  -7   9     8796.82     7904.18     90.50 o 
  10  -7   9       26.42        8.16     45.98 o 
  11  -7   9        0.38       46.74     30.15 o 
  12  -7   9      332.80      231.71     31.77 o 
  -7  -6   9     9701.04     9068.30     69.85 o 
  -5  -6   9    41642.85    41580.43    340.28 o 
  -4  -6   9    19311.81    20639.81    654.22 o 
  -3  -6   9     1291.64     1272.36     40.24 o 
  -2  -6   9    25010.42    23505.78    574.43 o 
  -1  -6   9      862.63      720.44     51.85 o 
   0  -6   9     1958.13     2627.66    437.93 o 
   1  -6   9      164.16      305.27     27.10 o 
   2  -6   9    19333.78    16877.64     70.82 o 
   3  -6   9     1710.15     1369.63     36.64 o 
   4  -6   9    18765.47    18499.85    114.12 o 
   5  -6   9       95.46      272.61     61.29 o 
   6  -6   9    55374.89    55120.54   3104.15 o 
   7  -6   9      454.90      517.32     45.33 o 
   8  -6   9      103.88      163.95     40.08 o 
   9  -6   9     8109.85     7773.31    146.51 o 
  10  -6   9     4511.26     4457.80    123.57 o 
  11  -6   9       24.98      137.01     67.83 o 
  12  -6   9     3917.10     3910.94    181.12 o 
 -11  -5   9       21.11        3.61     97.69 o 
  -9  -5   9    14041.56    11219.97     93.30 o 
  -7  -5   9       79.62      381.90     64.14 o 
  -6  -5   9    48230.21    50781.93    114.83 o 
  -5  -5   9     1524.71     1335.57     80.35 o 
  -4  -5   9    11109.14    13421.70    357.72 o 
  -3  -5   9     4522.46     4416.58    107.20 o 
  -2  -5   9    50533.03    50416.26   1682.90 o 
  -1  -5   9     1367.64     1744.77    102.43 o 
   0  -5   9      221.50      291.79     67.78 o 
   1  -5   9       86.61      183.67     29.78 o 
   2  -5   9    50461.75    47803.38   1176.84 o 
   3  -5   9     2541.21     2166.57     50.28 o 
   4  -5   9      401.53     1618.02     88.33 o 
   5  -5   9    15290.77    13356.57    724.66 o 
   6  -5   9     1031.49      971.99     23.60 o 
   7  -5   9    11942.28    12315.65    282.33 o 
   8  -5   9    12131.04    12075.96    230.54 o 
   9  -5   9     3353.72     3170.59    422.24 o 
  10  -5   9     5977.36     5495.03    239.16 o 
  11  -5   9        4.46       10.50     23.59 o 
  12  -5   9     2814.37     2900.79    128.98 o 
 -11  -4   9       53.69       22.04     94.83 o 
  -8  -4   9     8192.31     9054.23     83.00 o 
  -7  -4   9     8474.14     9289.63     78.72 o 
  -6  -4   9      467.04      517.20    118.65 o 
  -5  -4   9    15680.07    16075.19    238.05 o 
  -4  -4   9      960.75     1212.09    491.75 o 
  -3  -4   9     1149.90     1508.26    153.29 o 
  -2  -4   9     9859.88     9041.65     82.00 o 
  -1  -4   9     8745.92     8352.75    367.62 o 
   0  -4   9        2.29     2581.27   1487.08 o 
   1  -4   9     9103.58     8696.61     21.75 o 
   2  -4   9     2402.50     2069.05     42.24 o 
   3  -4   9      379.04      616.21     26.70 o 
   4  -4   9      179.00      284.79     11.11 o 
   5  -4   9       28.66       30.38     17.13 o 
   6  -4   9      894.47      911.43     21.56 o 
   7  -4   9      810.96      948.65     28.25 o 
   8  -4   9     4440.44     4440.91    515.14 o 
   9  -4   9    22458.67    21702.52    144.01 o 
  10  -4   9     1877.60     1638.81     24.97 o 
  11  -4   9       60.07       62.76     32.29 o 
  12  -4   9        4.08       25.86     26.32 o 
  -9  -3   9    12258.38    13672.87    112.01 o 
  -8  -3   9    10267.42    10619.82     78.66 o 
  -7  -3   9      716.35      965.64     65.33 o 
  -6  -3   9      808.43      860.72     41.97 o 
  -5  -3   9      305.66      384.95     81.20 o 
  -4  -3   9     2030.11     2570.77    896.70 o 
  -3  -3   9      211.95      327.06     46.43 o 
  -2  -3   9      407.17      427.96     72.74 o 
  -1  -3   9    14172.14    14461.61    140.88 o 
   0  -3   9      128.13      123.22     15.97 o 
   1  -3   9    15493.44    14160.16     78.86 o 
   2  -3   9     1305.42     1346.49     52.37 o 
   3  -3   9       70.16       69.00     13.92 o 
   4  -3   9    17038.04    15651.14    607.81 o 
   5  -3   9      305.72      378.91     45.93 o 
   6  -3   9     2463.68     2509.35    134.91 o 
   7  -3   9      393.36      375.37     65.02 o 
   8  -3   9     6506.44     6618.94    397.77 o 
   9  -3   9    14618.97    14293.09     53.75 o 
  10  -3   9      152.34      243.90     25.78 o 
  11  -3   9      821.72      830.70     27.53 o 
  12  -3   9      761.12      848.92     29.96 o 
 -10  -2   9     3755.94     2791.55    108.06 o 
  -9  -2   9    26806.24    27332.66    128.11 o 
  -6  -2   9     3068.98     3414.46     43.83 o 
  -5  -2   9     2821.78     2672.26     69.62 o 
  -4  -2   9    35596.69    36443.88    182.66 o 
  -3  -2   9      230.73      835.58    168.08 o 
  -2  -2   9     2347.57     2290.07     72.83 o 
  -1  -2   9     3383.46     3379.87     79.36 o 
   0  -2   9       42.60       56.29     21.10 o 
   1  -2   9     1227.22     1467.19    133.70 o 
   2  -2   9     3305.49     2964.52     43.64 o 
   3  -2   9     5367.07     4469.33     22.16 o 
   4  -2   9    21872.32    22969.53    421.65 o 
   5  -2   9    30240.46    33370.22   4274.34 o 
   6  -2   9     5881.01     6156.98    645.80 o 
   7  -2   9    13098.45    13363.65    231.27 o 
   8  -2   9    25630.01    27557.38    468.61 o 
   9  -2   9      825.91      929.25     33.18 o 
  10  -2   9     2543.42     2781.16    339.08 o 
  11  -2   9     2129.62     2023.24    309.62 o 
  12  -2   9      496.66      666.47    149.02 o 
 -12  -1   9      220.61      282.18     98.83 o 
  -7  -1   9     9707.61    10507.18     78.12 o 
  -6  -1   9     6987.94     7024.01    102.68 o 
  -5  -1   9    32936.86    33297.02    774.01 o 
  -4  -1   9     5768.14     7841.44    359.12 o 
  -3  -1   9    43459.88    42981.97    512.16 o 
  -2  -1   9     4786.56     4546.54     51.49 o 
  -1  -1   9     2153.81     2786.01    253.00 o 
   0  -1   9       62.85        1.04     24.72 o 
   1  -1   9     3451.50     3749.17     35.76 o 
   2  -1   9     8468.24     7709.14     84.28 o 
   3  -1   9    49055.76    47913.01    714.01 o 
   4  -1   9    14673.96    16392.57    231.04 o 
   5  -1   9     1198.87     1093.73     91.50 o 
   6  -1   9    32553.25    34670.45   2094.60 o 
   7  -1   9     2097.19     2473.72     23.92 o 
   8  -1   9      374.29      357.07     62.46 o 
   9  -1   9     3996.24     3992.69     33.58 o 
  10  -1   9      184.43      203.55     30.55 o 
  11  -1   9     1328.60     1357.31    156.02 o 
  12  -1   9     2173.13     2185.80    123.08 o 
  -8   0   9     1405.30     1758.50    105.34 o 
  -7   0   9     5038.77     5278.15     71.59 o 
  -5   0   9        4.57       79.72     42.86 o 
  -4   0   9    23319.39    27130.06   2501.34 o 
  -3   0   9    22349.56    21986.61   1071.46 o 
  -2   0   9    23268.66    32980.64  12649.49 o 
  -1   0   9    19855.82    22132.61    576.80 o 
   0   0   9       59.58       74.88     14.54 o 
   1   0   9    23009.70    23803.35    618.93 o 
   2   0   9    31167.49    29100.61    375.16 o 
   3   0   9      162.60      142.54     54.38 o 
   4   0   9    23822.83    22703.43     59.57 o 
   5   0   9    16198.10    17205.03    195.74 o 
   6   0   9      574.03      681.20    104.49 o 
   7   0   9     5761.87     6010.65     97.18 o 
   8   0   9     3767.07     3602.65     36.38 o 
   9   0   9       43.01       26.53     30.40 o 
  10   0   9     4048.56     4416.91     69.01 o 
  11   0   9      500.49      495.17     85.62 o 
 -11   1   9     1676.91     1499.72     94.75 o 
 -10   1   9      140.54      521.86     90.93 o 
  -9   1   9      880.64      691.39     84.83 o 
  -8   1   9     5446.06     5270.33     83.25 o 
  -7   1   9     6335.76     6213.59     78.40 o 
  -5   1   9    11184.28    11356.60     77.42 o 
  -4   1   9    21121.01    20798.64    737.25 o 
  -3   1   9     8145.20     7417.70     64.87 o 
  -2   1   9     5041.89     8580.00   3371.90 o 
  -1   1   9    14811.49    14538.10    536.20 o 
   0   1   9        4.90      194.76    139.30 o 
   1   1   9    24047.02    22661.81    488.18 o 
   2   1   9        1.24      142.81     28.03 o 
   3   1   9    26294.99    26025.42    518.18 o 
   4   1   9     5631.62     5373.35    163.65 o 
   5   1   9    12704.72    13855.31    348.82 o 
   6   1   9    11252.93    12457.17    467.44 o 
   7   1   9     1160.40     1382.98    122.18 o 
   8   1   9       87.97       40.01     31.74 o 
   9   1   9     1912.58     2214.78    386.64 o 
  10   1   9    14149.09    14517.95   2562.04 o 
  11   1   9     5200.47     5415.79    361.20 o 
  -8   2   9     1319.87     1109.09     80.36 o 
  -7   2   9     4467.46     4124.50     80.09 o 
  -5   2   9    13704.62    13799.91     83.94 o 
  -4   2   9     5641.13     5086.35     67.63 o 
  -3   2   9    34190.65    33081.31    114.06 o 
  -2   2   9    25163.33    23182.40    346.88 o 
  -1   2   9     4958.43     3217.54   1241.34 o 
   0   2   9      147.53      177.67     14.11 o 
   1   2   9     2256.20     2549.76    130.13 o 
   2   2   9    27443.63    26780.29    157.75 o 
   3   2   9    16541.68    18680.57     53.27 o 
   4   2   9     4004.05     3952.52    292.49 o 
   5   2   9     2933.53     2922.77    200.77 o 
   6   2   9     8618.44     9490.77     46.99 o 
   7   2   9     5347.29     5310.82    325.28 o 
   8   2   9     1053.56     1114.12     36.13 o 
   9   2   9     6422.40     6335.29     49.93 o 
  10   2   9        1.13      -89.53     69.69 o 
  11   2   9     9387.28     9158.07     59.35 o 
  -7   3   9     2231.96     2456.88     82.16 o 
  -6   3   9     9735.55     9991.68    121.16 o 
  -5   3   9     5662.04     5127.11     68.42 o 
  -4   3   9    13316.30    13309.79     76.00 o 
  -3   3   9     2373.09     2078.84     69.68 o 
  -2   3   9     2923.36     3196.16     67.43 o 
  -1   3   9     3008.35     3002.69     54.80 o 
   0   3   9       83.79       62.02     12.74 o 
   1   3   9     4588.54     4569.72    298.72 o 
   2   3   9        7.25     2760.21    543.32 o 
   3   3   9     3479.43     3374.49     91.80 o 
   4   3   9     4437.93     3981.89   1238.29 o 
   5   3   9       18.50       13.92     61.89 o 
   6   3   9      467.38      402.79    104.26 o 
   7   3   9      776.76      823.87    137.34 o 
   8   3   9     9020.80     9246.47    120.05 o 
   9   3   9     1555.18     1462.06     97.03 o 
  10   3   9    11391.17    10551.76    312.17 o 
  11   3   9     4608.22     4048.92    119.71 o 
 -11   4   9    15304.46    13240.49    134.12 o 
 -10   4   9     2106.57     2048.66    103.29 o 
  -6   4   9      496.62      272.60     66.61 o 
  -5   4   9      511.30      655.70     65.12 o 
  -4   4   9      678.26      972.04     64.53 o 
  -3   4   9    19077.51    18657.15    833.94 o 
  -2   4   9       98.42       52.09     65.51 o 
   0   4   9        0.31     1727.67   1291.24 o 
   1   4   9      966.17     1632.96    850.64 o 
   2   4   9     1360.37     1471.13     84.28 o 
   3   4   9    30099.52    31125.68   2158.94 o 
   4   4   9     6166.28     5742.35    371.15 o 
   5   4   9      774.30      789.15     84.99 o 
   6   4   9    18596.20    20095.29    168.28 o 
   7   4   9     1544.90     1817.60    137.34 o 
   8   4   9      150.85      -21.11    119.44 o 
   9   4   9     4879.93     5082.14     77.94 o 
  10   4   9     5357.61     4867.42    120.27 o 
  11   4   9       90.76      145.21     44.74 o 
  -8   5   9     1990.03     1631.04     96.65 o 
  -7   5   9      351.98      550.08     77.20 o 
  -6   5   9     8908.33     9860.50     87.35 o 
  -5   5   9      695.63      698.12     69.27 o 
  -4   5   9    21746.90    19334.32    159.02 o 
  -3   5   9    15676.84    16935.71   1153.18 o 
  -2   5   9      901.44      761.11     45.18 o 
  -1   5   9      862.87      774.65    102.92 o 
   0   5   9        0.06      -44.93     48.32 o 
   1   5   9      271.95      406.22     49.70 o 
   2   5   9     3425.44     2806.87    280.77 o 
   3   5   9     1346.14     1443.24    114.62 o 
   4   5   9    48926.92    48187.28   2162.54 o 
   5   5   9     6708.19     6332.93    301.69 o 
   6   5   9      302.46      396.37     87.21 o 
   7   5   9     3508.58     3803.91     46.78 o 
   8   5   9    11248.04    11906.04    553.15 o 
   9   5   9        0.51      209.56    291.56 o 
  10   5   9     4912.02     4938.99    398.31 o 
 -11   6   9        0.76     -148.66     95.07 o 
  -9   6   9     3637.32     3348.73     98.99 o 
  -7   6   9     4025.16     3951.76    165.31 o 
  -6   6   9       56.23      -80.27     74.89 o 
  -5   6   9     3075.80     3341.35     80.70 o 
  -4   6   9    67525.88    67211.70    141.88 o 
  -3   6   9    11548.57    11237.56    156.62 o 
  -2   6   9      141.34       79.58     64.14 o 
  -1   6   9        0.11     -269.73     55.07 o 
   0   6   9       18.83       23.33     53.08 o 
   1   6   9      119.36       81.85     33.58 o 
   2   6   9     3507.12     3665.41    134.00 o 
   3   6   9    42510.75    41699.30   2304.66 o 
   4   6   9    28005.22    27165.53   1231.96 o 
   5   6   9     8256.62     9399.40    496.61 o 
   6   6   9     1297.66     1509.12     45.40 o 
   7   6   9     3886.88     4096.08    223.31 o 
   8   6   9     1084.67     1370.99     80.66 o 
   9   6   9       21.50       23.53     82.79 o 
  10   6   9     3194.68     2995.68    558.41 o 
 -10   7   9     1715.64     1663.54    105.25 o 
  -9   7   9     4238.30     3981.80    101.42 o 
  -8   7   9    10189.98     9851.70    119.04 o 
  -7   7   9     5954.68     5723.94     93.19 o 
  -6   7   9     1605.72     1800.57     80.45 o 
  -5   7   9    25785.02    23237.42    506.86 o 
  -4   7   9    15719.20    14108.34   1327.99 o 
  -3   7   9    33199.99    30017.61    483.17 o 
  -2   7   9      863.17      894.64     66.06 o 
  -1   7   9     2719.27     2384.94     62.08 o 
   0   7   9      131.27      312.69     56.30 o 
   1   7   9       27.15      275.25     37.55 o 
   2   7   9      288.45      245.04     57.80 o 
   3   7   9    46214.41    45957.89   2656.43 o 
   4   7   9     1567.48     1577.32    103.76 o 
   5   7   9     8203.38     7637.29    595.37 o 
   6   7   9     5738.88     6222.79    154.30 o 
   7   7   9       26.20      826.95    238.67 o 
   8   7   9     2621.09     2374.64    121.88 o 
   9   7   9      290.47       -5.05     83.04 o 
  10   7   9     1186.22     1150.53    200.90 o 
 -10   8   9     1322.62     1296.07    104.35 o 
  -9   8   9     2801.17     2589.71    104.29 o 
  -8   8   9     3879.70     3829.70    104.93 o 
  -7   8   9      917.19      637.32    103.89 o 
  -6   8   9     6379.09     6373.58     90.15 o 
  -5   8   9    13625.63    13911.88     86.27 o 
  -4   8   9     5161.09     4004.42    211.86 o 
  -3   8   9    27154.00    25781.29    390.66 o 
  -2   8   9     2061.45     1938.02     68.62 o 
  -1   8   9     1712.44     1549.16     66.23 o 
   0   8   9      107.41       -7.88    125.80 o 
   1   8   9     1508.03     1659.40     68.06 o 
   2   8   9      286.27      215.86     49.38 o 
   3   8   9    12344.32    12608.67    816.26 o 
   4   8   9    16438.32    16865.53    127.10 o 
   5   8   9     7719.35     8068.69    230.74 o 
   6   8   9       14.39      -28.37     53.39 o 
   7   8   9     3136.44     3364.19     56.83 o 
   8   8   9      962.91      990.09    114.29 o 
   9   8   9     1516.66     1316.71    142.61 o 
 -10   9   9      174.33      386.50     46.44 o 
  -9   9   9      325.51      203.04     36.49 o 
  -8   9   9     2973.56     2794.65     98.50 o 
  -7   9   9     2157.26     2051.40     52.30 o 
  -6   9   9      714.08      899.99     61.92 o 
  -5   9   9     2827.38     2023.24    769.43 o 
  -4   9   9    20338.81    19898.81    446.70 o 
  -3   9   9      655.73      473.15    132.51 o 
  -2   9   9       19.89      463.88     77.32 o 
  -1   9   9      195.76      207.32     74.48 o 
   0   9   9       26.15      -65.59     76.32 o 
   1   9   9     1928.75     1641.52    369.60 o 
   2   9   9     2058.96     1933.44    111.37 o 
   3   9   9      885.02      733.19    122.90 o 
   4   9   9       63.98      -62.48     52.75 o 
   5   9   9      657.52      494.92    114.99 o 
   6   9   9    16951.22    17853.12    117.79 o 
   7   9   9       52.93       37.69     92.43 o 
   8   9   9      616.32      485.87     60.44 o 
   9   9   9      462.85      367.03    113.86 o 
  -9  10   9     3795.57     3295.57     43.53 o 
  -8  10   9      177.14      170.20     37.98 o 
  -7  10   9       12.21      -17.16     62.62 o 
  -6  10   9     7884.63     8467.20     79.21 o 
  -5  10   9      298.42      325.71     62.31 o 
  -4  10   9     1491.27     1544.17     65.82 o 
  -3  10   9       57.31       44.78    124.09 o 
  -2  10   9       28.87      -97.52     75.24 o 
  -1  10   9      986.82     1299.03     74.69 o 
   0  10   9     1019.56     1049.66     77.65 o 
   1  10   9     6889.35     6316.32     80.55 o 
   2  10   9      436.32      494.04     91.30 o 
   3  10   9        3.51      309.27    213.12 o 
   4  10   9     3460.47     2882.43    617.72 o 
   5  10   9    11180.37    12005.17    274.85 o 
   6  10   9     1275.64     1030.09     61.69 o 
   7  10   9     5879.26     6181.96     68.34 o 
   8  10   9       42.25       18.71     60.43 o 
  -8  11   9       44.93       19.35     85.60 o 
  -7  11   9     5677.59     5633.78     73.66 o 
  -6  11   9       78.23      196.80     66.47 o 
  -5  11   9     1470.74     2293.94    169.47 o 
  -4  11   9     6713.09     6176.64    214.60 o 
  -3  11   9     1086.71      905.35    139.10 o 
  -2  11   9       21.03      269.28     81.18 o 
  -1  11   9     3519.90     3444.69     86.83 o 
   0  11   9     1716.37     1834.32     82.36 o 
   1  11   9     8128.66     8028.13     90.91 o 
   2  11   9     3065.11     3060.37    668.81 o 
   3  11   9     7896.98     8302.44    132.13 o 
   4  11   9     9824.97     9876.96    117.11 o 
   5  11   9      737.70      873.37     64.35 o 
   6  11   9     9871.73    10440.58     79.25 o 
   7  11   9      354.40      457.93    261.78 o 
   8  11   9       28.57       60.16    161.25 o 
  -8  12   9      583.79      468.74     68.66 o 
  -7  12   9        4.25      182.96    113.12 o 
  -6  12   9     8250.44     8310.72    103.56 o 
  -5  12   9     2297.69     2161.55    219.55 o 
  -4  12   9     1107.27     1501.71    214.86 o 
  -3  12   9    10576.66    10197.61    114.04 o 
  -1  12   9     2374.82     2584.20     91.19 o 
   0  12   9     1279.14     1515.01     89.95 o 
   1  12   9     2200.24     2467.59     97.84 o 
   2  12   9     1176.70     1835.92    797.18 o 
   3  12   9    18154.36    17061.96    546.28 o 
   4  12   9      853.49      805.89     74.65 o 
   5  12   9     8688.40     9544.01    669.00 o 
   6  12   9     2181.28     2298.87     72.84 o 
   7  12   9      839.22      840.40    143.47 o 
  -7  13   9     1850.45     1224.66    301.20 o 
  -6  13   9     1088.41     1312.26    255.89 o 
  -5  13   9    18791.75    18300.63    280.89 o 
  -4  13   9    15306.74    14475.60    343.46 o 
  -3  13   9     6182.53     5236.68    112.21 o 
  -2  13   9      926.86      677.37    100.19 o 
  -1  13   9       44.44      707.31    106.83 o 
   0  13   9      181.54     -275.69    107.63 o 
   1  13   9    10948.57    10378.03    206.76 o 
   2  13   9     1716.86     1728.97    185.76 o 
   3  13   9     1720.75     1778.50     73.55 o 
   4  13   9    12169.04    11749.90    734.64 o 
   5  13   9     3892.25     4060.73     95.43 o 
   6  13   9      637.31      548.58     92.36 o 
  -6  14   9     2895.18     2844.49    501.58 o 
  -5  14   9      830.88     1037.73    116.26 o 
  -4  14   9    17034.03    16603.64    541.68 o 
  -3  14   9      550.52      790.43     97.51 o 
  -2  14   9       53.53      137.82    103.02 o 
  -1  14   9     4770.63     4261.39    102.16 o 
   0  14   9      573.10      623.41     95.66 o 
   1  14   9     2746.83     3264.36     95.38 o 
   2  14   9     7354.91     5547.40    802.53 o 
   3  14   9     2915.41     2812.29    123.17 o 
   4  14   9     3808.57     4063.17     81.85 o 
   5  14   9       12.55       56.49    188.28 o 
  -5  15   9     1702.89     1760.07     89.45 o 
  -4  15   9      527.83      468.24     81.85 o 
  -3  15   9      567.15      731.35    107.82 o 
  -2  15   9     2924.27     2300.82    102.90 o 
  -1  15   9      218.38      295.61     96.56 o 
   0  15   9      163.18      162.46     95.20 o 
   1  15   9       92.77     -285.55     95.27 o 
   2  15   9     2253.21     2080.93    108.60 o 
   3  15   9     4663.53     4674.71    264.69 o 
   4  15   9      847.05      859.93     75.85 o 
  -3  16   9       86.98     -174.53     97.65 o 
  -2  16   9     1531.21     1402.58     99.86 o 
  -1  16   9      133.62      273.12    105.32 o 
   0  16   9     1509.80     1705.74     99.38 o 
   1  16   9       13.85       69.68     99.47 o 
   2  16   9        3.07       72.07    101.67 o 
   0 -23  10      800.95      931.35     59.09 o 
   1 -23  10      657.84      774.24    100.96 o 
  -3 -22  10      201.67      260.73     68.64 o 
  -2 -22  10     3606.23     3571.00     83.09 o 
  -1 -22  10       72.57      315.48    128.84 o 
   0 -22  10      276.70      256.72     82.46 o 
   1 -22  10      675.15      637.75     50.64 o 
   2 -22  10     2277.32     2185.59     71.85 o 
   3 -22  10     4389.03     4307.70     97.10 o 
   4 -22  10      810.63     1108.13     60.47 o 
  -4 -21  10      608.95      417.73     77.23 o 
  -3 -21  10      201.47      147.58     97.78 o 
  -2 -21  10      387.54      291.23     70.33 o 
  -1 -21  10     1322.04     1510.54     71.04 o 
   0 -21  10       48.02       85.33     67.47 o 
   1 -21  10     1815.70     1892.53     99.01 o 
   2 -21  10       99.51      189.09     41.28 o 
   3 -21  10     8545.07     7661.89   1433.49 o 
   4 -21  10        4.50      159.27    182.20 o 
   5 -21  10     2481.33     2873.21     56.01 o 
  -6 -20  10     1400.78     1287.09     71.86 o 
  -5 -20  10    10295.62    11434.43   2767.21 o 
  -4 -20  10     2077.55     1848.61    139.08 o 
  -3 -20  10      250.33        8.24     55.55 o 
  -2 -20  10      404.34      611.48    176.79 o 
  -1 -20  10      679.77      767.83     89.46 o 
   0 -20  10     8147.37     8808.30    206.25 o 
   1 -20  10      668.80      692.97     68.77 o 
   2 -20  10    14509.31    14555.54    220.05 o 
   3 -20  10     5449.49     5190.31    116.43 o 
   4 -20  10     1650.52     1718.44     34.71 o 
   5 -20  10     2322.95     2313.20    861.61 o 
   6 -20  10     4690.19     4934.92     42.98 o 
  -6 -19  10     6024.04     5913.63    170.66 o 
  -5 -19  10       24.84      246.02     59.31 o 
  -4 -19  10     4570.22     4840.20   1511.86 o 
  -3 -19  10      824.94      933.95     44.13 o 
  -2 -19  10     7015.57     6557.49    253.11 o 
  -1 -19  10     2785.64     3652.90     92.15 o 
   0 -19  10       48.78      253.03    144.52 o 
   1 -19  10    15030.89    14775.14    308.78 o 
   2 -19  10    11575.62    11689.49    325.19 o 
   3 -19  10     7498.25     7728.32    115.63 o 
   4 -19  10      694.66      779.02    248.45 o 
   5 -19  10      327.10      702.14    186.95 o 
   6 -19  10     2395.29     2353.62     33.17 o 
   7 -19  10     1278.53     1543.11     94.45 o 
  -7 -18  10     3709.59     3423.51     74.54 o 
  -6 -18  10      620.59      752.04     67.27 o 
  -5 -18  10     5882.17     6140.53     57.29 o 
  -4 -18  10     1570.63     1910.51    544.05 o 
  -3 -18  10     1231.28     1291.40    188.38 o 
  -2 -18  10     3001.70     2990.82     46.88 o 
  -1 -18  10      408.73      416.34     50.29 o 
   0 -18  10     5410.91     5787.74    122.27 o 
   1 -18  10      377.77      439.40     98.54 o 
   2 -18  10     1429.86     1391.02     32.11 o 
   3 -18  10    15319.45    14807.78    200.20 o 
   4 -18  10     2688.33     2785.41    804.36 o 
   5 -18  10     4638.92     5141.05     87.77 o 
   6 -18  10      859.60     1037.16     19.37 o 
   7 -18  10      773.28      811.71     52.33 o 
   8 -18  10     1396.58     1617.45    100.06 o 
  -8 -17  10     1543.19     1551.28     75.82 o 
  -7 -17  10     1473.96     1441.23     80.03 o 
  -6 -17  10     1138.33     1448.77    126.35 o 
  -5 -17  10    12131.94    11922.81     76.99 o 
  -4 -17  10     3678.28     3972.21    920.33 o 
  -3 -17  10      193.09      159.79     60.16 o 
  -2 -17  10      307.52      350.18     41.30 o 
  -1 -17  10        0.15      193.59     60.76 o 
   0 -17  10      388.40      451.44     60.23 o 
   1 -17  10     2045.36     2023.80     98.09 o 
   2 -17  10     1103.72     1156.71     31.46 o 
   3 -17  10     1761.43     1978.00    364.93 o 
   4 -17  10     2453.25     2413.00     81.20 o 
   5 -17  10    23358.13    24009.61    357.24 o 
   6 -17  10     3664.11     3789.81     74.38 o 
   7 -17  10      388.42      291.65     87.48 o 
   8 -17  10      776.96      816.84    101.54 o 
   9 -17  10      902.27      939.88    104.48 o 
  -8 -16  10     2444.91     2338.71    261.95 o 
  -7 -16  10     1937.34     1878.11     85.54 o 
  -6 -16  10     3677.13     3656.36    156.78 o 
  -5 -16  10    17445.99    16897.81    951.55 o 
  -4 -16  10     3857.93     3486.36    199.24 o 
  -3 -16  10      699.40      744.29    163.68 o 
  -2 -16  10      994.64      843.10     31.69 o 
  -1 -16  10      300.12      390.68     52.59 o 
   0 -16  10     2553.34     2716.21    104.43 o 
   1 -16  10       53.59       13.81     24.65 o 
   2 -16  10       19.20        2.98     39.03 o 
   3 -16  10     4541.46     4607.49   1197.81 o 
   4 -16  10    12917.80    11676.13    238.82 o 
   5 -16  10     3255.07     2992.17     18.86 o 
   6 -16  10     7740.42     7997.08    305.49 o 
   7 -16  10     1069.37     1071.65     26.16 o 
   8 -16  10       23.03       73.10    101.04 o 
   9 -16  10      366.86      443.10    102.53 o 
  -9 -15  10      887.06      596.33    126.97 o 
  -8 -15  10     1793.93     2062.05     69.73 o 
  -7 -15  10      517.75      422.39     80.78 o 
  -6 -15  10       87.56     1401.66    148.04 o 
  -5 -15  10     1190.09     1171.14    170.95 o 
  -4 -15  10    27033.66    25156.03    240.10 o 
  -3 -15  10     3081.30     3077.48    802.56 o 
  -2 -15  10     1978.77     2083.71     79.66 o 
  -1 -15  10      917.96      989.21     43.43 o 
   0 -15  10     1353.23     1418.63     27.56 o 
   1 -15  10     3230.10     3084.44    126.17 o 
   2 -15  10     7485.22     7281.49     59.41 o 
   3 -15  10    12056.57    10987.51    383.29 o 
   4 -15  10      121.71       53.76     29.04 o 
   5 -15  10     9390.21     9820.17     78.66 o 
   6 -15  10     4918.46     5160.20     38.88 o 
   7 -15  10      112.00      180.52     86.66 o 
   8 -15  10     4690.21     4027.03     54.73 o 
   9 -15  10       29.94      -30.36    108.49 o 
  10 -15  10     8071.07     7793.97    123.46 o 
  -9 -14  10     1206.87     1443.58    296.28 o 
  -8 -14  10     6167.87     6069.07    322.76 o 
  -7 -14  10     4899.91     4925.83    151.72 o 
  -6 -14  10     3558.51     4059.48    268.58 o 
  -5 -14  10     6459.48     6465.02     60.96 o 
  -4 -14  10      433.48      639.56    225.63 o 
  -3 -14  10     4913.37     5213.62   1563.44 o 
  -2 -14  10    12678.31    12243.25    667.68 o 
  -1 -14  10     4589.21     4772.43    163.63 o 
   0 -14  10     4123.79     4411.21     63.50 o 
   1 -14  10     8589.38     8443.21    231.63 o 
   2 -14  10    25497.29    24451.68    602.42 o 
   3 -14  10     7277.02     6610.48    241.33 o 
   4 -14  10    18749.77    18178.14    398.90 o 
   5 -14  10     6413.75     6593.95     49.84 o 
   6 -14  10      559.42      795.99    254.55 o 
   7 -14  10     1048.34      932.79      6.86 o 
   8 -14  10      563.45      234.75    194.89 o 
   9 -14  10    12318.04    11052.71    126.94 o 
  10 -14  10     1213.67      908.54    112.70 o 
 -10 -13  10     5751.81     5077.11    107.57 o 
  -9 -13  10     4322.45     3984.94    335.67 o 
  -8 -13  10     7206.20     6758.86    201.72 o 
  -7 -13  10     1508.05     1421.39     67.00 o 
  -6 -13  10     7101.56     7839.67    171.42 o 
  -5 -13  10     8743.16     8840.87    351.69 o 
  -4 -13  10      502.86      776.90    178.91 o 
  -3 -13  10    13236.41    11178.18     68.09 o 
  -2 -13  10     4383.52     3726.92    184.59 o 
  -1 -13  10     6775.93     7021.18    133.20 o 
   0 -13  10    38367.57    37784.88   1168.60 o 
   1 -13  10    10225.97     9458.45    250.75 o 
   2 -13  10      960.21     1291.81    286.51 o 
   3 -13  10    52770.12    50104.20    557.56 o 
   4 -13  10      449.91      548.68     36.33 o 
   5 -13  10     2422.72     3250.87    137.32 o 
   6 -13  10      869.17      920.12     65.75 o 
   7 -13  10      135.94      626.23    165.44 o 
   8 -13  10      151.10      572.89    101.54 o 
   9 -13  10     9894.35     8703.45    224.64 o 
  10 -13  10     9544.29    10203.91    134.12 o 
 -10 -12  10      119.20      668.80    277.64 o 
  -9 -12  10    25193.79    24246.09    361.43 o 
  -8 -12  10      301.88      127.65     82.96 o 
  -7 -12  10     4031.78     3562.85     61.52 o 
  -6 -12  10     1733.17     1777.55    114.79 o 
  -5 -12  10    14170.73    13913.49    338.04 o 
  -4 -12  10        7.42       77.88    184.31 o 
  -3 -12  10     1978.46     1460.84     79.66 o 
  -2 -12  10    22663.61    24214.94    556.12 o 
  -1 -12  10    21454.44    21372.53    190.31 o 
   0 -12  10       36.19       66.17     63.83 o 
   1 -12  10    19161.04    17357.57    428.00 o 
   2 -12  10    42371.18    37369.23   1288.71 o 
   3 -12  10     3362.94     2966.42     55.61 o 
   4 -12  10       27.55      209.69    339.02 o 
   6 -12  10     2625.90     2914.42     79.24 o 
   7 -12  10     2260.62     2287.78     85.30 o 
   8 -12  10        8.21     -536.61    107.32 o 
   9 -12  10      245.79      -78.98    103.08 o 
  10 -12  10    11821.14    11739.82    129.71 o 
 -10 -11  10    12264.39    11716.84    130.04 o 
  -9 -11  10      763.59      522.93    220.24 o 
  -8 -11  10     1537.27     1096.11    237.64 o 
  -7 -11  10      241.08      338.51     55.45 o 
  -6 -11  10     3856.77     3896.51    178.58 o 
  -5 -11  10     7678.89     6897.25    250.11 o 
  -4 -11  10    23220.19    21713.78   1248.40 o 
  -3 -11  10      105.31      217.59     69.08 o 
  -2 -11  10    27577.98    27015.43    365.09 o 
  -1 -11  10        1.79       19.10     59.97 o 
   0 -11  10      396.34      370.80     34.92 o 
   1 -11  10       25.94       21.08     25.53 o 
   2 -11  10    16767.15    16118.64    791.33 o 
   3 -11  10     1802.26     2142.65     99.92 o 
   4 -11  10    12812.04    13007.20    113.96 o 
   5 -11  10      492.95      801.68     70.51 o 
   6 -11  10      268.08      506.76     85.03 o 
   7 -11  10     9471.58     9732.18     91.86 o 
   8 -11  10     1083.57     1021.37     93.28 o 
  10 -11  10       45.75      591.06    113.56 o 
  11 -11  10     5077.31     5220.27    128.70 o 
 -10 -10  10     4082.22     4058.93     84.21 o 
  -9 -10  10     5411.75     5306.46    107.66 o 
  -8 -10  10      337.82      379.71    118.54 o 
  -7 -10  10     5436.39     5492.86    264.34 o 
  -6 -10  10        6.62      238.84    187.89 o 
  -5 -10  10     5077.40     4907.75    196.10 o 
  -4 -10  10    14791.29    13770.90    378.76 o 
  -3 -10  10        4.72      238.41     41.85 o 
  -2 -10  10       44.40      382.44     69.64 o 
  -1 -10  10      451.65     1494.68    556.78 o 
   0 -10  10     6778.40     8683.09   1002.80 o 
   1 -10  10     1483.81     2471.11   1197.63 o 
   2 -10  10     2984.69     3300.92    156.99 o 
   3 -10  10     1045.08     1102.13     37.72 o 
   4 -10  10      678.68      763.37     91.24 o 
   5 -10  10    17476.51    17978.15     88.51 o 
   6 -10  10     5255.06     4299.21    152.78 o 
   7 -10  10      665.82     1231.41     81.02 o 
   8 -10  10     5036.93     4979.54     96.57 o 
   9 -10  10      925.17     1167.89    108.27 o 
  10 -10  10     2599.07     2959.41    114.72 o 
  11 -10  10     5400.13     5033.41    128.16 o 
 -11  -9  10      485.62      805.38    131.16 o 
 -10  -9  10     7650.32     6738.79    125.22 o 
  -8  -9  10      424.33      862.03     81.43 o 
  -7  -9  10     3067.21     2884.20    148.79 o 
  -6  -9  10     4857.67     4706.12    191.54 o 
  -4  -9  10     3838.74     3624.80     58.49 o 
  -3  -9  10     1098.39     1054.88     31.87 o 
  -2  -9  10     2500.88     4517.29   1091.46 o 
  -1  -9  10    14485.18    14075.77    624.75 o 
   0  -9  10    34260.20    36375.23    274.14 o 
   1  -9  10    16987.41    17024.15    322.55 o 
   2  -9  10        0.28     1164.09    817.89 o 
   3  -9  10      368.74      301.98     54.17 o 
   4  -9  10     4675.03     4804.04     72.64 o 
   5  -9  10     3371.40     3267.76     69.91 o 
   6  -9  10        0.08      315.86     69.67 o 
   7  -9  10     3466.38     3112.78     80.41 o 
   8  -9  10     1408.92     1440.06     89.66 o 
   9  -9  10     2062.20     2484.68    111.51 o 
  10  -9  10        0.52       50.11     75.61 o 
  11  -9  10      288.32      666.87    115.22 o 
 -10  -8  10     1473.54     1882.53     96.33 o 
  -7  -8  10      176.47      241.80     75.39 o 
  -6  -8  10     1524.68     1393.74     69.42 o 
  -4  -8  10     1767.79     1881.21    158.69 o 
  -3  -8  10       41.03      762.78    271.01 o 
  -2  -8  10      724.83     1272.33    506.99 o 
  -1  -8  10     5508.56     6507.27    327.62 o 
   0  -8  10   118765.03   118611.80   1254.94 o 
   1  -8  10    19260.07    18091.96    670.53 o 
   2  -8  10      178.58      232.49    107.70 o 
   3  -8  10      698.10     5521.72   2261.60 o 
   4  -8  10    11550.19    11363.30     79.40 o 
   5  -8  10     1165.58     1287.14     70.28 o 
   6  -8  10     2243.68     2344.41     72.51 o 
   7  -8  10     3340.54     3874.67     89.85 o 
   8  -8  10      261.93      247.59     85.73 o 
   9  -8  10      597.35      661.32    239.59 o 
  10  -8  10        3.05       28.19    134.09 o 
  11  -8  10     5331.67     5656.68    129.49 o 
  -9  -7  10      753.66      271.09    101.35 o 
  -6  -7  10       20.28      289.31     56.38 o 
  -5  -7  10     2328.98     2307.97    104.52 o 
  -4  -7  10    19905.25    18471.85    565.07 o 
  -2  -7  10     2944.70     4647.12   1152.93 o 
  -1  -7  10    82292.08    80680.80   5901.68 o 
   0  -7  10     5504.95     6041.82    224.05 o 
   1  -7  10   113504.09   111554.02   3672.14 o 
   2  -7  10    13647.74    13698.54    377.32 o 
   3  -7  10     2050.58     3256.03    246.92 o 
   4  -7  10     6233.99     5986.10     63.26 o 
   5  -7  10    17117.27    16687.96     82.88 o 
   6  -7  10      253.20      204.35     68.99 o 
   7  -7  10    21178.03    22768.47    110.13 o 
   8  -7  10      233.91      182.27     17.94 o 
   9  -7  10      430.68      495.65     49.82 o 
  10  -7  10     3984.85     4193.58    425.85 o 
  11  -7  10       15.73       15.20    153.94 o 
  -8  -6  10       71.02      228.13     65.36 o 
  -6  -6  10     1108.38     1055.72     45.85 o 
  -5  -6  10     9281.67     9512.45    489.11 o 
  -4  -6  10     4813.60     5087.06    213.46 o 
  -3  -6  10      376.50      574.41     87.91 o 
  -2  -6  10    24898.90    23378.82    128.54 o 
  -1  -6  10    14773.99    14660.84    282.33 o 
   0  -6  10    74076.22    79179.43   1314.83 o 
   1  -6  10     5947.45     5433.78    291.56 o 
   2  -6  10    22731.01    20940.96     52.23 o 
   3  -6  10      362.62      253.39    131.24 o 
   4  -6  10     6432.78     6857.98     78.72 o 
   5  -6  10     1533.08     1365.88     64.27 o 
   6  -6  10     4641.67     4686.34    479.68 o 
   7  -6  10     9362.61    11685.79    786.20 o 
   8  -6  10    10509.73     9845.42    425.78 o 
   9  -6  10     7161.64     6718.00     90.62 o 
  10  -6  10     1780.51     1598.18    161.57 o 
  11  -6  10     1586.89     1631.13     81.19 o 
  12  -6  10       71.59      190.47    116.46 o 
  -8  -5  10     7852.23     7496.92    232.13 o 
  -7  -5  10    13395.94    14230.05     87.01 o 
  -6  -5  10    10793.08    10976.02    139.81 o 
  -5  -5  10      370.81      729.30     39.31 o 
  -4  -5  10     5587.15     6456.16    497.50 o 
  -3  -5  10     2857.73     2500.89     49.99 o 
  -2  -5  10     1844.66     1647.05     38.57 o 
  -1  -5  10     5615.59     5320.64     89.68 o 
   0  -5  10    12996.50    12185.94    253.83 o 
   1  -5  10     2733.74     2653.45    131.04 o 
   2  -5  10     1227.05     1276.96     68.93 o 
   3  -5  10    17795.03    15533.13    548.66 o 
   4  -5  10      950.26     1088.52     92.72 o 
   5  -5  10     2168.94     1882.86    659.82 o 
   6  -5  10     3993.93     4103.75    161.37 o 
   7  -5  10     9686.56     9661.23    123.21 o 
   8  -5  10     8928.28     8815.61    243.69 o 
   9  -5  10     1247.37     1180.89     27.60 o 
  10  -5  10    18803.19    17509.75    336.95 o 
  11  -5  10       27.48      115.14     21.05 o 
  12  -5  10      688.41      693.16     36.51 o 
  -9  -4  10     7040.79     6258.66    270.82 o 
  -7  -4  10     7674.92     7673.80     83.08 o 
  -6  -4  10     4183.38     4221.60     65.33 o 
  -5  -4  10     1238.77     1250.49     50.31 o 
  -4  -4  10      230.52     2941.43    378.45 o 
  -3  -4  10    15601.35    16038.46    573.44 o 
  -2  -4  10     8780.51    13014.16   6315.07 o 
  -1  -4  10     8287.54     8036.44    397.49 o 
   0  -4  10    82363.89    90403.52   1589.56 o 
   1  -4  10     9974.79     9534.31    357.63 o 
   2  -4  10    17557.17    16861.13    178.16 o 
   3  -4  10      538.62      633.38     21.18 o 
   4  -4  10     7812.62     8106.85   1219.97 o 
   5  -4  10      532.72      528.37    103.92 o 
   6  -4  10     3142.31     3424.60     87.80 o 
   7  -4  10     3934.98     4234.56    279.67 o 
   8  -4  10      181.97      223.04     77.36 o 
   9  -4  10     4596.69     3961.82    578.80 o 
  10  -4  10      488.87      534.09     35.54 o 
  11  -4  10     3282.42     3233.56    127.00 o 
  12  -4  10        0.25       -4.66     26.42 o 
  -7  -3  10     6393.21     6263.02     78.91 o 
  -5  -3  10     1429.30     1631.63     40.76 o 
  -4  -3  10     3358.79     6422.64    122.01 o 
  -3  -3  10    14457.24    15923.39    946.66 o 
  -2  -3  10     4020.30     5489.31   1441.54 o 
  -1  -3  10     5164.56     5554.55     59.02 o 
   0  -3  10     4201.98     4985.42   1303.96 o 
   1  -3  10     5958.04     6098.63     82.80 o 
   2  -3  10      310.36      282.79     31.24 o 
   3  -3  10    34744.51    34845.25    444.04 o 
   4  -3  10     1893.23     2526.06     23.07 o 
   5  -3  10        1.78      118.88     41.69 o 
   6  -3  10      105.53      119.74     27.47 o 
   7  -3  10     2812.44     3052.34    139.40 o 
   8  -3  10     2470.37     2499.81    112.54 o 
   9  -3  10      156.44      112.32     25.25 o 
  10  -3  10    11084.87    10923.81   1478.06 o 
  11  -3  10        0.70       -5.20     51.62 o 
  12  -3  10     3556.42     3457.88    273.28 o 
  -8  -2  10     5745.76     5926.35     88.01 o 
  -7  -2  10     1801.76     2154.74     72.64 o 
  -6  -2  10       38.95       85.82     62.76 o 
  -5  -2  10       21.40      421.97     54.33 o 
  -4  -2  10     1637.32     3853.23    718.12 o 
  -3  -2  10    11078.53    12738.98    935.29 o 
  -2  -2  10    18894.04    18817.56   1039.05 o 
  -1  -2  10    19788.25    21445.42    312.76 o 
   0  -2  10    10230.12    10606.34    477.97 o 
   1  -2  10    22935.44    22977.77    404.79 o 
   2  -2  10    13597.69    11878.73    121.68 o 
   3  -2  10     1416.45     1478.16    217.24 o 
   4  -2  10       10.94      132.10    103.86 o 
   5  -2  10      812.60      798.26     17.40 o 
   6  -2  10      234.97      298.97     56.90 o 
   7  -2  10     8333.76     8776.26    558.52 o 
   8  -2  10     7225.92     6925.38   1289.90 o 
   9  -2  10     1435.10     1200.32     40.73 o 
  10  -2  10     3161.54     3090.15     30.95 o 
  11  -2  10     2313.73     2086.25     65.83 o 
 -10  -1  10     8358.15     8497.57    114.11 o 
  -9  -1  10     2913.16     2588.17     92.58 o 
  -8  -1  10     1392.19     1566.64     85.46 o 
  -7  -1  10     7904.74     8510.23     86.44 o 
  -6  -1  10     1024.96      875.17     44.54 o 
  -5  -1  10     1264.36     1356.21     57.17 o 
  -4  -1  10     1248.66     1276.69    285.87 o 
  -3  -1  10    22752.31    22532.63    674.96 o 
  -2  -1  10       30.36      284.44     64.42 o 
  -1  -1  10    18694.28    18336.57    404.68 o 
   0  -1  10    24361.08    23198.68    983.44 o 
   1  -1  10    16474.81    16176.22    681.68 o 
   2  -1  10     2394.04     2520.18     62.21 o 
   3  -1  10    13823.08    15466.44   2122.59 o 
   4  -1  10     5962.91     5443.01     74.99 o 
   5  -1  10     2358.76     2591.34    241.99 o 
   6  -1  10     4829.18     5300.29    130.05 o 
   7  -1  10       16.05      189.07     88.01 o 
   8  -1  10    14964.90    14937.90    334.21 o 
   9  -1  10     2014.10     2204.24    201.31 o 
  10  -1  10     1171.75     1105.31     59.25 o 
  11  -1  10     1019.94      751.87     48.88 o 
  -7   0  10      695.84      881.85     55.36 o 
  -6   0  10     2740.42     3117.61     48.01 o 
  -5   0  10     5389.94     5467.62     67.44 o 
  -4   0  10     6879.88     6546.62     65.22 o 
  -2   0  10    21613.00    18195.69    643.20 o 
  -1   0  10     2030.78     2326.53     35.80 o 
   0   0  10   110718.52   107002.07   4907.39 o 
   1   0  10     5285.05     5031.44     93.43 o 
   2   0  10    12562.83    11585.31    405.66 o
[truncated: 317,353 more chars]
